# Supplementary material for: Fundamental Study of Density Functional Theory Applied to Triplet State Reactivity: Introduction of the TRIP50 Data Set
Source: J Chem Theory Comput. 2026 Mar 19;22(7):3530–42. doi: 10.1021/acs.jctc.6c00144 (PMC13085248; doi:10.1021/acs.jctc.6c00144)
Supplement: Supplementary file 1 [file ct6c00144_si_001.csv]

Rxn Type	Rxn Name	Theory	R1	R2	TS	P1	P2	Thermodynaics	Forward Kinetics	Reverse Kinetics	Error Kinetics	Error Forward Kinetics	Error Reverse Kinetics	Error Thermodynamics
C-C	1	B2GP-PLYP-D4	-616.4571909	0	-616.4369147	-616.4487197	0	5.315769277	12.72352669	7.407748937	1.767175081	3.459994141	-0.07435602	3.534344529
C-C	1	B2PLYP-D4	-616.580143	0	-616.5624784	-616.572803	0	4.605905908	11.08474418	6.478830929	1.41224283	1.821211632	-1.003274028	2.824481159
C-C	1	B3LYP-D4	-617.1272469	0	-617.1116522	-617.1220108	0	3.285664107	9.785797064	6.500127722	0.752120878	0.52226452	-0.981977236	1.504239358
C-C	1	B3PW91-D4	-616.8828544	0	-616.8691814	-616.8817355	0	0.702101309	8.579960357	7.87785793	0.53966258	-0.683572188	0.395752972	-1.07932344
C-C	1	B97-D3(op)	-616.8781925	0	-616.8648335	-616.8743802	0	2.392228151	8.38288808	5.990656118	1.186046652	-0.880644464	-1.49144884	0.610803402
C-C	1	B97M-V	-617.1040034	0	-617.0923285	-617.1039519	0	0.032346457	7.3261325	7.293785992	1.062859505	-1.937400044	-0.188318966	-1.749078291
C-C	1	BLYP-D4	-616.8743604	0	-616.8612617	-616.8683641	0	3.762753427	8.219574524	4.456815101	2.034623938	-1.043958021	-3.025289856	1.981328678
C-C	1	CAM-B3LYP-D4	-616.7403264	0	-616.722697	-616.7369317	0	2.130177819	11.06262448	8.932443266	1.624715122	1.799091935	1.450338309	0.348753071
C-C	1	HF-D4	-613.1779815	0	-613.1508601	-613.1636678	0	8.981961641	17.01895242	8.036976465	4.155145692	7.755419875	0.554871508	7.200536892
C-C	1	κPr2SCAN50-D4	-616.4729248	0	-616.4550277	-616.4697488	0	1.992988103	11.23063577	9.237644492	1.861321381	1.967103226	1.755539535	0.211563354
C-C	1	LC-ωPBE08-D3(BJ)	-616.6058255	0	-616.5887184	-616.6102456	0	-2.773620653	10.73491767	13.50854275	3.74891146	1.471385129	6.02643779	-4.555045402
C-C	1	LRC-ωPBE-D3(BJ)	-616.5267771	0	-616.5117583	-616.5298549	0	-1.931354981	9.424420268	11.35577833	2.017280546	0.160887723	3.87367337	-3.71277973
C-C	1	LRC-ωPBEh-D3	-616.4505068	0	-616.4360217	-616.4522375	0	-1.086014139	9.08956355	10.17557942	1.433721728	-0.173968995	2.693474462	-2.867438887
C-C	1	M05-2X-D3	-617.0245437	0	-617.0086356	-617.0218201	0	1.70909989	9.982523771	8.273421157	0.755153713	0.718991227	0.7913162	-0.072324858
C-C	1	M06-D4	-616.5929445	0	-616.5805105	-616.5968845	0	-2.472387594	7.802452375	10.27484391	2.12690956	-1.46108017	2.792738951	-4.253812342
C-C	1	M06-2X-D3	-616.8116087	0	-616.7956206	-616.8109799	0	0.394595041	10.03269483	9.638099157	1.462578241	0.769162283	2.1559942	-1.386829707
C-C	1	M06-HF-D3	-617.0162094	0	-616.99916	-617.0098682	0	3.979215982	10.69867144	6.719449118	1.098897368	1.435138897	-0.762655839	2.197791233
C-C	1	M06-L-D4	-616.9738192	0	-616.9628844	-616.9782774	0	-2.797547572	6.861676017	9.659228046	2.289489809	-2.401856528	2.177123089	-4.57897232
C-C	1	MN15-D3	-616.6538242	0	-616.6400777	-616.6558376	0	-1.263370019	8.626086233	9.889458265	1.52239981	-0.637446312	2.407353308	-3.044794768
C-C	1	mPW2PLYP-D4	-616.5673812	0	-616.5494635	-616.5604234	0	4.366113476	11.24353195	6.877411518	1.292346423	1.979999407	-0.60469344	2.584688728
C-C	1	O3LYP-D4	-616.8797874	0	-616.8684799	-616.8813526	0	-0.982193151	7.095592166	8.077786883	1.381811152	-2.167940378	0.595681925	-2.7636179
C-C	1	OLYP-D3(BJ)	-617.0076812	0	-616.9951457	-617.0067263	0	0.599204956	7.866178713	7.266972803	0.806242993	-1.397353831	-0.215132154	-1.182219793
C-C	1	PBE-D4	-616.3003985	0	-616.2917029	-616.3021217	0	-1.081322379	5.456539749	6.537863851	2.375616951	-3.806992796	-0.944241106	-2.862747128
C-C	1	PBE0-D3(op)	-616.3405768	0	-616.3276744	-616.3416218	0	-0.65576322	8.096370529	8.752134794	1.218595926	-1.167162016	1.270029836	-2.437187969
C-C	1	PBE0-DH-D3(BJ)	-616.4093289	0	-616.3931854	-616.4081357	0	0.748742889	10.13022847	9.381484392	1.383037682	0.866695929	1.899379435	-1.03268186
C-C	1	PBE-QIDH-D3(BJ)	-616.2796298	0	-616.2607608	-616.2761469	0	2.185571205	11.84053268	9.654957988	2.374926581	2.577000131	2.17285303	0.404146457
C-C	1	Pr2SCAN50-D4	-616.5085346	0	-616.4906709	-616.5047576	0	2.370133348	11.20969759	8.839560462	1.651810274	1.946165042	1.357455505	0.588708599
C-C	1	Pr2SCAN69-D4	-616.3896795	0	-616.3687499	-616.3860987	0	2.246970528	13.13353479	10.88656068	3.63722898	3.870002241	3.40445572	0.46554578
C-C	1	PB6B95-D3(BJ)	-617.8959319	0	-617.8838914	-617.8970948	0	-0.729703296	7.555556494	8.285260953	1.255566023	-1.70797605	0.803155996	-2.511128044
C-C	1	PW91-D4	-616.8483155	0	-616.8393199	-616.8491913	0	-0.549583238	5.644833474	6.194417588	2.45319322	-3.618699071	-1.287687369	-2.331007987
C-C	1	PWPB95-D4	-616.6387718	0	-616.6248166	-616.6380293	0	0.465885335	8.757025845	8.291139767	0.657770755	-0.5065067	0.809034809	-1.315539413
C-C	1	r2SCAN-D4	-616.7238972	0	-616.7109029	-616.7217654	0	1.337678828	8.154005487	6.816324527	0.887653744	-1.109527058	-0.66578043	-0.44374592
C-C	1	r2SCAN0-D4	-616.6608648	0	-616.6458228	-616.6596474	0	0.763963271	9.439051325	8.675086837	0.68425033	0.175518781	1.19298188	-1.017461477
C-C	1	r2SCAN50-D4	-616.6076679	0	-616.5916359	-616.60822	0	-0.346409922	10.06025759	10.40666807	1.86064408	0.796725049	2.92456311	-2.12783467
C-C	1	r2SCANh-D4	-616.6973237	0	-616.6833991	-616.6954609	0	1.168906248	8.737785895	7.568877784	0.306259738	-0.52574665	0.086772826	-0.6125185
C-C	1	rev-DSD-PBEP86-D4	-615.9202901	0	-615.8976948	-615.9122349	0	5.054724842	14.17879272	9.124059822	3.27860752	4.915260175	1.641954865	3.273300094
C-C	1	TPSS-D4	-617.2151056	0	-617.2032999	-617.2132465	0	1.166569979	7.408180312	6.241608474	1.547924358	-1.855352233	-1.240496484	-0.61485477
C-C	1	TPSSh-D4	-617.1481344	0	-617.1349253	-617.1462736	0	1.167664668	8.288857778	7.121191249	0.667794238	-0.974674767	-0.360913709	-0.61376008
C-C	1	ωB97M(2)-V	-617.3972947	0	-617.3824018	-617.3963249	0	0.608581448	9.34547983	8.736897413	0.668369871	0.081947286	1.254792455	-1.172843301
C-C	1	ωB97M-V	-616.807567	0	-616.7922242	-616.8065334	0	0.648603531	9.62776457	8.979160005	0.930643536	0.364232025	1.497055048	-1.132821218
C-C	1	ωB97X-D4	-616.8821097	0	-616.8656916	-616.8839095	0	-1.129436444	10.30250066	11.4319389	2.494401029	1.038968114	3.949833945	-2.910861192
C-C	1	ωB97X-2-D3(BJ)	-615.6211952	0	-615.5992379	-615.612737	0	5.307637834	13.77846211	8.470815816	2.751820211	4.514929563	0.988710858	3.526213085
C-C	1	ωB97X-V	-616.8793598	0	-616.8635767	-616.8807619	0	-0.879851579	9.904071593	10.78392457	1.971179332	0.640539048	3.301819616	-2.661276327
C-C	1	ωM06-D3	-616.8879816	0	-616.8700115	-616.8873996	0	0.365175788	11.27642435	10.91124798	2.721017418	2.012891809	3.429143027	-1.416248961
C-C	1	ωr2SCAN-D4	-616.7066869	0	-616.6905737	-616.7068458	0	-0.099683504	10.1111675	10.21085116	1.788190581	0.847634956	2.728746206	-1.881108253
C-C	1	X3LYP-D4	-616.8174325	0	-616.80181	-616.8122409	0	3.257767567	9.803322289	6.545549531	0.738172585	0.539789745	-0.936555426	1.476342818
C-C	1	Reference	-615.909006	0	-615.8942436	-615.9061671	0	1.781424749	9.263532545	7.482104957	0	0	0	0
C-C	10	B2GP-PLYP-D4	-192.936613	0	-192.9116766	-153.1176676	-39.81003918	5.588729143	15.64785158	10.05911353	0.658114646	-0.677423604	0.638805688	-1.316227194
C-C	10	B2PLYP-D4	-192.9730116	0	-192.949703	-153.1463781	-39.81781527	5.533510255	14.62634845	9.092829375	1.013202601	-1.698926735	-0.327478467	-1.371446083
C-C	10	B3LYP-D4	-193.1397958	0	-193.115412	-153.2627526	-39.86390406	8.244927912	15.30107809	7.056137036	1.694183951	-1.024197096	-2.364170806	1.339971574
C-C	10	B3PW91-D4	-193.0611258	0	-193.0335364	-153.1973282	-39.84651607	10.84431253	17.31261354	6.468283723	1.969681237	0.987338355	-2.952024119	3.939356196
C-C	10	B97-D3(op)	-193.058393	0	-193.0341986	-153.2002667	-39.84145084	10.46403179	15.18224432	4.718195858	2.922571423	-1.143030861	-4.702111984	3.559075451
C-C	10	B97M-V	-193.0977542	0	-193.068678	-153.2252815	-39.85447743	11.2921883	18.24560099	6.953394698	2.193619476	1.920325808	-2.466913143	4.38723196
C-C	10	BLYP-D4	-193.0651968	0	-193.0470189	-153.2210713	-39.83364345	6.577588683	11.40679608	4.829196917	4.754795013	-4.918479101	-4.591110924	-0.327367655
C-C	10	CAM-B3LYP-D4	-193.0345865	0	-193.006115	-153.1878938	-39.83190792	9.277612696	17.86614124	8.588513758	1.18633007	1.540866055	-0.831794084	2.372656358
C-C	10	HF-D4	-191.985982	0	-191.9378984	-152.3796998	-39.58365824	14.1967625	30.17292136	15.97613623	10.20173728	13.84764617	6.555828388	7.291806164
C-C	10	κPr2SCAN50-D4	-192.9474863	0	-192.9187592	-153.1153292	-39.81831564	8.685604922	18.02650056	9.340881792	0.890325711	1.701225372	-0.07942605	1.780648584
C-C	10	LC-ωPBE08-D3(BJ)	-193.0005453	0	-192.9653792	-153.1467659	-39.83434006	12.19836256	22.06705098	9.868668984	3.095068472	5.741775802	0.448361143	5.293406223
C-C	10	LRC-ωPBE-D3(BJ)	-192.9631534	0	-192.9338597	-153.1252547	-39.82069947	10.79269697	18.3820809	7.589366733	1.943873414	2.056805719	-1.830941108	3.887740631
C-C	10	LRC-ωPBEh-D3	-192.934072	0	-192.9033764	-153.0992878	-39.81289945	13.73292729	19.26183662	5.528887447	3.413990915	2.936561435	-3.891420394	6.827970949
C-C	10	M05-2X-D3	-193.0889131	0	-193.0630781	-153.2281153	-39.84486595	9.997400534	16.21174219	6.214325719	1.65975756	-0.113532998	-3.205982122	3.092444196
C-C	10	M06-D4	-192.9911091	0	-192.9660157	-153.1565431	-39.82096826	8.53267367	15.74634519	7.213657922	1.392789957	-0.578929994	-2.20664992	1.627717332
C-C	10	M06-2X-D3	-193.0283753	0	-193.0007555	-153.1844228	-39.82940305	9.129943137	17.33172009	8.201762402	1.112495172	1.006444905	-1.21854544	2.224986799
C-C	10	M06-HF-D3	-193.0715631	0	-193.047	-153.2158193	-39.84338198	7.757136238	15.41356653	7.656417934	1.337799279	-0.91170865	-1.763889908	0.8521799
C-C	10	M06-L-D4	-193.0950074	0	-193.0701099	-153.2301903	-39.84992538	9.344714806	15.62344943	6.278719729	1.921706935	-0.701825756	-3.141588113	2.439758468
C-C	10	MN15-D3	-192.9872982	0	-192.9593	-153.1500497	-39.81806407	12.03838623	17.56910022	5.530694802	2.566719038	1.243825035	-3.88961304	5.133429894
C-C	10	mPW2PLYP-D4	-192.9704006	0	-192.9452118	-153.1427835	-39.81692017	6.71242802	15.806249	9.093810288	0.422761866	-0.519026179	-0.326497554	-0.192528318
C-C	10	O3LYP-D4	-193.0617096	0	-193.0361438	-153.2058196	-39.84434006	7.247700336	16.04280382	8.795091932	0.453843637	-0.282471366	-0.625215909	0.342743998
C-C	10	OLYP-D3(BJ)	-193.0865519	0	-193.0635367	-153.2243583	-39.84367601	11.61994899	14.44224744	2.82227994	4.24052782	-1.883027739	-6.598027902	4.714992649
C-C	10	PBE-D4	-192.8861674	0	-192.8629474	-153.074633	-39.79272782	11.80132519	14.5708218	2.769477797	4.202641716	-1.754453387	-6.650830044	4.896368854
C-C	10	PBE0-D3(op)	-192.8984955	0	-192.8682877	-153.0755703	-39.80261258	12.74634917	18.95571208	6.2093426	2.920701068	2.630436894	-3.210965242	5.841392827
C-C	10	PBE0-DH-D3(BJ)	-192.9109151	0	-192.8781869	-153.0811541	-39.80791494	13.70856083	20.53721624	6.828633573	3.401807665	4.211941061	-2.591674269	6.803604488
C-C	10	PBE-QIDH-D3(BJ)	-192.8782846	0	-192.8469348	-153.0613903	-39.80027169	10.43086298	19.67231107	9.241431461	1.762956133	3.347035885	-0.17887638	3.525906647
C-C	10	Pr2SCAN50-D4	-192.9544248	0	-192.9248866	-153.1192055	-39.82034956	9.330949994	18.53553415	9.204569289	1.212998761	2.21025897	-0.215738552	2.425993656
C-C	10	Pr2SCAN69-D4	-192.9243289	0	-192.894245	-153.0983141	-39.81378079	7.676983269	18.87799498	11.20099948	2.166705717	2.552719798	1.780691636	0.772026931
C-C	10	PB6B95-D3(BJ)	-193.3545359	0	-193.3277464	-153.4348688	-39.90368535	10.02871047	16.81073073	6.782004272	1.561879556	0.485455543	-2.638303569	3.123754134
C-C	10	PW91-D4	-193.0517276	0	-193.0288736	-153.2009724	-39.83224171	11.6173858	14.34111831	2.723713995	4.34037536	-1.984156874	-6.696593847	4.712429463
C-C	10	PWPB95-D4	-192.9860002	0	-192.9594621	-153.154517	-39.81776209	8.610140618	16.65294312	8.042788779	0.852593499	0.327667935	-1.377519063	1.70518428
C-C	10	r2SCAN-D4	-193.0184519	0	-192.9931531	-153.1693097	-39.83186973	10.83862432	15.87526193	5.036620335	2.41685038	-0.450013254	-4.383687507	3.933667984
C-C	10	r2SCAN0-D4	-192.9969004	0	-192.9649993	-153.1465489	-39.82966783	12.97918398	20.01824701	7.039042349	3.037118661	3.69297183	-2.381265492	6.074227642
C-C	10	r2SCAN50-D4	-192.979443	0	-192.9404776	-153.1262921	-39.82794568	15.81648046	24.45114801	8.634642349	4.455769161	8.12587283	-0.785665493	8.911524121
C-C	10	r2SCANh-D4	-193.0092676	0	-192.9814077	-153.1599095	-39.83092645	11.56598199	17.48232184	5.916321417	2.330516538	1.157046652	-3.503986424	4.661025649
C-C	10	rev-DSD-PBEP86-D4	-192.7862805	0	-192.759584	-152.9991793	-39.77772616	5.882904938	16.75227414	10.86935983	0.938025469	0.426998955	1.449051984	-1.0220514
C-C	10	TPSS-D4	-193.1600664	0	-193.1388761	-153.2777038	-39.86754769	9.296496513	13.29712986	4.000618532	4.223917317	-3.028145324	-5.41968931	2.391540175
C-C	10	TPSSh-D4	-193.1392235	0	-193.1149779	-153.258919	-39.86434151	10.01689429	15.21435614	5.19744589	2.666890496	-1.110919041	-4.222861952	3.111937952
C-C	10	ωB97M(2)-V	-193.1965986	0	-193.1681075	-153.315433	-39.86611357	9.445251414	17.87847973	8.433213261	1.270149562	1.553204544	-0.98709458	2.540295076
C-C	10	ωB97M-V	-193.0235948	0	-192.9956432	-153.1879248	-39.8211516	9.110413049	17.53990055	8.42947298	1.102730113	1.214625363	-0.990834862	2.205456711
C-C	10	ωB97X-D4	-193.0668248	0	-193.0368548	-153.2080364	-39.84140858	10.90604812	18.80652741	7.900461907	2.000549081	2.481252228	-1.519845935	4.001091786
C-C	10	ωB97X-2-D3(BJ)	-192.6799047	0	-192.6565393	-152.9313971	-39.74014659	5.246654266	14.66205937	9.415396747	0.834063452	-1.66321581	-0.004911095	-1.658302072
C-C	10	ωB97X-V	-193.0549327	0	-193.0246965	-153.1983896	-39.8388047	11.13098488	18.97351736	7.842514747	2.113017636	2.648242177	-1.577793095	4.226028537
C-C	10	ωM06-D3	-193.0570461	0	-193.0282908	-153.2081643	-39.83388094	9.413180494	18.04426391	8.631068411	1.254114076	1.718988722	-0.789239431	2.508224156
C-C	10	ωr2SCAN-D4	-193.0251044	0	-192.9952092	-153.1697338	-39.83842519	10.63336879	18.75954218	8.12615644	1.864209199	2.434266997	-1.294151402	3.728412457
C-C	10	X3LYP-D4	-193.0474088	0	-193.0222961	-153.1954163	-39.83808923	8.724411618	15.75847308	7.034047554	1.476531198	-0.566802108	-2.386260287	1.81945528
C-C	10	Reference	-192.7978996	0	-192.7718836	-153.0074443	-39.7794515	6.904956338	16.32527518	9.420307842	0	0	0	0
C-C	11	B2GP-PLYP-D4	-548.1040605	0	-548.0920411	-344.7516195	-203.3518965	0.341679821	7.542261732	7.200581366	1.994465181	-3.181560514	-0.807369849	-2.374186882
C-C	11	B2PLYP-D4	-548.2155555	0	-548.2037413	-344.8195954	-203.3945209	0.903099884	7.413504135	6.510402812	2.403933256	-3.31031811	-1.497548403	-1.812766819
C-C	11	B3LYP-D4	-548.6475878	0	-548.6318893	-345.0989221	-203.5428401	3.655620384	9.850993157	6.195366948	1.342706678	-0.872829088	-1.812584267	0.939753681
C-C	11	B3PW91-D4	-548.4217494	0	-548.4036108	-344.9522421	-203.4584159	6.959995303	11.38219976	4.422193367	2.122067682	0.658377516	-3.585757848	4.244128601
C-C	11	B97-D3(op)	-548.4324498	0	-548.4166585	-344.9604146	-203.4629812	5.681489829	9.909234619	4.227735736	2.297401553	-0.814587626	-3.780215479	2.965623127
C-C	11	B97M-V	-548.5749562	0	-548.5540623	-345.0584375	-203.5030097	8.477011174	13.11110552	4.63408084	2.880576827	2.387283278	-3.373870375	5.761144472
C-C	11	BLYP-D4	-548.5106256	0	-548.4972363	-344.991435	-203.5107536	5.29430134	8.401952901	3.107643124	3.611088718	-2.321869344	-4.900308091	2.578434637
C-C	11	CAM-B3LYP-D4	-548.3540375	0	-548.3354375	-344.9061693	-203.4427616	3.204467831	11.67166837	8.46719543	0.703545168	0.947846122	0.459244214	0.488601128
C-C	11	HF-D4	-545.3848534	0	-545.3353117	-343.006934	-202.3558921	13.82233103	31.08791364	17.26556059	14.81085039	20.3640914	9.257609372	11.10646433
C-C	11	κPr2SCAN50-D4	-548.097427	0	-548.0792306	-344.7445371	-203.3455918	4.57960459	11.41837397	6.838762083	0.931870429	0.694551726	-1.169189132	1.863737888
C-C	11	LC-ωPBE08-D3(BJ)	-548.1883558	0	-548.1624569	-344.8025173	-203.3738519	7.521672397	16.25180644	8.730122057	3.125077518	5.527984194	0.722170842	4.805805694
C-C	11	LRC-ωPBE-D3(BJ)	-548.1378576	0	-548.1190432	-344.7671173	-203.3621246	5.4064783	11.80619911	6.399712191	1.345307943	1.082376861	-1.608239024	2.690611597
C-C	11	LRC-ωPBEh-D3	-548.0626922	0	-548.0425524	-344.720729	-203.3278939	8.828625426	12.63790808	3.809268582	3.056384232	1.914085831	-4.198682634	6.112758723
C-C	11	M05-2X-D3	-548.5452872	0	-548.528368	-345.038109	-203.4997253	4.676775506	10.61699154	5.940208581	1.08728667	-0.106830706	-2.067742634	1.960908803
C-C	11	M06-D4	-548.2458559	0	-548.2277254	-344.8290898	-203.4081035	5.435869692	11.37705405	5.941175699	1.360003662	0.653231808	-2.066775516	2.720002989
C-C	11	M06-2X-D3	-548.3833263	0	-548.3664968	-344.9302432	-203.4460719	4.399605031	10.56067095	6.161058905	1.005021803	-0.163151297	-1.84689231	1.683738329
C-C	11	M06-HF-D3	-548.5066588	0	-548.4923559	-345.0246023	-203.4775807	2.808578803	8.975244531	6.166661252	1.794933839	-1.748577714	-1.841289963	0.092712101
C-C	11	M06-L-D4	-548.5480585	0	-548.5288773	-345.0209519	-203.5147128	7.777189857	12.03637542	4.259173171	2.53066561	1.312553177	-3.748778044	5.061323155
C-C	11	MN15-D3	-548.2543655	0	-548.2363815	-344.8443749	-203.3960048	8.776167744	11.28510137	2.508919644	3.03015535	0.561279128	-5.499031571	6.060301042
C-C	11	mPW2PLYP-D4	-548.201967	0	-548.188056	-344.8121225	-203.3871913	1.664898904	8.729312334	7.064410776	1.469025175	-1.994509912	-0.943540439	-1.050967798
C-C	11	O3LYP-D4	-548.4479468	0	-548.4307085	-344.9656966	-203.477666	2.876609878	10.81717658	7.940562117	0.080371716	0.093354334	-0.067389098	0.160743175
C-C	11	OLYP-D3(BJ)	-548.5572354	0	-548.5390884	-345.0264081	-203.5132531	11.02799201	11.38741575	0.359406164	4.156069277	0.663593504	-7.648545051	8.312125309
C-C	11	PBE-D4	-547.9980649	0	-547.9811015	-344.6613534	-203.3198829	10.5600876	10.64466743	0.084562997	4.001271518	-0.079154817	-7.923388218	7.844220901
C-C	11	PBE0-D3(op)	-547.9832873	0	-547.963128	-344.6683865	-203.302418	7.833011803	12.65017941	4.817155126	2.558576627	1.926357166	-3.190796089	5.1171451
C-C	11	PBE0-DH-D3(BJ)	-548.0072857	0	-547.9851357	-344.6909229	-203.301003	9.638436118	13.899372	4.260920525	3.461290224	3.175549758	-3.74703069	6.922569416
C-C	11	PBE-QIDH-D3(BJ)	-547.9127092	0	-547.8943499	-344.6321728	-203.2725257	5.026715278	11.52062404	6.49390075	1.155426129	0.796801793	-1.514050465	2.310848576
C-C	11	Pr2SCAN50-D4	-548.1193825	0	-548.1003128	-344.7604417	-203.350902	5.044449453	11.96644919	6.921991694	1.164293231	1.24262694	-1.085959521	2.32858275
C-C	11	Pr2SCAN69-D4	-548.0224362	0	-548.0036426	-344.7021319	-203.316752	2.229122947	11.79317693	9.564050435	1.312726954	1.069354689	1.55609922	-0.486743756
C-C	11	PB6B95-D3(BJ)	-549.2989657	0	-549.2819478	-345.5144397	-203.7780361	4.072475805	10.67889032	6.606408023	0.723237559	-0.044931927	-1.401543192	1.356609102
C-C	11	PW91-D4	-548.4558752	0	-548.4392956	-344.9558051	-203.4840254	10.06819754	10.40384239	0.335628806	3.99615113	-0.319979852	-7.672322409	7.35233084
C-C	11	PWPB95-D4	-548.2566282	0	-548.2403221	-344.8447398	-203.4058677	3.778071361	10.23228111	6.45420373	1.022644309	-0.491541133	-1.553747485	1.062204659
C-C	11	r2SCAN-D4	-548.3281504	0	-548.3103225	-344.8820277	-203.4318506	8.955871052	11.18721357	2.231328243	3.120007147	0.463391321	-5.776622972	6.24000435
C-C	11	r2SCAN0-D4	-548.2389996	0	-548.2156886	-344.8357379	-203.3888633	9.035148707	14.62792672	5.592763619	3.159646037	3.904104478	-2.415187596	6.319282004
C-C	11	r2SCAN50-D4	-548.1634169	0	-548.1317188	-344.7947525	-203.3500642	11.67177042	19.89083518	8.219046155	4.689053935	9.16701293	0.21109494	8.955903718
C-C	11	r2SCANh-D4	-548.2905054	0	-548.2710493	-344.862801	-203.4141329	8.516292191	12.20889295	3.692587185	2.900217366	1.485070702	-4.31536403	5.800425489
C-C	11	rev-DSD-PBEP86-D4	-547.6546826	0	-547.6408543	-344.4623476	-203.1916965	0.400715133	8.677407602	8.27669183	1.157577629	-2.046414644	0.268740615	-2.315151569
C-C	11	TPSS-D4	-548.7293077	0	-548.7142621	-345.1403128	-203.5771196	7.451812008	9.441264456	1.989440573	3.650534216	-1.282557789	-6.018510642	4.735945305
C-C	11	TPSSh-D4	-548.6549312	0	-548.6387096	-345.0987675	-203.5457241	6.550954628	10.17919193	3.628226864	2.462177333	-0.544630314	-4.379724351	3.835087926
C-C	11	ωB97M(2)-V	-548.8725987	0	-548.854168	-345.2404907	-203.6232705	5.545613737	11.56542979	6.019807213	1.414875772	0.841607543	-1.988144002	2.829747035
C-C	11	ωB97M-V	-548.399398	0	-548.3815888	-344.9364048	-203.4568205	3.873436037	11.17543892	7.301996709	0.57878559	0.451616673	-0.705954506	1.157569334
C-C	11	ωB97X-D4	-548.4423596	0	-548.4212451	-344.9671636	-203.4679137	4.569669822	13.2495331	8.679855996	1.598807818	2.525710855	0.671904781	1.85380312
C-C	11	ωB97X-2-D3(BJ)	-547.4318936	0	-547.4225797	-344.3162542	-203.1167766	-0.713584991	5.844559313	6.558145441	3.164534354	-4.879262933	-1.449805774	-3.429451693
C-C	11	ωB97X-V	-548.4207771	0	-548.4004937	-344.9563998	-203.456194	5.135052984	12.72804663	7.592985458	1.209595068	2.00422438	-0.414965757	2.419186282
C-C	11	ωM06-D3	-548.4551706	0	-548.4374091	-344.9773761	-203.4736379	2.608279311	11.14549458	8.537211113	0.475466116	0.421672335	0.529259898	-0.107587391
C-C	11	ωr2SCAN-D4	-548.2881199	0	-548.2670892	-344.8660749	-203.4130693	5.63235543	13.19699953	7.564635124	1.458246688	2.473177285	-0.443316091	2.916488728
C-C	11	X3LYP-D4	-548.402295	0	-548.3861081	-344.9396873	-203.4566099	3.763698769	10.1574147	6.393709932	1.090324415	-0.566407547	-1.614241283	1.047832066
C-C	11	Reference	-547.6709516	0	-547.6538621	-344.4647084	-203.2019152	2.715866702	10.72382225	8.007951215	0	0	0	0
C-C	12	B2GP-PLYP-D4	-646.0853742	-157.1251385	-803.2114743	-803.2698463	0	-37.23239506	-0.60344212	36.62901227	0.338213575	-0.140703771	0.53572338	-0.676426072
C-C	12	B2PLYP-D4	-646.1814094	-157.1554863	-803.339665	-803.39521	0	-36.59273899	-1.737739905	34.8550574	1.256616525	-1.275001556	-1.238231495	-0.036770002
C-C	12	B3LYP-D4	-646.5378039	-157.3160413	-803.8592746	-803.9113844	0	-36.10633084	-3.406983843	32.69940453	3.169064926	-2.944245494	-3.393884357	0.449638147
C-C	12	B3PW91-D4	-646.3878908	-157.2501492	-803.6436033	-803.7012608	0	-39.67165224	-3.491054433	36.18066103	1.557844109	-3.028316083	0.087372134	-3.115683252
C-C	12	B97-D3(op)	-646.3568641	-157.2448757	-803.6085395	-803.6617027	0	-37.62726412	-4.266889913	33.36043417	3.268503141	-3.804151563	-2.732854718	-1.071295137
C-C	12	B97M-V	-646.3805893	-157.2972238	-803.680187	-803.7359921	0	-36.50784241	-1.489678682	35.01822191	1.051003659	-1.026940333	-1.075066986	0.048126576
C-C	12	BLYP-D4	-646.4355621	-157.2203929	-803.6649499	-803.7101988	0	-34.03853124	-5.644409466	28.39417602	6.440391994	-5.181671116	-7.699112872	2.517437744
C-C	12	CAM-B3LYP-D4	-646.3816948	-157.2045052	-803.588496	-803.6462791	0	-37.70025766	-1.440801301	36.25951644	0.572145251	-0.978062951	0.166227551	-1.144288679
C-C	12	HF-D4	-644.3164234	-156.2084657	-800.5227165	-800.5787198	0	-33.77923954	1.363321827	35.1426152	1.388366934	1.826060176	-0.950673691	2.776729442
C-C	12	κPr2SCAN50-D4	-646.1009222	-157.1415485	-803.2438615	-803.306475	0	-40.16326143	-0.872741755	39.29058368	1.803649098	-0.410003406	3.197294791	-3.607292448
C-C	12	LC-ωPBE08-D3(BJ)	-646.1810308	-157.1931521	-803.3751213	-803.4453465	0	-44.65579709	-0.588858271	44.06700998	4.049920505	-0.126119921	7.97372109	-8.099828103
C-C	12	LRC-ωPBE-D3(BJ)	-646.1370316	-157.1572841	-803.2967803	-803.3606341	0	-41.61539738	-1.546594216	40.06886949	2.529718231	-1.083855866	3.975580595	-5.059428399
C-C	12	LRC-ωPBEh-D3	-646.113724	-157.1325466	-803.252837	-803.3154882	0	-43.43466338	-4.120433534	39.31429907	3.439352679	-3.657695185	3.221010174	-6.878694397
C-C	12	M05-2X-D3	-646.4591294	-157.2712426	-803.7330658	-803.7902709	0	-37.5871316	-1.690393278	35.89679822	0.712072801	-1.227654928	-0.196490674	-1.031162611
C-C	12	M06-D4	-646.2901608	-157.1675773	-803.4640936	-803.5175245	0	-37.51654493	-3.988171306	33.52843341	3.045144219	-3.525432957	-2.564855482	-0.960575944
C-C	12	M06-2X-D3	-646.370259	-157.2136381	-803.5845931	-803.6398756	0	-35.12700779	-0.436739493	34.69032427	0.714481737	0.025998857	-1.402964618	1.428961197
C-C	12	M06-HF-D3	-646.4704969	-157.2726327	-803.7392344	-803.7931181	0	-31.36822769	2.444323325	33.812601	2.593874783	2.907061674	-2.280687892	5.1877413
C-C	12	M06-L-D4	-646.4448875	-157.2714946	-803.721274	-803.7727939	0	-35.39893135	-3.069721754	32.329266	3.185503146	-2.606983404	-3.764022888	1.15703764
C-C	12	MN15-D3	-646.2829389	-157.1711794	-803.4650894	-803.5227987	0	-43.09756423	-6.88445212	36.21318079	3.270802834	-6.42171377	0.119891899	-6.541595244
C-C	12	mPW2PLYP-D4	-646.18719	-157.1524829	-803.3419143	-803.3982435	0	-36.75362934	-1.406515959	35.34717195	0.844947276	-0.943777609	-0.746116942	-0.197660352
C-C	12	O3LYP-D4	-646.4252783	-157.2437194	-803.6685683	-803.7210408	0	-32.65754112	0.269392428	32.92698559	1.949217037	0.732130777	-3.166303298	3.898427862
C-C	12	OLYP-D3(BJ)	-646.4939096	-157.2642156	-803.7678318	-803.8206119	0	-39.21092892	-6.090973255	33.12001815	4.300752824	-5.628234905	-2.973270742	-2.654959932
C-C	12	PBE-D4	-646.0346986	-157.0728523	-803.1168774	-803.1698499	0	-39.09318087	-5.852459967	33.2407832	4.121113654	-5.389721617	-2.85250569	-2.537211884
C-C	12	PBE0-D3(op)	-646.0702469	-157.0948021	-803.1697361	-803.2294581	0	-40.41730568	-2.941214671	37.47615542	1.930671425	-2.478476322	1.382866529	-3.861336697
C-C	12	PBE0-DH-D3(BJ)	-646.0729042	-157.1151054	-803.1941364	-803.2586565	0	-44.33156309	-3.844612379	40.48702136	3.88780325	-3.38187403	4.39373247	-7.775594109
C-C	12	PBE-QIDH-D3(BJ)	-645.9565901	-157.0849754	-803.0421957	-803.1076281	0	-41.45484696	-0.395412684	41.05950034	2.516768559	0.067325666	4.966211452	-4.898877979
C-C	12	Pr2SCAN50-D4	-646.1356081	-157.148666	-803.2857508	-803.3476934	0	-39.79618761	-0.926623246	38.86962778	1.620111894	-0.463884897	2.77633889	-3.240218624
C-C	12	Pr2SCAN69-D4	-646.0221655	-157.1260156	-803.1465463	-803.2112759	0	-39.59249525	1.025868552	40.61842689	3.006872451	1.488606901	4.525138001	-3.036526261
C-C	12	PB6B95-D3(BJ)	-647.1318688	-157.4973906	-804.6322924	-804.6859583	0	-35.57903835	-1.903214675	33.67588037	1.928942421	-1.440476325	-2.417408516	0.976930634
C-C	12	PW91-D4	-646.4119342	-157.2214412	-803.6424829	-803.6948126	0	-38.55240227	-5.715065837	32.83739787	4.254109252	-5.252327487	-3.255891018	-1.996433288
C-C	12	PWPB95-D4	-646.2756739	-157.1693925	-803.4475434	-803.5042208	0	-37.11994136	-1.55440051	35.56560001	0.809675522	-1.09166216	-0.527688884	-0.563972378
C-C	12	r2SCAN-D4	-646.341556	-157.1909535	-803.5388706	-803.5948817	0	-39.13907469	-3.991598549	35.14753851	2.237305288	-3.5288602	-0.945750376	-2.583105707
C-C	12	r2SCAN0-D4	-646.3035929	-157.177574	-803.4851703	-803.5460226	0	-40.69751806	-2.512206869	38.18537605	2.070777837	-2.049468519	2.092087154	-4.141549073
C-C	12	r2SCAN50-D4	-646.2718813	-157.166775	-803.4410682	-803.5059848	0	-42.24929774	-1.513531035	40.73583403	2.846668914	-1.050792686	4.642545142	-5.693328755
C-C	12	r2SCANh-D4	-646.3255611	-157.1852474	-803.516111	-803.5741408	0	-39.7415647	-3.327366383	36.41426165	1.592800394	-2.864628034	0.320972754	-3.185595712
C-C	12	rev-DSD-PBEP86-D4	-645.7301464	-156.9957915	-802.7249393	-802.7865968	0	-38.06402968	0.626596238	38.69068658	1.843366137	1.089334587	2.597397686	-1.508060696
C-C	12	TPSS-D4	-646.5695823	-157.3291828	-803.9065543	-803.9563129	0	-36.11171279	-4.887765563	31.22400478	4.647155663	-4.425027214	-4.869284112	0.444256191
C-C	12	TPSSh-D4	-646.5338782	-157.3140134	-803.8540545	-803.9069568	0	-37.06392946	-3.867302463	33.19668607	3.15058347	-3.404564114	-2.896602825	-0.507960479
C-C	12	ωB97M(2)-V	-646.6795858	-157.3664781	-804.0484749	-804.1067634	0	-38.08943391	-1.512904656	36.57658995	0.766733683	-1.050166306	0.483301059	-1.533464922
C-C	12	ωB97M-V	-646.3557037	-157.1950472	-803.5522711	-803.610394	0	-37.42661523	-0.953982996	36.47269188	0.435323818	-0.491244647	0.379402989	-0.870646248
C-C	12	ωB97X-D4	-646.4075624	-157.2479831	-803.6573826	-803.7168118	0	-38.44518113	-1.15283646	37.29240593	0.944607577	-0.69009811	1.199117043	-1.889212143
C-C	12	ωB97X-2-D3(BJ)	-645.4629363	-156.8784702	-802.341627	-802.401136	0	-37.48081337	-0.138384777	37.34248832	0.786776503	0.324353573	1.249199434	-0.924844387
C-C	12	ωB97X-V	-646.3409869	-157.2422834	-803.5851722	-803.6466336	0	-39.76107014	-1.193479467	38.56765403	1.602553129	-0.730741117	2.474365142	-3.205101151
C-C	12	ωM06-D3	-646.405482	-157.2363369	-803.642143	-803.6998169	0	-36.39427037	-0.203392118	36.19093625	0.178496795	0.259346231	0.097647359	0.161698614
C-C	12	ωr2SCAN-D4	-646.3105939	-157.2058887	-803.5189106	-803.5818873	0	-41.04205711	-1.523597231	39.51852529	2.243047639	-1.060858882	3.425236397	-4.486088129
C-C	12	X3LYP-D4	-646.3712693	-157.2247512	-803.6013064	-803.6539872	0	-36.37461898	-3.316965024	33.05771193	2.944901819	-2.854226674	-3.035576963	0.18135
C-C	12	Reference	-645.598216	-157.0017806	-802.6007341	-802.6582523	0	-36.55596898	-0.462738349	36.09328889	0	0	0	0
C-C	2	B2GP-PLYP-D4	-616.4487197	0	-616.4449754	-616.4752243	0	-16.63187287	2.349566125	18.9814655	0.193592782	0.046183225	0.341002339	-0.294818643
C-C	2	B2PLYP-D4	-616.572803	0	-616.5708277	-616.6005347	0	-17.4018788	1.239547569	18.6414541	0.532413136	-1.063835331	0.000990941	-1.064824575
C-C	2	B3LYP-D4	-617.1220108	0	-617.1200674	-617.1507625	0	-18.04194411	1.219499106	19.26147197	0.852446304	-1.083883794	0.621008815	-1.704889892
C-C	2	B3PW91-D4	-616.8817355	0	-616.8789091	-616.9053795	0	-14.83680234	1.773616415	16.6104424	1.279893622	-0.529766485	-2.030020759	1.500251884
C-C	2	B97-D3(op)	-616.8743802	0	-616.8736909	-616.9010682	0	-16.74694356	0.432586004	17.17955625	1.665851899	-1.870796896	-1.460906903	-0.40988934
C-C	2	B97M-V	-617.1039519	0	-617.1029425	-617.1276963	0	-14.89985043	0.633407465	15.53328164	2.388578478	-1.669975435	-3.107181521	1.437203796
C-C	2	BLYP-D4	-616.8683641	0	-616.8687566	-616.8980741	0	-18.64334435	-0.246294475	18.39707958	1.396530474	-2.549677375	-0.243383574	-2.306290125
C-C	2	CAM-B3LYP-D4	-616.7369317	0	-616.7318605	-616.763258	0	-16.51994789	3.182256134	19.70223035	0.970320215	0.878873234	1.061767195	-0.18289367
C-C	2	HF-D4	-613.1636678	0	-613.1625872	-613.2046411	0	-25.71111054	0.678101879	26.38925339	4.687035627	-1.625281021	7.748790234	-9.374056316
C-C	2	κPr2SCAN50-D4	-616.4697488	0	-616.464201	-616.492124	0	-14.04062499	3.48131677	17.52196413	1.148216446	1.17793387	-1.118499023	2.296429233
C-C	2	LC-ωPBE08-D3(BJ)	-616.6102456	0	-616.600493	-616.6268223	0	-10.40202417	6.119813489	16.52185424	2.967519754	3.816430589	-2.118608919	5.93503005
C-C	2	LRC-ωPBE-D3(BJ)	-616.5298549	0	-616.5224824	-616.5480903	0	-11.44289983	4.62630436	16.06922243	2.447081095	2.32292146	-2.57124073	4.894154391
C-C	2	LRC-ωPBEh-D3	-616.4522375	0	-616.4465944	-616.4726838	0	-12.83023971	3.541097414	16.37135757	1.753410049	1.237714514	-2.269105583	3.506814509
C-C	2	M05-2X-D3	-617.0218201	0	-617.0189129	-617.0465958	0	-15.54695534	1.824285338	17.37126545	0.874147633	-0.479097562	-1.269197703	0.790098882
C-C	2	M06-D4	-616.5968845	0	-616.590726	-616.6168339	0	-12.51843037	3.864536901	16.38298722	1.909314971	1.561154001	-2.257475941	3.818623857
C-C	2	M06-2X-D3	-616.8109799	0	-616.8063421	-616.8326752	0	-13.61400197	2.910283699	16.52430736	1.361528297	0.606900799	-2.116155794	2.723052254
C-C	2	M06-HF-D3	-617.0098682	0	-617.0108961	-617.0342957	0	-15.3285091	-0.645046959	14.68348657	3.452703222	-2.948429859	-3.956976585	1.008545119
C-C	2	M06-L-D4	-616.9782774	0	-616.9739048	-616.9980714	0	-12.42094484	2.743820357	15.16478499	1.958057814	0.440437457	-3.475678172	3.916109388
C-C	2	MN15-D3	-616.6558376	0	-616.65086	-616.6777218	0	-13.73252945	3.123443324	16.85599465	1.302264464	0.820060424	-1.784468503	2.604524777
C-C	2	mPW2PLYP-D4	-616.5604234	0	-616.5579198	-616.5881209	0	-17.38041444	1.571058316	18.95150045	0.52168094	-0.732324584	0.311037296	-1.043360216
C-C	2	O3LYP-D4	-616.8813526	0	-616.8787026	-616.9036063	0	-13.96437212	1.662946492	15.62734087	1.826779349	-0.640436407	-3.01312229	2.372682102
C-C	2	OLYP-D3(BJ)	-617.0067263	0	-617.0048001	-617.0293578	0	-14.20146272	1.208706876	15.41019222	2.162473479	-1.094676024	-3.230270933	2.135591506
C-C	2	PBE-D4	-616.3021217	0	-616.3009185	-616.3235193	0	-13.42719524	0.755035657	14.18225229	3.003279054	-1.548347243	-4.458210865	2.909858985
C-C	2	PBE0-D3(op)	-616.3416218	0	-616.3379755	-616.3634283	0	-13.6837693	2.288088207	15.97187931	1.341939269	-0.015294693	-2.668583846	2.653284925
C-C	2	PBE0-DH-D3(BJ)	-616.4081357	0	-616.4035538	-616.4301778	0	-13.8316509	2.875191064	16.706864	1.252703659	0.571808164	-1.933599153	2.505403325
C-C	2	PBE-QIDH-D3(BJ)	-616.2761469	0	-616.2699422	-616.2971386	0	-13.17246639	3.893543223	17.0660306	1.58229644	1.590160323	-1.574432557	3.164587837
C-C	2	Pr2SCAN50-D4	-616.5047576	0	-616.499726	-616.5278447	0	-14.48738945	3.157355388	17.64476792	0.924833862	0.853972489	-0.995695236	1.849664777
C-C	2	Pr2SCAN69-D4	-616.3860987	0	-616.3750094	-616.4068938	0	-13.04910032	6.958646464	20.00776758	3.011283993	4.655263564	1.367304422	3.287953902
C-C	2	PB6B95-D3(BJ)	-617.8970948	0	-617.8939719	-617.9191026	0	-13.81011372	1.959646461	15.76978219	1.607208705	-0.343736439	-2.870680972	2.526940506
C-C	2	PW91-D4	-616.8491913	0	-616.8482779	-616.8715761	0	-14.04669063	0.573185832	14.61989885	2.875380687	-1.730197068	-4.020564307	2.290363589
C-C	2	PWPB95-D4	-616.6380293	0	-616.6342828	-616.6601271	0	-13.86651256	2.350993598	16.21752826	1.235272798	0.047610698	-2.422934898	2.470541658
C-C	2	r2SCAN-D4	-616.7217654	0	-616.7205229	-616.7464359	0	-15.48094494	0.7797177	16.26068731	1.951720523	-1.5236652	-2.379775847	0.856109282
C-C	2	r2SCAN0-D4	-616.6596474	0	-616.6560872	-616.6835941	0	-15.02675451	2.234062119	17.26084058	0.724471681	-0.069320781	-1.379622581	1.310299712
C-C	2	r2SCAN50-D4	-616.60822	0	-616.6026548	-616.6312698	0	-14.46400715	3.492217981	17.95624818	0.936525031	1.188835081	-0.684214981	1.873047077
C-C	2	r2SCANh-D4	-616.6954609	0	-616.6932747	-616.7198786	0	-15.32233663	1.371835993	16.69419705	1.438906509	-0.931546906	-1.946266112	1.014717589
C-C	2	rev-DSD-PBEP86-D4	-615.9122349	0	-615.9046356	-615.935671	0	-14.70637986	4.768649706	19.475053	1.649928324	2.465266806	0.834589842	1.630674365
C-C	2	TPSS-D4	-617.2132465	0	-617.2126991	-617.23701	0	-14.91179217	0.343515729	15.25533167	2.672499331	-1.959867171	-3.385131491	1.425262048
C-C	2	TPSSh-D4	-617.1462736	0	-617.1446465	-617.1699363	0	-14.84856261	1.021044425	15.8696307	2.026585467	-1.282338475	-2.770832459	1.488491612
C-C	2	ωB97M(2)-V	-617.3963249	0	-617.3919941	-617.4198878	0	-14.78592491	2.717631517	17.50357999	0.775565891	0.414248617	-1.136883165	1.551129311
C-C	2	ωB97M-V	-616.8065334	0	-616.8012349	-616.8296213	0	-14.48784929	3.324844792	17.81271717	0.92460394	1.021461892	-0.827745987	1.849204932
C-C	2	ωB97X-D4	-616.8839095	0	-616.8762173	-616.9056695	0	-13.65457689	4.826933551	18.4815322	1.341240804	2.523550652	-0.158930957	2.682477334
C-C	2	ωB97X-2-D3(BJ)	-615.612737	0	-615.6064215	-615.6364067	0	-14.85294042	3.963004617	18.81596871	0.917563634	1.659621717	0.175505551	1.484113801
C-C	2	ωB97X-V	-616.8807619	0	-616.8739666	-616.9016149	0	-13.08544461	4.264156918	17.34962238	1.625807396	1.960774019	-1.290840774	3.251609611
C-C	2	ωM06-D3	-616.8873996	0	-616.8794033	-616.9103516	0	-14.40256737	5.017764739	19.42035506	1.747136869	2.714381839	0.7798919	1.934486857
C-C	2	ωr2SCAN-D4	-616.7068458	0	-616.7004749	-616.7286176	0	-13.66203719	3.997749786	17.65980875	1.337510647	1.694366886	-0.980654408	2.67501703
C-C	2	X3LYP-D4	-616.8122409	0	-616.8102116	-616.8409696	0	-18.02746121	1.273405855	19.30089579	0.845204839	-1.029977045	0.660432633	-1.690406984
C-C	2	Reference	-615.9061671	0	-615.9024964	-615.9322019	0	-16.33705422	2.3033829	18.64046316	0	0	0	0
C-C	3	B2GP-PLYP-D4	-833.8777693	0	-833.8550435	-833.8923371	0	-9.141370374	14.2606853	23.40207024	1.729036862	2.065390193	-1.39268353	3.458068213
C-C	3	B2PLYP-D4	-834.0166124	0	-833.9956855	-834.0296849	0	-8.203087378	13.13185913	21.33495958	2.198179108	0.936564021	-3.459794194	4.396351209
C-C	3	B3LYP-D4	-834.5547319	0	-834.5359518	-834.5652422	0	-6.59528908	11.78470708	18.38000667	3.412667565	-0.410588028	-6.414747103	6.004149507
C-C	3	B3PW91-D4	-834.2288738	0	-834.2113498	-834.2434096	0	-9.121399162	10.9964437	20.1178574	2.93787389	-1.198851406	-4.676896373	3.478039424
C-C	3	B97-D3(op)	-834.2380706	0	-834.2203382	-834.2510745	0	-8.160091644	11.12722011	19.28732476	3.287752005	-1.068074996	-5.507429013	4.439346942
C-C	3	B97M-V	-834.3339252	0	-834.3153294	-834.3491965	0	-9.582874238	11.66904079	21.2519303	2.034538888	-0.526254311	-3.542823466	3.016564348
C-C	3	BLYP-D4	-834.3965028	0	-834.3819782	-834.4034744	0	-4.374752098	9.114316121	13.48907519	7.193328782	-3.080978984	-11.30567858	8.224686488
C-C	3	CAM-B3LYP-D4	-834.2428308	0	-834.2203756	-834.2567873	0	-8.757843226	14.09083802	22.8486952	1.920800741	1.895542911	-1.946058571	3.84159536
C-C	3	HF-D4	-830.271966	0	-830.2491739	-830.2933977	0	-13.44860059	14.30226318	27.7508852	2.531549757	2.106968079	2.956131435	-0.849162002
C-C	3	κPr2SCAN50-D4	-833.8465153	0	-833.8255805	-833.8650829	0	-11.65137443	13.13678137	24.78817437	0.474032832	0.941486263	-0.006579402	0.948064154
C-C	3	LC-ωPBE08-D3(BJ)	-833.992948	0	-833.9696896	-834.0169389	0	-15.05452054	14.59489251	29.64943705	3.627140343	2.39959741	4.854683276	-2.455081953
C-C	3	LRC-ωPBE-D3(BJ)	-833.8714781	0	-833.8502698	-833.890281	0	-11.79899582	13.30842297	25.10743759	0.71290584	1.113127864	0.312683817	0.800442771
C-C	3	LRC-ωPBEh-D3	-833.7548465	0	-833.7373354	-833.7765603	0	-13.62556213	10.98838158	24.61396542	0.693850941	-1.206913529	-0.180788352	-1.026123541
C-C	3	M05-2X-D3	-834.4403315	0	-834.4200369	-834.4576304	0	-10.85521538	12.73510053	23.5903332	0.872112995	0.539805423	-1.204420566	1.744223209
C-C	3	M06-D4	-834.0872918	0	-834.0663405	-834.1016618	0	-9.017257267	13.14715886	22.1644305	1.791093514	0.951863755	-2.630323274	3.58218132
C-C	3	M06-2X-D3	-834.2162188	0	-834.1931041	-834.2304931	0	-8.957289934	14.50468281	23.46198701	1.821077228	2.309387702	-1.332766755	3.642148653
C-C	3	M06-HF-D3	-834.3922206	0	-834.3698926	-834.4076673	0	-9.692890246	14.01106813	23.70397382	1.453276486	1.815773024	-1.090779948	2.906548341
C-C	3	M06-L-D4	-834.3761429	0	-834.3553941	-834.3859073	0	-6.12727329	13.02004711	19.14733016	3.236087806	0.824752004	-5.647423608	6.472165297
C-C	3	MN15-D3	-834.0978338	0	-834.0828998	-834.1210573	0	-14.57297559	9.371234089	23.94423291	1.83729094	-2.824061016	-0.850520865	-1.973537006
C-C	3	mPW2PLYP-D4	-834.005244	0	-833.9833284	-834.0185575	0	-8.35431575	13.75229189	22.10662095	2.122564801	1.556996781	-2.688132821	4.245122837
C-C	3	O3LYP-D4	-834.2596079	0	-834.2380362	-834.2671362	0	-4.724088304	13.53645038	18.26054621	3.937681417	1.341155271	-6.534207562	7.875350283
C-C	3	OLYP-D3(BJ)	-834.3732118	0	-834.3601247	-834.385805	0	-7.902361399	8.212244015	16.11461801	6.331593426	-3.98305109	-8.680135763	4.697077188
C-C	3	PBE-D4	-833.6498139	0	-833.6356631	-833.6614591	0	-7.307448103	8.879782439	16.18724219	5.961512125	-3.315512666	-8.607511583	5.291990484
C-C	3	PBE0-D3(op)	-833.6468885	0	-833.6279779	-833.6627417	0	-9.948016454	11.86659619	21.8146285	1.654412093	-0.328698914	-2.980125272	2.651422132
C-C	3	PBE0-DH-D3(BJ)	-833.677017	0	-833.6588438	-833.6983678	0	-13.39781301	11.4039063	24.80174066	0.399187845	-0.791388802	0.006986888	-0.798374418
C-C	3	PBE-QIDH-D3(BJ)	-833.5821265	0	-833.559871	-833.6018737	0	-12.39152357	13.96553316	26.35707648	1.666280386	1.770238059	1.562322713	0.207915016
C-C	3	Pr2SCAN50-D4	-833.8635164	0	-833.8424779	-833.8812613	0	-11.13510646	13.20181631	24.33694052	0.73216723	1.006521206	-0.457813254	1.464332127
C-C	3	Pr2SCAN69-D4	-833.759696	0	-833.7356041	-833.7781856	0	-11.60238483	15.11792907	26.72033239	2.424106289	2.922633962	1.925578617	0.997053756
C-C	3	PB6B95-D3(BJ)	-835.4776324	0	-835.4576741	-835.4893815	0	-7.372635244	12.52403892	19.89668591	2.613405836	0.328743815	-4.898067857	5.226803343
C-C	3	PW91-D4	-834.2910755	0	-834.2763136	-834.3018415	0	-6.755745453	9.263237673	16.01899389	5.853908655	-2.932057432	-8.775759878	5.843693133
C-C	3	PWPB95-D4	-834.0759122	0	-834.0566726	-834.0918997	0	-10.03229151	12.07307052	22.10537802	1.405800164	-0.122224582	-2.689375747	2.567147074
C-C	3	r2SCAN-D4	-834.1325931	0	-834.1164247	-834.1468124	0	-8.922720803	10.14583779	19.06857281	3.887819134	-2.049457313	-5.726180956	3.676717783
C-C	3	r2SCAN0-D4	-834.0168744	0	-833.9975137	-834.0339186	0	-10.69539535	12.14908066	22.84449305	0.998237583	-0.046214448	-1.950260719	1.904043236
C-C	3	r2SCAN50-D4	-833.9135848	0	-833.8921353	-833.9335649	0	-12.537696	13.4597309	25.99744688	1.233564452	1.264435793	1.202693111	0.061742583
C-C	3	r2SCANh-D4	-834.0846461	0	-834.0670386	-834.0999533	0	-9.605393769	11.0488759	20.65428497	2.643444003	-1.146419208	-4.140468797	2.994044818
C-C	3	rev-DSD-PBEP86-D4	-833.2695299	0	-833.2457879	-833.2865217	0	-10.66252694	14.89837016	25.56091409	1.73461769	2.703075056	0.766160323	1.936911646
C-C	3	TPSS-D4	-834.6281213	0	-834.6135418	-834.6391537	0	-6.922930292	9.148836638	16.07177796	5.884717137	-3.046458467	-8.722975808	5.676508295
C-C	3	TPSSh-D4	-834.534851	0	-834.5184278	-834.5476165	0	-8.010450515	10.30573961	18.31620289	4.184053183	-1.889555491	-6.478550876	4.588988072
C-C	3	ωB97M(2)-V	-834.8577123	0	-834.8378656	-834.8774364	0	-12.37702183	12.45404085	24.83108241	0.147537195	0.258745749	0.03632864	0.222416754
C-C	3	ωB97M-V	-834.2523664	0	-834.2313412	-834.2709235	0	-11.64475636	13.19352143	24.83829635	0.520884455	0.998226327	0.043542582	0.954682224
C-C	3	ωB97X-D4	-834.3071529	0	-834.2815253	-834.3224544	0	-9.601790811	16.08159711	25.68340323	2.387475732	3.886302008	0.888649456	2.997647776
C-C	3	ωB97X-2-D3(BJ)	-832.9789548	0	-832.9558882	-832.9962003	0	-10.82170545	14.47454367	25.29626637	1.390380582	2.279248566	0.501512598	1.777733134
C-C	3	ωB97X-V	-834.2446323	0	-834.2238458	-834.2655902	0	-13.15126328	13.04369451	26.19497875	1.12431219	0.848399404	1.400224975	-0.551824692
C-C	3	ωM06-D3	-834.318235	0	-834.2931339	-834.3328651	0	-9.180483527	15.75122245	24.93172061	1.846447089	3.555927343	0.136966835	3.418955059
C-C	3	ωr2SCAN-D4	-834.107139	0	-834.0852004	-834.1246353	0	-10.97912816	13.76668551	24.74583116	0.810156506	1.571390401	-0.048922611	1.62031043
C-C	3	X3LYP-D4	-834.2433977	0	-834.2241308	-834.2540866	0	-6.707398458	12.09014732	18.79755647	3.051172546	-0.105147786	-5.997197305	5.892040129
C-C	3	Reference	-833.3322737	0	-833.3128392	-833.3523522	0	-12.59943859	12.1952951	24.79475377	0	0	0	0
C-C	4	B2GP-PLYP-D4	-833.8777693	0	-833.8489649	-833.9004949	0	-14.26047217	18.07510472	32.33559962	1.473245223	1.693262756	-1.25322769	2.946485751
C-C	4	B2PLYP-D4	-834.0166124	0	-833.9899994	-834.0378846	0	-13.34847194	16.69993988	30.04843309	1.929246067	0.318097918	-3.540394216	3.858485986
C-C	4	B3LYP-D4	-834.5547319	0	-834.5317919	-834.5742663	0	-12.25803666	14.39506271	26.6531189	4.46124383	-1.986779255	-6.935708405	4.948921263
C-C	4	B3PW91-D4	-834.2288738	0	-834.2071529	-834.2521213	0	-14.58804591	13.63006389	28.21813305	4.061236168	-2.751778076	-5.37069426	2.61891201
C-C	4	B97-D3(op)	-834.2380706	0	-834.2162764	-834.2592297	0	-13.2775408	13.67603508	26.95359705	4.670518572	-2.705806882	-6.635230261	3.929417117
C-C	4	B97M-V	-834.3339252	0	-834.3093752	-834.3561241	0	-13.93002523	15.4053631	29.33541052	2.614947826	-0.976478868	-4.253416784	3.276932694
C-C	4	BLYP-D4	-834.3965028	0	-834.3783009	-834.4121072	0	-9.791957288	11.42187308	21.21384597	8.667475112	-4.959968886	-12.37498134	7.415000634
C-C	4	CAM-B3LYP-D4	-834.2428308	0	-834.2163135	-834.2661449	0	-14.62985345	16.63986979	31.26974656	1.288554291	0.258027831	-2.319080751	2.577104474
C-C	4	HF-D4	-830.271966	0	-830.2414358	-830.2992792	0	-17.13926503	19.15796557	36.29725791	2.742277106	2.776123606	2.708430606	0.067692892
C-C	4	κPr2SCAN50-D4	-833.8465153	0	-833.8195096	-833.8732418	0	-16.77117605	16.94632614	33.71752892	0.346592898	0.564484179	0.128701617	0.435781868
C-C	4	LC-ωPBE08-D3(BJ)	-833.992948	0	-833.9658071	-834.0250529	0	-20.14612944	17.03119727	37.17735882	2.118943406	0.649355303	3.588531509	-2.939171522
C-C	4	LRC-ωPBE-D3(BJ)	-833.8714781	0	-833.8465758	-833.8983791	0	-16.88062733	15.62645388	32.50710811	0.918553639	-0.755388081	-1.081719196	0.326330595
C-C	4	LRC-ωPBEh-D3	-833.7548465	0	-833.7323332	-833.7847832	0	-18.78551379	14.12734573	32.91288946	1.465217039	-2.254496231	-0.675937846	-1.578555869
C-C	4	M05-2X-D3	-834.4403315	0	-834.4156867	-834.4659171	0	-16.05520262	15.46485537	31.52008358	1.49286516	-0.91698659	-2.068743731	1.151755306
C-C	4	M06-D4	-834.0872918	0	-834.0627126	-834.1106067	0	-14.63028404	15.42373947	30.05404683	2.24644148	-0.958102488	-3.534780472	2.576673878
C-C	4	M06-2X-D3	-834.2162188	0	-834.189075	-834.2391397	0	-14.38310361	17.03299408	31.4161206	1.411929408	0.651152115	-2.172706701	2.823854316
C-C	4	M06-HF-D3	-834.3922206	0	-834.3687563	-834.4168081	0	-15.42884277	14.72412475	30.15299211	2.546776206	-1.657717215	-3.435835197	1.778115149
C-C	4	M06-L-D4	-834.3761429	0	-834.3505639	-834.3934692	0	-10.87245663	16.05102608	26.92350003	3.498071577	-0.330815882	-6.665327272	6.334501296
C-C	4	MN15-D3	-834.0978338	0	-834.0770805	-834.1268322	0	-18.19677167	13.02288565	31.21968632	2.864048651	-3.358956313	-2.369140989	-0.989813747
C-C	4	mPW2PLYP-D4	-834.005244	0	-833.9776269	-834.0269314	0	-13.60903118	17.33000704	30.93905991	1.798966237	0.948165076	-2.649767397	3.597926739
C-C	4	O3LYP-D4	-834.2596079	0	-834.2339386	-834.274602	0	-9.408959492	16.10772688	25.51670137	4.173120511	-0.274115082	-8.07212594	7.797998431
C-C	4	OLYP-D3(BJ)	-834.3732118	0	-834.3558868	-834.3933419	0	-12.63187182	10.8715689	23.50346085	7.797819765	-5.510273068	-10.08536646	4.575086102
C-C	4	PBE-D4	-833.6498139	0	-833.6316517	-833.6703523	0	-12.88800298	11.39699739	24.28502091	7.144325485	-4.984844575	-9.303806396	4.318954938
C-C	4	PBE0-D3(op)	-833.6468885	0	-833.6235407	-833.6713526	0	-15.35147443	14.65096116	30.00246005	2.658624028	-1.730880802	-3.586367254	1.855483494
C-C	4	PBE0-DH-D3(BJ)	-833.677017	0	-833.6533744	-833.7065554	0	-18.53559096	14.83596161	33.37158212	0.88156277	-1.54588035	-0.217245191	-1.328633042
C-C	4	PBE-QIDH-D3(BJ)	-833.5821265	0	-833.553469	-833.6099297	0	-17.44672722	17.98286968	35.4296247	1.720912555	1.601027716	1.840797395	-0.239769297
C-C	4	Pr2SCAN50-D4	-833.8635164	0	-833.8364244	-833.8894596	0	-16.27962891	17.00045246	33.28010732	0.463665243	0.618610501	-0.308719984	0.927329008
C-C	4	Pr2SCAN69-D4	-833.759696	0	-833.7292532	-833.7864216	0	-16.77051036	19.10317079	35.87370787	2.503104697	2.721328827	2.284880566	0.436447566
C-C	4	PB6B95-D3(BJ)	-835.4776324	0	-835.4520156	-835.4965077	0	-11.84437036	16.07480262	27.91919186	2.988337392	-0.30703934	-5.669635444	5.362587558
C-C	4	PW91-D4	-834.2910755	0	-834.2725299	-834.3108354	0	-12.39950003	11.63756439	24.03708418	7.14801035	-4.744277572	-9.551743127	4.807457893
C-C	4	PWPB95-D4	-834.0759122	0	-834.0499317	-834.0991508	0	-14.58242124	16.30304237	30.88548685	1.391070027	-0.078799595	-2.70334046	2.624536683
C-C	4	r2SCAN-D4	-834.1325931	0	-834.1113302	-834.155272	0	-14.23118927	13.34269255	27.5739045	4.527036106	-3.039149409	-6.014922803	2.975768652
C-C	4	r2SCAN0-D4	-834.0168744	0	-833.9922749	-834.0425026	0	-16.08188591	15.43644759	31.51835912	1.507931282	-0.945394378	-2.070468186	1.125072015
C-C	4	r2SCAN50-D4	-833.9135848	0	-833.8867229	-833.9420526	0	-17.86381974	16.85610196	34.71995016	0.802691428	0.474259997	1.131122859	-0.656861815
C-C	4	r2SCANh-D4	-834.0846461	0	-834.0618867	-834.1084879	0	-14.9609249	14.28176336	29.2427121	3.223096901	-2.100078599	-4.346115204	2.246033026
C-C	4	rev-DSD-PBEP86-D4	-833.2695299	0	-833.2395116	-833.2946101	0	-15.73802673	18.83676648	34.57481829	1.720457753	2.454924521	0.985990985	1.468931195
C-C	4	TPSS-D4	-834.6281213	0	-834.608842	-834.645297	0	-10.77789598	12.09796245	22.87587561	7.498415604	-4.283879509	-10.7129517	6.429061945
C-C	4	TPSSh-D4	-834.534851	0	-834.5135289	-834.5540664	0	-12.05782201	13.37982306	25.43766429	5.57659096	-3.002018899	-8.151163021	5.149135916
C-C	4	ωB97M(2)-V	-834.8577123	0	-834.8314288	-834.8843979	0	-16.74541259	16.49318958	33.23862885	0.230773033	0.111347613	-0.350198453	0.461545331
C-C	4	ωB97M-V	-834.2523664	0	-834.2266072	-834.2786113	0	-16.4688681	16.16415459	32.63304893	0.586732877	-0.217687375	-0.955778378	0.738089827
C-C	4	ωB97X-D4	-834.3071529	0	-834.2783152	-834.3314296	0	-15.23380093	18.09594538	33.32977058	0.986580069	1.714103415	-0.259056724	1.973156994
C-C	4	ωB97X-2-D3(BJ)	-832.9789548	0	-832.9496125	-833.0031856	0	-15.20503483	18.41257272	33.61763178	1.029767617	2.030730759	0.028804476	2.001923092
C-C	4	ωB97X-V	-834.2446323	0	-834.2191683	-834.2737879	0	-18.29541552	15.9789179	34.27436258	0.544229666	-0.40292406	0.685535272	-1.088457597
C-C	4	ωM06-D3	-834.318235	0	-834.2895688	-834.3415887	0	-14.65465938	17.98836638	32.64304912	1.276151305	1.606524418	-0.945778191	2.552298542
C-C	4	ωr2SCAN-D4	-834.107139	0	-834.0812224	-834.1332208	0	-16.3665906	16.26289175	32.62950844	0.539134541	-0.118950211	-0.95931887	0.840367319
C-C	4	X3LYP-D4	-834.2433977	0	-834.2199088	-834.2632119	0	-12.43358462	14.7395475	27.17315194	4.028984915	-1.642294463	-6.415675368	4.773373299
C-C	4	Reference	-833.3322737	0	-833.3061676	-833.3596947	0	-17.20695792	16.38184196	33.58882731	0	0	0	0
C-C	5	B2GP-PLYP-D4	-170.7456366	-269.0964157	-439.8548544	-439.8872404	0	-28.35591303	-8.033435315	20.32252291	0.562734683	-0.793094166	-0.3323752	-0.460718232
C-C	5	B2PLYP-D4	-170.7801413	-269.1494888	-439.9420662	-439.9704766	0	-25.63151125	-7.803771701	17.82778039	1.695274132	-0.563430551	-2.827117712	2.263683553
C-C	5	B3LYP-D4	-170.9192566	-269.3797148	-440.3089825	-440.3316791	0	-20.52435478	-6.28202884	14.24235865	3.685425882	0.958312309	-6.412539455	7.370840018
C-C	5	B3PW91-D4	-170.8406199	-269.2723702	-440.1266242	-440.1532783	0	-25.28124474	-8.555521604	16.72576343	2.622157568	-1.315180454	-3.929134681	2.613950062
C-C	5	B97-D3(op)	-170.8480233	-269.2716695	-440.1318425	-440.1565492	0	-23.1277197	-7.624112652	15.5036439	2.767512855	-0.383771503	-5.151254207	4.767475106
C-C	5	B97M-V	-170.8970481	-269.3412454	-440.246742	-440.2719503	0	-21.11997359	-5.301572138	15.81843511	3.387616005	1.938769011	-4.836462999	6.775221214
C-C	5	BLYP-D4	-170.8657612	-269.2848027	-440.1603088	-440.1742318	0	-14.85182415	-6.115074596	8.736773223	6.521695718	1.125266553	-11.91812488	13.04337065
C-C	5	CAM-B3LYP-D4	-170.8199332	-269.2304552	-440.0601788	-440.0910219	0	-25.49788275	-6.143553698	19.35436968	1.198657938	1.096787451	-1.300528424	2.397312055
C-C	5	HF-D4	-169.8548945	-267.7583173	-437.6189339	-437.6552082	0	-26.35311246	-3.590696383	22.76245807	2.878602366	3.649644766	2.107559967	1.542082342
C-C	5	κPr2SCAN50-D4	-170.7408628	-269.1071537	-439.8636955	-439.8982623	0	-31.52967603	-9.838718487	21.69100779	1.817243509	-2.598377338	1.036109681	-3.634481227
C-C	5	LC-ωPBE08-D3(BJ)	-170.7648539	-269.1736071	-439.956148	-439.9994078	0	-38.24471754	-11.09880426	27.14597423	5.174769616	-3.85846311	6.491076123	-10.34952274
C-C	5	LRC-ωPBE-D3(BJ)	-170.7486361	-269.1323915	-439.8956971	-439.9315655	0	-31.71301966	-9.205246775	22.50782342	1.908915471	-1.964905626	1.852925315	-3.817824857
C-C	5	LRC-ωPBEh-D3	-170.7227056	-269.0952828	-439.8363908	-439.8692978	0	-32.19709648	-11.5476882	20.64945958	2.156392788	-4.307347055	-0.005438522	-4.301901677
C-C	5	M05-2X-D3	-170.886596	-269.3228271	-440.2218529	-440.2534256	0	-27.61193189	-7.799798447	19.81217745	0.701088978	-0.559457297	-0.84272066	0.283262911
C-C	5	M06-D4	-170.7845657	-269.1727029	-439.9709697	-439.9991173	0	-26.26049004	-8.597648797	17.66288309	2.17466133	-1.357307648	-2.992015012	1.63470476
C-C	5	M06-2X-D3	-170.8362145	-269.236697	-440.0846896	-440.1175721	0	-28.02494815	-7.390892913	20.6340999	0.085674987	-0.150551764	-0.02079821	-0.129753347
C-C	5	M06-HF-D3	-170.885763	-269.3037085	-440.2014571	-440.2392554	0	-31.23985723	-7.521066599	23.71884041	1.672333878	-0.28072545	3.063942306	-3.344662426
C-C	5	M06-L-D4	-170.8827778	-269.3218945	-440.2128574	-440.2361327	0	-19.74170673	-5.136262661	14.60547553	4.076750531	2.104078489	-6.049422573	8.153488068
C-C	5	MN15-D3	-170.7866653	-269.1789221	-439.9851483	-440.0129553	0	-29.72386256	-12.27469211	17.44921782	4.120015623	-5.034350962	-3.205680285	-1.828667763
C-C	5	mPW2PLYP-D4	-170.7753196	-269.1453492	-439.9321253	-439.9618953	0	-25.86994193	-7.189027475	18.68095569	1.012628047	0.051313675	-1.97394242	2.025252867
C-C	5	O3LYP-D4	-170.8519002	-269.2766963	-440.1319996	-440.1570162	0	-17.83359964	-2.135476583	15.69815148	5.030805596	5.104864567	-4.956746626	10.06159516
C-C	5	OLYP-D3(BJ)	-170.8765139	-269.3207235	-440.2123965	-440.2317862	0	-21.67964303	-9.512458603	12.16721898	5.379898292	-2.272117454	-8.487679131	6.215551772
C-C	5	PBE-D4	-170.693783	-269.0373167	-439.7444502	-439.7646077	0	-21.02658437	-8.377580977	12.6490369	4.571550515	-1.137239828	-8.005861203	6.868610429
C-C	5	PBE0-D3(op)	-170.6956851	-269.048716	-439.757974	-439.7876621	0	-27.14668919	-8.517139892	18.62959256	1.651052146	-1.276798742	-2.025305549	0.748505614
C-C	5	PBE0-DH-D3(BJ)	-170.7048858	-269.0656923	-439.7888627	-439.8231062	0	-32.96183316	-11.4737475	21.48813819	2.533323214	-4.233406347	0.833240082	-5.066638354
C-C	5	PBE-QIDH-D3(BJ)	-170.6797536	-269.0152945	-439.7101861	-439.7484132	0	-33.48707864	-9.499260658	23.98787134	2.795946372	-2.258919508	3.332973236	-5.591883833
C-C	5	Pr2SCAN50-D4	-170.7478695	-269.1187387	-439.8811296	-439.9149012	0	-30.30433301	-9.112402177	21.19197913	1.204571025	-1.872061027	0.537081023	-2.409138211
C-C	5	Pr2SCAN69-D4	-170.7232148	-269.0711091	-439.8077276	-439.8465629	0	-32.78043104	-8.410956843	24.36952644	2.442622012	-1.170615694	3.71462833	-4.885236238
C-C	5	PB6B95-D3(BJ)	-171.1241591	-269.6967854	-440.8267336	-440.8520448	0	-19.51572317	-3.632716258	15.88303801	4.189742491	3.607624891	-4.771860092	8.379471629
C-C	5	PW91-D4	-170.841761	-269.2678298	-440.1225181	-440.1425081	0	-20.65584195	-8.11198417	12.5438907	4.491325213	-0.87164302	-8.111007406	7.239352849
C-C	5	PWPB95-D4	-170.7918031	-269.1737044	-439.9754055	-440.0044979	0	-24.46683429	-6.211062672	18.2558106	1.71418299	1.029278477	-2.399087503	3.428360516
C-C	5	r2SCAN-D4	-170.8025514	-269.2149278	-440.0334615	-440.0571835	0	-24.91475541	-10.02904774	14.88574738	4.278928659	-2.788706589	-5.76915073	2.980439391
C-C	5	r2SCAN0-D4	-170.7767665	-269.1831238	-439.9745938	-440.0052089	0	-28.43781633	-9.226593078	19.21126857	1.714940731	-1.986251929	-1.443629533	-0.542621531
C-C	5	r2SCAN50-D4	-170.7537492	-269.1576274	-439.9239674	-439.9602289	0	-30.65525038	-7.900842031	22.75445721	1.380029991	-0.660500882	2.099559099	-2.760055583
C-C	5	r2SCANh-D4	-170.7918746	-269.2013343	-440.0087915	-440.0354357	0	-26.49774105	-9.778277894	16.71950538	3.236664736	-2.537936745	-3.935392728	1.397453757
C-C	5	rev-DSD-PBEP86-D4	-170.6043048	-268.8778101	-439.4958852	-439.5325381	0	-31.64097426	-8.640949295	23.00007539	1.872892716	-1.400608146	2.345177287	-3.745779463
C-C	5	TPSS-D4	-170.9380425	-269.4148724	-440.3641857	-440.3825178	0	-18.57612533	-7.072563051	11.50359188	4.65954216	0.167778098	-9.151306222	9.319069469
C-C	5	TPSSh-D4	-170.9158312	-269.3841488	-440.311505	-440.3338938	0	-21.28128795	-7.232125792	14.04919608	3.306958694	0.008215357	-6.60570203	6.613906847
C-C	5	ωB97M(2)-V	-170.9935001	-269.4766928	-440.4810912	-440.5150989	0	-28.17898287	-6.838808084	21.34021969	0.543427323	0.401533065	0.685321581	-0.283788063
C-C	5	ωB97M-V	-170.8373892	-269.238269	-440.0854626	-440.1183624	0	-26.7972271	-6.15232064	20.64494917	0.548984724	1.088020509	-0.009948938	1.097967698
C-C	5	ωB97X-D4	-170.8519164	-269.2801658	-440.1417412	-440.17774	0	-28.65068632	-6.061140112	22.58959187	1.556947398	1.179201038	1.934693759	-0.755491517
C-C	5	ωB97X-2-D3(BJ)	-170.5261853	-268.7461598	-439.2877773	-439.3231252	0	-31.86501016	-9.68389359	22.18116735	1.984910844	-2.44355244	1.526269247	-3.969815361
C-C	5	ωB97X-V	-170.846299	-269.2691422	-440.125583	-440.1614325	0	-28.85997714	-6.364070062	22.49595307	1.358663023	0.876271087	1.841054959	-0.964782335
C-C	5	ωM06-D3	-170.8597256	-269.2740514	-440.1427715	-440.1769121	0	-27.06770325	-5.644170447	21.42357594	1.182424267	1.596170702	0.768677832	0.827491552
C-C	5	ωr2SCAN-D4	-170.7964839	-269.2127697	-440.0246179	-440.0590677	0	-31.25876254	-9.641241464	21.61757089	1.681786548	-2.400900314	0.962672782	-3.363567737
C-C	5	X3LYP-D4	-170.8376667	-269.2525663	-440.1000233	-440.1235497	0	-20.90652716	-6.143505129	14.76305534	3.494339392	1.09683602	-5.891842764	6.988667647
C-C	5	Reference	-170.6081426	-268.8896164	-439.5092972	-439.5422128	0	-27.8951948	-7.240341149	20.65489811	0	0	0	0
C-C	6	B2GP-PLYP-D4	-170.7456366	-269.0964157	-439.8469668	-439.9117348	0	-43.72638142	-3.08387912	40.64257198	0.870579094	-0.589858968	-1.151299221	0.561439359
C-C	6	B2PLYP-D4	-170.7801413	-269.1494888	-439.9345764	-439.9972796	0	-42.45067597	-3.103850171	39.34689344	1.528403888	-0.609830019	-2.446977758	1.837144812
C-C	6	B3LYP-D4	-170.9192566	-269.3797148	-440.3027725	-440.3628953	0	-40.11282169	-2.385218786	37.72766682	2.087502872	0.108801367	-4.066204377	4.17499909
C-C	6	B3PW91-D4	-170.8406199	-269.2723702	-440.1174406	-440.1833468	0	-44.14949704	-2.792724093	41.3568433	0.367865922	-0.298703941	-0.437027902	0.138323741
C-C	6	B97-D3(op)	-170.8480233	-269.2716695	-440.1251908	-440.1882289	0	-43.00707103	-3.450075143	39.55706442	1.596430885	-0.956054991	-2.236806778	1.280749746
C-C	6	B97M-V	-170.8970481	-269.3412454	-440.2421734	-440.3068932	0	-43.04695337	-2.43467994	40.61234203	0.620434693	0.059340213	-1.181529173	1.240867408
C-C	6	BLYP-D4	-170.8657612	-269.2848027	-440.1561609	-440.2074795	0	-35.71506034	-3.512171211	32.20294604	5.304538108	-1.018151059	-9.590925158	8.572760438
C-C	6	CAM-B3LYP-D4	-170.8199332	-269.2304552	-440.0535286	-440.1203255	0	-43.88612103	-1.970469565	41.9157214	0.322700393	0.523550587	0.121850199	0.401699748
C-C	6	HF-D4	-169.8548945	-267.7583173	-437.6141747	-437.6822998	0	-43.35336752	-0.604208977	42.74922763	1.4225838	1.889811175	0.955356425	0.93445326
C-C	6	κPr2SCAN50-D4	-170.7408628	-269.1071537	-439.8533058	-439.9223965	0	-46.67412083	-3.319077839	43.35511737	1.193151927	-0.825057686	1.561246167	-2.386300051
C-C	6	LC-ωPBE08-D3(BJ)	-170.7648539	-269.1736071	-439.9455357	-440.024311	0	-53.87170268	-4.43949708	49.43229145	4.791948589	-1.945476928	7.63842025	-9.583881906
C-C	6	LRC-ωPBE-D3(BJ)	-170.7486361	-269.1323915	-439.8860779	-439.9591228	0	-49.0054647	-3.169108043	45.83643475	2.358825722	-0.67508789	4.042563553	-4.717643925
C-C	6	LRC-ωPBEh-D3	-170.7227056	-269.0952828	-439.8254256	-439.8984328	0	-50.47955864	-4.666908712	45.81273038	3.095873867	-2.17288856	4.018859174	-6.191737867
C-C	6	M05-2X-D3	-170.886596	-269.3228271	-440.2146346	-440.2822651	0	-45.70898792	-3.270244708	42.43881606	0.710584706	-0.776224556	0.644944857	-1.421167148
C-C	6	M06-D4	-170.7845657	-269.1727029	-439.9663776	-440.0275839	0	-44.12353737	-5.716018459	38.40758922	3.304140144	-3.221998307	-3.386281981	0.164283412
C-C	6	M06-2X-D3	-170.8362145	-269.236697	-440.0792198	-440.143755	0	-44.45494307	-3.958509975	40.49650393	1.380928545	-1.464489823	-1.297367268	-0.167122289
C-C	6	M06-HF-D3	-170.885763	-269.3037085	-440.1950264	-440.2618015	0	-45.38769579	-3.48575737	41.90201075	0.549938381	-0.991737217	0.108139545	-1.09987501
C-C	6	M06-L-D4	-170.8827778	-269.3218945	-440.2101966	-440.2684743	0	-40.03637628	-3.466555062	36.56988502	3.098260545	-0.97253491	-5.22398618	4.251444496
C-C	6	MN15-D3	-170.7866653	-269.1789221	-439.9772246	-440.0426128	0	-48.33419134	-7.302498089	41.03177028	2.78528943	-4.808477937	-0.762100924	-4.046370565
C-C	6	mPW2PLYP-D4	-170.7753196	-269.1453492	-439.9251671	-439.9890299	0	-42.89716377	-2.822678656	40.07455348	1.023988113	-0.328658504	-1.719317722	1.390657002
C-C	6	O3LYP-D4	-170.8519002	-269.2766963	-440.1273403	-440.1890539	0	-37.93756939	0.788268963	38.72589881	3.175130752	3.282289115	-3.067972388	6.350251383
C-C	6	OLYP-D3(BJ)	-170.8765139	-269.3207235	-440.2037753	-440.2655748	0	-42.88232475	-4.102540902	38.77985219	2.311269882	-1.60852075	-3.014019015	1.405496026
C-C	6	PBE-D4	-170.693783	-269.0373167	-439.7375534	-439.7977036	0	-41.79455936	-4.049788897	37.74483707	2.80240144	-1.555768745	-4.049034135	2.493261416
C-C	6	PBE0-D3(op)	-170.6956851	-269.048716	-439.7490093	-439.8178974	0	-46.11960289	-2.891671564	43.22800483	0.915892518	-0.397651412	1.434133624	-1.831782117
C-C	6	PBE0-DH-D3(BJ)	-170.7048858	-269.0656923	-439.7772099	-439.8503045	0	-50.02901009	-4.161497018	45.86759279	2.870599229	-1.667476866	4.073721592	-5.741189309
C-C	6	PBE-QIDH-D3(BJ)	-170.6797536	-269.0152945	-439.6996391	-439.772384	0	-48.52898857	-2.880922688	45.64814322	2.120587275	-0.386902535	3.854272014	-4.24116779
C-C	6	Pr2SCAN50-D4	-170.7478695	-269.1187387	-439.8711028	-439.9397387	0	-45.89013343	-2.820492254	43.06971431	0.801157605	-0.326472101	1.275843109	-1.602312657
C-C	6	Pr2SCAN69-D4	-170.7232148	-269.0711091	-439.7971659	-439.8661925	0	-45.09816018	-1.7833568	43.31487525	1.115833698	0.710663352	1.521004044	-0.8103394
C-C	6	PB6B95-D3(BJ)	-171.1241591	-269.6967854	-440.8213256	-440.8845547	0	-39.9159814	-0.239144751	39.67690026	2.185923172	2.254875401	-2.116970943	4.371839377
C-C	6	PW91-D4	-170.841761	-269.2678298	-440.1161357	-440.1757013	0	-41.48487658	-4.106964973	37.37797772	3.014419154	-1.612944821	-4.415893486	2.802944199
C-C	6	PWPB95-D4	-170.7918031	-269.1737044	-439.9681592	-440.0330029	0	-42.35399404	-1.66398647	40.69007507	0.966914907	0.830033682	-1.103796132	1.933826732
C-C	6	r2SCAN-D4	-170.8025514	-269.2149278	-440.0236732	-440.0881301	0	-44.33404225	-3.886763341	40.44734956	1.369632414	-1.392743189	-1.346521639	-0.046221476
C-C	6	r2SCAN0-D4	-170.7767665	-269.1831238	-439.9640379	-440.0345741	0	-46.86476101	-2.602696989	44.2621387	1.288472168	-0.108676837	2.4682675	-2.57694023
C-C	6	r2SCAN50-D4	-170.7537492	-269.1576274	-439.9134596	-439.9888265	0	-48.60054563	-1.307117669	47.29350541	3.343268346	1.186902483	5.499634209	-4.312724854
C-C	6	r2SCANh-D4	-170.7918746	-269.2013343	-439.9985458	-440.0656518	0	-45.45858979	-3.34901072	42.10965151	0.585385438	-0.854990568	0.315780307	-1.170769009
C-C	6	rev-DSD-PBEP86-D4	-170.6043048	-268.8778101	-439.4872891	-439.5527543	0	-44.32685495	-3.24684509	41.0800805	0.733307819	-0.752824938	-0.713790699	-0.039034177
C-C	6	TPSS-D4	-170.9380425	-269.4148724	-440.3579665	-440.4142902	0	-38.51357233	-3.169942631	35.34369107	3.563051303	-0.675922479	-6.450180128	5.774248448
C-C	6	TPSSh-D4	-170.9158312	-269.3841488	-440.3042147	-440.3646343	0	-40.57118306	-2.657338121	37.9139096	2.021639787	-0.163317968	-3.879961605	3.716637714
C-C	6	ωB97M(2)-V	-170.9935001	-269.4766928	-440.4741242	-440.5423722	0	-45.29322937	-2.466965733	42.82633582	0.529759518	0.027054419	1.032464616	-1.005408595
C-C	6	ωB97M-V	-170.8373892	-269.238269	-440.0787807	-440.1465642	0	-44.4941337	-1.959324674	42.53487993	0.637852105	0.534695478	0.741008731	-0.206312924
C-C	6	ωB97X-D4	-170.8519164	-269.2801658	-440.1371711	-440.2067993	0	-46.8856667	-3.193336518	43.6924049	1.29892503	-0.699316365	1.898533695	-2.59784592
C-C	6	ωB97X-2-D3(BJ)	-170.5261853	-268.7461598	-439.2793701	-439.3449995	0	-45.59127297	-4.408268309	41.18307732	1.26252102	-1.914248157	-0.610793883	-1.303452197
C-C	6	ωB97X-V	-170.846299	-269.2691422	-440.118313	-440.1899955	0	-46.78350861	-1.802112334	44.98147083	1.939753722	0.691907818	3.187599627	-2.495687832
C-C	6	ωM06-D3	-170.8597256	-269.2740514	-440.1379567	-440.2049348	0	-44.65219575	-2.622792377	42.02947453	0.182187777	-0.128772225	0.23560333	-0.364374974
C-C	6	ωr2SCAN-D4	-170.7964839	-269.2127697	-440.0143247	-440.0863395	0	-48.37205729	-3.182130827	45.19000355	2.04212151	-0.688110675	3.396132345	-4.084236511
C-C	6	X3LYP-D4	-170.8376667	-269.2525663	-440.0938964	-440.1547321	0	-40.47375495	-2.298807835	38.17501161	1.907035953	0.195212317	-3.618859589	3.814065828
C-C	6	Reference	-170.6081426	-268.8896164	-439.5017334	-439.5683362	0	-44.28782078	-2.494020152	41.7938712	0	0	0	0
C-C	7	B2GP-PLYP-D4	-615.7011086	0	-615.6912554	-615.7230629	0	-13.77655878	6.182990696	19.95957143	2.049704044	-0.2887838	-3.810624288	3.521834876
C-C	7	B2PLYP-D4	-615.8220374	0	-615.8134129	-615.8408865	0	-11.82798946	5.411974195	17.23998251	3.795006757	-1.059800301	-6.530213214	5.470404196
C-C	7	B3LYP-D4	-616.345391	0	-616.3374763	-616.3595035	0	-8.855719947	4.966562119	13.82229618	5.72655596	-1.505212376	-9.947899543	8.442673713
C-C	7	B3PW91-D4	-616.0904584	0	-616.0860727	-616.1131905	0	-14.26459483	2.752079518	17.01669708	5.236596811	-3.719694978	-6.753498643	3.033798831
C-C	7	B97-D3(op)	-616.0927549	0	-616.0869539	-616.1107657	0	-11.30192887	3.640142588	14.94208947	5.829869081	-2.831631907	-8.828106254	5.996464791
C-C	7	B97M-V	-616.2588088	0	-616.2527091	-616.2774045	0	-11.66895342	3.827628834	15.49660085	5.458870265	-2.644145662	-8.273594869	5.629440236
C-C	7	BLYP-D4	-616.1224738	0	-616.118193	-616.1281642	0	-3.570803757	2.686242863	6.25705231	10.64933752	-3.785531633	-17.51314341	13.7275899
C-C	7	CAM-B3LYP-D4	-615.9969689	0	-615.9833816	-616.0169212	0	-12.5202888	8.526146103	21.04645485	2.389056239	2.054371608	-2.723740869	4.778104863
C-C	7	HF-D4	-612.5437666	0	-612.5276766	-612.5833307	0	-24.82684224	10.09661344	34.92349525	7.38906924	3.624838949	11.15329953	-7.528448584
C-C	7	κPr2SCAN50-D4	-615.7139615	0	-615.7052665	-615.7422052	0	-17.72319335	5.456211497	23.17943309	0.803162817	-1.015562998	-0.590762635	-0.424799687
C-C	7	LC-ωPBE08-D3(BJ)	-615.8536473	0	-615.8418644	-615.893276	0	-24.86732914	7.39389787	32.26126664	4.706597144	0.922123375	8.491070913	-7.568935476
C-C	7	LRC-ωPBE-D3(BJ)	-615.7625147	0	-615.7520493	-615.792321	0	-18.70369929	6.567164489	25.27089359	0.79804393	0.095389994	1.500697866	-1.405305633
C-C	7	LRC-ωPBEh-D3	-615.6786418	0	-615.6709115	-615.709204	0	-19.17809396	4.850835533	24.02896006	0.939851649	-1.620938963	0.258764336	-1.879700303
C-C	7	M05-2X-D3	-616.2224047	0	-616.2132222	-616.2464029	0	-15.05907462	5.762139127	20.82123775	1.829296671	-0.709635369	-2.948957973	2.239319036
C-C	7	M06-D4	-615.865919	0	-615.8557033	-615.8859034	0	-12.54042293	6.41041519	18.9508581	2.440348464	-0.061359306	-4.819337623	4.757970735
C-C	7	M06-2X-D3	-616.0260669	0	-616.0132817	-616.0478272	0	-13.65480932	8.022854218	21.6776853	1.821795074	1.551079722	-2.092510425	3.643584341
C-C	7	M06-HF-D3	-616.1954852	0	-616.1896288	-616.2248443	0	-18.4230863	3.674933563	22.09804923	2.234493715	-2.796840933	-1.672146496	-1.124692644
C-C	7	M06-L-D4	-616.202802	0	-616.1929961	-616.2150886	0	-7.709960049	6.15331562	13.86328796	5.112683321	-0.318458875	-9.906907766	9.588433611
C-C	7	MN15-D3	-615.890366	0	-615.8872299	-615.9180977	0	-17.40191926	1.96791629	19.36986328	4.452095323	-4.503858206	-4.400332441	-0.1035256
C-C	7	mPW2PLYP-D4	-615.8107378	0	-615.8003722	-615.8299106	0	-12.0310852	6.504517292	18.53562166	2.633658429	0.032742797	-5.234574061	5.267308464
C-C	7	O3LYP-D4	-616.0925062	0	-616.0835389	-616.1070707	0	-9.139389406	5.62707651	14.76648048	4.924206613	-0.844697986	-9.003715241	8.159004254
C-C	7	OLYP-D3(BJ)	-616.2010343	0	-616.2006653	-616.2172196	0	-10.15644865	0.2315286	10.38799344	9.811224091	-6.240245896	-13.38220229	7.141945008
C-C	7	PBE-D4	-615.5478935	0	-615.5448409	-615.5616515	0	-8.633289969	1.915515126	10.54881885	8.888818119	-4.55625937	-13.22137687	8.665103691
C-C	7	PBE0-D3(op)	-615.5701712	0	-615.5636405	-615.5946289	0	-15.34740823	4.098076733	19.44550942	3.349192031	-2.373697762	-4.324686299	1.950985428
C-C	7	PBE0-DH-D3(BJ)	-615.6170535	0	-615.6119355	-615.6494365	0	-20.32066303	3.211559178	23.53225459	1.749078223	-3.260215317	-0.237941129	-3.022269372
C-C	7	PBE-QIDH-D3(BJ)	-615.5054538	0	-615.4969605	-615.5369088	0	-19.73825999	5.329637028	25.06792848	1.21993511	-1.142137467	1.297732754	-2.439866333
C-C	7	Pr2SCAN50-D4	-615.7393659	0	-615.7307942	-615.7664644	0	-17.0045291	5.378867276	22.38342347	1.239839736	-1.092907219	-1.386772252	0.293864564
C-C	7	Pr2SCAN69-D4	-615.6370005	0	-615.6269912	-615.6652786	0	-17.74478368	6.280926846	24.0257388	0.223195364	-0.190847649	0.25554308	-0.446390017
C-C	7	PB6B95-D3(BJ)	-617.0683343	0	-617.0591743	-617.0847041	0	-10.27223893	5.747967817	16.02022312	4.236889639	-0.723806678	-7.749972601	7.026154726
C-C	7	PW91-D4	-616.0798581	0	-616.0763179	-616.0926567	0	-8.031268439	2.221509835	10.25279107	8.883834655	-4.25026466	-13.51740465	9.26712522
C-C	7	PWPB95-D4	-615.8730632	0	-615.8645581	-615.893978	0	-13.12422841	5.337001603	18.46125093	3.221858842	-1.134772892	-5.308944791	4.174165247
C-C	7	r2SCAN-D4	-615.948474	0	-615.9446863	-615.9698416	0	-13.40836188	2.376789351	15.7851726	6.040004133	-4.094985145	-7.985023121	3.890031777
C-C	7	r2SCAN0-D4	-615.8712684	0	-615.8633289	-615.899722	0	-17.85490264	4.982069731	22.83700082	1.211449832	-1.489704764	-0.933194901	-0.556508976
C-C	7	r2SCAN50-D4	-615.8059834	0	-615.794954	-615.8406973	0	-21.78326944	6.921053298	28.70435745	2.691720266	0.449278803	4.93416173	-4.48487578
C-C	7	r2SCANh-D4	-615.9159945	0	-615.9104184	-615.9402755	0	-15.2365393	3.49906921	18.73563279	4.003634107	-2.972705285	-5.034562929	2.061854358
C-C	7	rev-DSD-PBEP86-D4	-615.1978385	0	-615.1877643	-615.2224315	0	-15.43234401	6.321652858	21.75402146	1.08314795	-0.150121637	-2.016174262	1.866049652
C-C	7	TPSS-D4	-616.4152631	0	-616.4133517	-616.4306148	0	-9.633334873	1.199411821	10.83276205	9.104898176	-5.272362675	-12.93743368	7.665058787
C-C	7	TPSSh-D4	-616.3437701	0	-616.3400897	-616.3632077	0	-12.19727001	2.309449902	14.50673935	6.712890485	-4.162324593	-9.263456377	5.101123655
C-C	7	ωB97M(2)-V	-616.5779497	0	-616.5683294	-616.6045719	0	-16.70570346	6.036846284	22.74257636	0.731273784	-0.434928211	-1.027619358	0.592690202
C-C	7	ωB97M-V	-616.0187883	0	-616.0058252	-616.0433543	0	-15.41540021	8.134507512	23.54993229	0.941498224	1.662733016	-0.220263432	1.882993447
C-C	7	ωB97X-D4	-616.1112661	0	-616.0946179	-616.1347452	0	-14.73331437	10.44696187	25.18029972	2.692645685	3.975187374	1.410103997	2.565079289
C-C	7	ωB97X-2-D3(BJ)	-614.8918674	0	-614.8814225	-614.9177007	0	-16.21061702	6.554306313	22.76494917	0.543889186	0.082531818	-1.005246555	1.087776639
C-C	7	ωB97X-V	-616.0868281	0	-616.0736234	-616.1143391	0	-17.26344704	8.286023441	25.54949799	1.796775606	1.814248945	1.779302266	0.034946623
C-C	7	ωM06-D3	-616.1079489	0	-616.0906477	-616.1276232	0	-12.34578024	10.85666001	23.20245992	2.476310657	4.384885515	-0.567735799	4.952613422
C-C	7	ωr2SCAN-D4	-615.9428422	0	-615.9307907	-615.9725654	0	-18.65157678	7.562449055	26.21405556	1.767267197	1.090674559	2.443859835	-1.35318312
C-C	7	X3LYP-D4	-616.0511475	0	-616.0423569	-616.0653784	0	-8.929976036	5.516212122	14.44620239	5.139777854	-0.955562374	-9.323993333	8.368417624
C-C	7	Reference	-615.2185463	0	-615.2082329	-615.2461131	0	-17.29839366	6.471774495	23.77019572	0	0	0	0
C-C	8	B2GP-PLYP-D4	-157.1217453	-958.0626323	-1115.186003	-1115.239592	0	-34.64745475	-1.019777174	33.62773279	0.597011065	-0.576050406	-0.617971724	0.041921252
C-C	8	B2PLYP-D4	-157.1521947	-958.1613577	-1115.316778	-1115.367439	0	-33.81449585	-2.023904126	31.79064561	2.01761813	-1.580177357	-2.455058903	0.874880152
C-C	8	B3LYP-D4	-157.3130674	-958.4753379	-1115.794485	-1115.841466	0	-33.29595861	-3.814967376	29.4810443	4.067950412	-3.371240607	-4.764660216	1.393417388
C-C	8	B3PW91-D4	-157.2474007	-958.3536558	-1115.606953	-1115.658882	0	-36.28609453	-3.700003842	32.58614852	2.457916535	-3.256277073	-1.659555998	-1.596718531
C-C	8	B97-D3(op)	-157.2416246	-958.2813653	-1115.530646	-1115.579375	0	-35.38208762	-4.804473337	30.57767067	4.014390206	-4.360746568	-3.668033843	-0.692711621
C-C	8	B97M-V	-157.2938025	-958.1572502	-1115.455042	-1115.506511	0	-34.80035264	-2.503081918	32.29732618	2.00386674	-2.059355149	-1.948378331	-0.110976641
C-C	8	BLYP-D4	-157.2174697	-958.437919	-1115.664688	-1115.704389	0	-30.74787969	-5.835491218	24.91243747	7.362515744	-5.391764449	-9.33326704	3.94149631
C-C	8	CAM-B3LYP-D4	-157.2013389	-958.4500673	-1115.654273	-1115.707931	0	-35.46998375	-1.799206022	33.67083425	0.965174757	-1.355479253	-0.574870261	-0.780607748
C-C	8	HF-D4	-156.2040774	-956.8365228	-1113.039977	-1113.096688	0	-35.19578728	0.391371915	35.58721529	1.088304728	0.835098683	1.341510773	-0.506411282
C-C	8	κPr2SCAN50-D4	-157.1380463	-958.0790377	-1115.219216	-1115.277211	0	-37.73009084	-1.337755508	36.39239546	1.52035984	-0.894028739	2.146690941	-3.040714835
C-C	8	LC-ωPBE08-D3(BJ)	-157.189965	-958.1275423	-1115.318922	-1115.385761	0	-42.82998259	-0.887688008	41.94236284	4.070309782	-0.443961239	7.696658326	-8.140606592
C-C	8	LRC-ωPBE-D3(BJ)	-157.1542514	-958.0886443	-1115.245821	-1115.305394	0	-39.21851475	-1.835640382	37.38293686	2.264572982	-1.391913613	3.13723235	-4.529138746
C-C	8	LRC-ωPBEh-D3	-157.1291803	-958.1094652	-1115.245659	-1115.304381	0	-41.24947323	-4.400807073	36.84873189	3.28005384	-3.957080304	2.603027377	-6.560097227
C-C	8	M05-2X-D3	-157.2677168	-958.4107669	-1115.682096	-1115.737295	0	-36.90475911	-2.266797922	34.63802	1.107693318	-1.823071153	0.392315483	-2.215383106
C-C	8	M06-D4	-157.164049	-958.3559054	-1115.525469	-1115.576656	0	-35.58108403	-3.46026189	32.12087884	2.570680396	-3.016535121	-2.124825672	-0.891708028
C-C	8	M06-2X-D3	-157.2103118	-958.3854954	-1115.597883	-1115.650732	0	-34.46610006	-1.30278079	33.1633742	0.97069217	-0.859054021	-1.082330319	0.223275942
C-C	8	M06-HF-D3	-157.2699646	-958.4523293	-1115.723961	-1115.78137	0	-37.0706777	-1.045839542	36.02489723	1.190652744	-0.602112773	1.779192716	-2.381301693
C-C	8	M06-L-D4	-157.269091	-958.3950598	-1115.668484	-1115.714137	0	-31.36702199	-2.719182243	28.64788973	3.936635128	-2.275455474	-5.597814782	3.322354013
C-C	8	MN15-D3	-157.1672961	-958.355496	-1115.533616	-1115.58838	0	-41.15664457	-6.792109128	34.36460103	3.233639436	-6.34838236	0.118896512	-6.467268565
C-C	8	mPW2PLYP-D4	-157.1491783	-958.1849179	-1115.336823	-1115.388571	0	-34.18369834	-1.710872546	32.47288027	1.519985013	-1.267145777	-1.772824249	0.505677666
C-C	8	O3LYP-D4	-157.2410618	-958.4311551	-1115.673294	-1115.720488	0	-30.29028601	-0.676115607	29.61421867	2.431937339	-0.232388838	-4.63148584	4.399089992
C-C	8	OLYP-D3(BJ)	-157.2609143	-958.4891804	-1115.760527	-1115.807177	0	-35.81981305	-6.546379413	29.27349072	5.537433218	-6.102652644	-4.972213793	-1.13043705
C-C	8	PBE-D4	-157.0702475	-958.0279142	-1115.107412	-1115.154421	0	-35.30327519	-5.804946729	29.49838472	5.054269877	-5.36121996	-4.747319793	-0.613899189
C-C	8	PBE0-D3(op)	-157.0919912	-958.0963627	-1115.193739	-1115.248495	0	-37.73891165	-3.379177244	34.35979455	1.524770255	-2.935450475	0.114090036	-3.049535651
C-C	8	PBE0-DH-D3(BJ)	-157.1118162	-958.0697228	-1115.188289	-1115.248402	0	-41.95723087	-4.23549288	37.72180485	3.633933223	-3.791766111	3.476100335	-7.267854864
C-C	8	PBE-QIDH-D3(BJ)	-157.081669	-957.9333365	-1115.016264	-1115.07694	0	-38.86421215	-0.789889023	38.07438506	2.087421402	-0.346162254	3.828680549	-4.174836151
C-C	8	Pr2SCAN50-D4	-157.1451986	-958.1254955	-1115.27285	-1115.330211	0	-37.34729473	-1.353059282	35.99429497	1.328961483	-0.909332513	1.748590453	-2.657918731
C-C	8	Pr2SCAN69-D4	-157.1225076	-957.9900819	-1115.111851	-1115.171745	0	-37.12087299	0.463104324	37.58403647	2.122581522	0.906831093	3.338331951	-2.431496984
C-C	8	PB6B95-D3(BJ)	-157.4947221	-959.1817043	-1116.679631	-1116.727687	0	-32.16665633	-2.010990145	30.15571745	2.828625221	-1.567263376	-4.089987067	2.522719671
C-C	8	PW91-D4	-157.2188533	-958.4134397	-1115.641462	-1115.687876	0	-34.87882421	-5.753449619	29.12543018	5.214998594	-5.30972285	-5.120274338	-0.189448211
C-C	8	PWPB95-D4	-157.1662722	-958.3235029	-1115.492044	-1115.543353	0	-33.62067357	-1.423508588	32.19721856	1.514133888	-0.979781819	-2.048485956	1.068702434
C-C	8	r2SCAN-D4	-157.1874946	-958.3667619	-1115.561593	-1115.612841	0	-36.76206186	-4.603942753	32.15817769	3.123871405	-4.160215984	-2.087526827	-2.072685855
C-C	8	r2SCAN0-D4	-157.1741686	-958.3536762	-1115.532511	-1115.589102	0	-38.4392516	-2.928063573	35.51124928	1.874940786	-2.484336804	1.265544768	-3.749875596
C-C	8	r2SCAN50-D4	-157.1634556	-958.3432777	-1115.509505	-1115.570651	0	-40.10923048	-1.738971312	38.37032309	2.709931558	-1.295244543	4.124618574	-5.41985448
C-C	8	r2SCANh-D4	-157.1818059	-958.3611836	-1115.549149	-1115.602627	0	-37.42297554	-3.864856873	33.5581783	2.054328159	-3.421130104	-0.687526214	-2.733599534
C-C	8	rev-DSD-PBEP86-D4	-156.9923214	-957.7243899	-1114.716766	-1114.773665	0	-35.73905032	-0.034475193	35.70463208	0.934089571	0.409251576	1.458927566	-1.049674317
C-C	8	TPSS-D4	-157.3266777	-958.4608242	-1115.795981	-1115.83991	0	-32.88682231	-5.320758507	27.56611621	5.778310023	-4.877031739	-6.679588307	1.802553696
C-C	8	TPSSh-D4	-157.3114263	-958.4465982	-1115.764807	-1115.812237	0	-34.01902355	-4.256002802	29.76307497	4.147452791	-3.812276034	-4.482629549	0.670352447
C-C	8	ωB97M(2)-V	-157.362804	-958.5943445	-1115.959754	-1116.01473	0	-36.13273058	-1.635230587	34.49755758	0.72167844	-1.191503819	0.251853062	-1.44335458
C-C	8	ωB97M-V	-157.1914042	-958.3432772	-1115.537466	-1115.592453	0	-36.25218646	-1.747632105	34.50461212	0.781406473	-1.303905336	0.25890761	-1.562810455
C-C	8	ωB97X-D4	-157.2449294	-958.3960627	-1115.64283	-1115.698899	0	-36.33697685	-1.153506139	35.18352862	0.823801739	-0.70977937	0.937824107	-1.647600851
C-C	8	ωB97X-2-D3(BJ)	-156.8748963	-957.3665386	-1114.242907	-1114.298259	0	-35.65758966	-0.923736791	34.73390969	0.484107599	-0.480010023	0.488205175	-0.968213655
C-C	8	ωB97X-V	-157.2389007	-958.2589706	-1115.500806	-1115.55821	0	-37.86322476	-1.841280505	36.0220046	1.586926909	-1.397553736	1.776300083	-3.173848761
C-C	8	ωM06-D3	-157.2330431	-958.4113945	-1115.644811	-1115.697746	0	-33.4514726	-0.233981662	33.21754425	0.618952687	0.209745107	-1.028160267	1.237903402
C-C	8	ωr2SCAN-D4	-157.2025539	-958.3244509	-1115.52948	-1115.588273	0	-38.44641255	-1.55316532	36.8933085	1.878521268	-1.109438552	2.647603985	-3.757036549
C-C	8	X3LYP-D4	-157.2217608	-958.3602172	-1115.588209	-1115.636057	0	-33.9347821	-3.910244416	30.02459177	3.843815198	-3.466517647	-4.221112749	0.754593899
C-C	8	Reference	-156.9981848	-957.456765	-1114.455657	-1114.510231	0	-34.689376	-0.443726769	34.24570451	0	0	0	0
C-C	9	B2GP-PLYP-D4	-614.5298862	0	-614.5090764	-614.5361707	0	-3.943579283	13.05838514	17.00197071	3.312296003	3.934326789	-2.690265218	6.62458145
C-C	9	B2PLYP-D4	-614.6485589	0	-614.6312422	-614.6550083	0	-4.047042933	10.86639484	14.91344422	3.260564096	1.742336488	-4.778791704	6.5211178
C-C	9	B3LYP-D4	-615.1597679	0	-615.1441504	-615.1657437	0	-3.749855669	9.800135731	13.54999738	3.409157965	0.676077377	-6.142238553	6.818305064
C-C	9	B3PW91-D4	-614.9125936	0	-614.9002402	-614.9252442	0	-7.938387569	7.751900295	15.69030051	2.687046737	-1.372158059	-4.001935414	2.629773164
C-C	9	B97-D3(op)	-614.9130161	0	-614.8990206	-614.9230163	0	-6.275201006	8.782351597	15.0575626	2.488190041	-0.341706757	-4.634673325	4.292959727
C-C	9	B97M-V	-615.081358	0	-615.0658556	-615.0904257	0	-5.690100884	9.727899227	15.41800918	2.439033811	0.603840873	-4.27422675	4.878059849
C-C	9	BLYP-D4	-614.9461448	0	-614.9343548	-614.9484694	0	-1.458742248	7.39830412	8.857048693	6.280470735	-1.725754234	-10.83518724	9.109418485
C-C	9	CAM-B3LYP-D4	-614.8193985	0	-614.8002419	-614.8297935	0	-6.522942062	12.02099992	18.54395238	2.022612559	2.896941567	-1.148283551	4.045218672
C-C	9	HF-D4	-611.4037545	0	-611.3832558	-611.421525	0	-11.15116561	12.86311173	24.01429511	4.030556281	3.739053376	4.322059186	-0.583004881
C-C	9	κPr2SCAN50-D4	-614.5390852	0	-614.5205878	-614.5520592	0	-8.141331154	11.60728658	19.74863071	1.2698115	2.483228224	0.056394777	2.42682958
C-C	9	LC-ωPBE08-D3(BJ)	-614.675708	0	-614.6580222	-614.7012345	0	-16.01811156	11.09801454	27.11615163	4.698935942	1.973956185	7.4239157	-5.44995083
C-C	9	LRC-ωPBE-D3(BJ)	-614.5896656	0	-614.5745034	-614.6093284	0	-12.33856533	9.514435636	21.85302063	1.27558099	0.390377282	2.160784698	-1.770404595
C-C	9	LRC-ωPBEh-D3	-614.5066556	0	-614.4924596	-614.5261583	0	-12.23810955	8.908144573	21.14627362	0.834975737	-0.215913781	1.454037693	-1.669948813
C-C	9	M05-2X-D3	-615.0469539	0	-615.0303816	-615.0592154	0	-7.694154666	10.39931384	18.09348077	1.437005324	1.275255489	-1.598755159	2.874006067
C-C	9	M06-D4	-614.6890221	0	-614.6729473	-614.7005389	0	-7.226883729	10.08711808	17.31401332	1.670641165	0.963059726	-2.378222604	3.341277005
C-C	9	M06-2X-D3	-614.8539305	0	-614.8343702	-614.8630501	0	-5.722593802	12.27428241	17.99688533	2.422787326	3.150224056	-1.695350597	4.845566931
C-C	9	M06-HF-D3	-615.0212861	0	-615.0053459	-615.0351364	0	-8.691166505	10.00262122	18.69380158	0.93849861	0.878562869	-0.998434351	1.876994229
C-C	9	M06-L-D4	-615.0233719	0	-615.0057967	-615.0278787	0	-2.828051223	11.02865479	13.85671052	3.870060922	1.904596437	-5.835525407	7.74010951
C-C	9	MN15-D3	-614.7183347	0	-614.705483	-614.7363963	0	-11.333833	8.064576668	19.39842772	0.676644945	-1.059481686	-0.293808204	-0.765672262
C-C	9	mPW2PLYP-D4	-614.6368645	0	-614.6182073	-614.6435404	0	-4.189194785	11.70759411	15.89679557	3.189488057	2.583535752	-3.795440361	6.378965948
C-C	9	O3LYP-D4	-614.9170163	0	-614.9033941	-614.9259728	0	-5.620302556	8.548075946	14.16838746	3.049915438	-0.575982407	-5.523848469	4.947858177
C-C	9	OLYP-D3(BJ)	-615.0272402	0	-615.0189396	-615.0381388	0	-6.838990295	5.208670538	12.04767173	5.779976007	-3.915387816	-7.644564197	3.729170438
C-C	9	PBE-D4	-614.3788858	0	-614.3700214	-614.389466	0	-6.639140664	5.562540495	12.20169174	5.526031024	-3.561517859	-7.490544189	3.929020069
C-C	9	PBE0-D3(op)	-614.4009447	0	-614.3868984	-614.4151312	0	-8.902155048	8.814173256	17.71634249	1.142889268	-0.309885098	-1.975893438	1.666005685
C-C	9	PBE0-DH-D3(BJ)	-614.4482262	0	-614.433921	-614.4655121	0	-10.84708974	8.976653779	19.8237608	0.139464723	-0.147404575	0.131524872	-0.278929002
C-C	9	PBE-QIDH-D3(BJ)	-614.3377041	0	-614.3181127	-614.3515129	0	-8.665117277	12.29380354	20.95893462	2.218221939	3.169745184	1.266698695	1.903043456
C-C	9	Pr2SCAN50-D4	-614.5647767	0	-614.5461788	-614.5767251	0	-7.497682921	11.67036078	19.16805565	1.535241353	2.546302426	-0.52418028	3.070477813
C-C	9	Pr2SCAN69-D4	-614.4623983	0	-614.4368536	-614.4719492	0	-5.993300727	16.02949475	22.02280503	4.618002746	6.905436394	2.330569097	4.574860006
C-C	9	PB6B95-D3(BJ)	-615.8905476	0	-615.8757242	-615.9003647	0	-6.160328644	9.30178831	15.46212677	2.203919557	0.177729957	-4.230109157	4.407832089
C-C	9	PW91-D4	-614.905615	0	-614.8960313	-614.9150139	0	-5.897890952	6.013900155	11.91180051	5.445296811	-3.110158199	-7.780435423	4.670269782
C-C	9	PWPB95-D4	-614.6997727	0	-614.6858801	-614.7130306	0	-8.319468341	8.717695945	17.03717754	1.530710397	-0.406362409	-2.655058384	2.248692392
C-C	9	r2SCAN-D4	-614.7773849	0	-614.7639077	-614.7862445	0	-5.559517769	8.457063543	14.01659017	3.171320283	-0.66699481	-5.675645756	5.008642964
C-C	9	r2SCAN0-D4	-614.7011787	0	-614.6848603	-614.7141827	0	-8.160162045	10.23995279	18.40012784	1.204001263	1.115894441	-1.292108084	2.407998688
C-C	9	r2SCAN50-D4	-614.6358471	0	-614.6178937	-614.6536099	0	-11.1463299	11.26593328	22.41228094	2.430959966	2.141874924	2.720045008	-0.578169163
C-C	9	r2SCANh-D4	-614.7454003	0	-614.7306628	-614.7558507	0	-6.557717347	9.247925435	15.80565323	2.005224889	0.123867081	-3.886582696	4.010443386
C-C	9	rev-DSD-PBEP86-D4	-614.0253287	0	-614.0017056	-614.0335267	0	-5.144320866	14.8237198	19.96804886	2.987737191	5.699661446	0.275812935	5.423839867
C-C	9	TPSS-D4	-615.2352081	0	-615.2248107	-615.2420977	0	-4.323258145	6.524499959	10.84776499	5.722014665	-2.599558395	-8.844470935	6.244902588
C-C	9	TPSSh-D4	-615.1647902	0	-615.1526439	-615.1735365	0	-5.488347454	7.621962238	13.11031844	4.042006803	-1.502096116	-6.58191749	5.07981328
C-C	9	ωB97M(2)-V	-615.4028323	0	-615.3884567	-615.4196064	0	-10.52586279	9.020838648	19.54671821	0.124368713	-0.103219705	-0.145517721	0.042297948
C-C	9	ωB97M-V	-614.8536243	0	-614.8366349	-614.8690864	0	-9.702600508	10.66104971	20.36366568	1.104210551	1.536991353	0.671429749	0.865560225
C-C	9	ωB97X-D4	-614.9322888	0	-614.9108098	-614.9463346	0	-8.813881035	13.47829394	22.29218902	3.477094341	4.354235588	2.599953094	1.754279698
C-C	9	ωB97X-2-D3(BJ)	-613.7380321	0	-613.7151306	-613.7454125	0	-4.631289131	14.37086782	19.00216433	2.968440532	5.246809464	-0.690071599	5.936871602
C-C	9	ωB97X-V	-614.91105	0	-614.8937795	-614.9291478	0	-11.35653018	10.83740738	22.19395566	2.107534376	1.713349022	2.501719729	-0.788369451
C-C	9	ωM06-D3	-614.9331467	0	-614.9113037	-614.9435495	0	-6.527873717	13.70668763	20.23457175	2.562482546	4.582629273	0.542335819	4.040287016
C-C	9	ωr2SCAN-D4	-614.7665366	0	-614.7488411	-614.7826316	0	-10.09977707	11.10408667	21.20387983	1.745836113	1.98002832	1.511643905	0.468383668
C-C	9	X3LYP-D4	-614.8708803	0	-614.8546883	-614.8769245	0	-3.792790023	10.16065761	13.95345368	3.387690754	1.036599254	-5.738782253	6.77537071
C-C	9	Reference	-614.038181	0	-614.0236409	-614.0550225	0	-10.56816073	9.124058354	19.69223593	0	0	0	0
C-O	13	B2GP-PLYP-D4	-192.9366148	-262.9471856	-455.8670861	-455.9163691	0	-20.43716115	10.48837009	30.92556381	0.801266734	0.430080917	-1.172452552	1.602530915
C-O	13	B2PLYP-D4	-192.9730151	-263.0004945	-455.9635095	-456.0047805	0	-19.6227715	6.275146182	25.89794895	4.991605203	-3.783142996	-6.20006741	2.416920563
C-O	13	B3LYP-D4	-193.1397994	-263.197737	-456.3369443	-456.3671081	0	-18.55650771	0.371572893	18.92811017	11.42831124	-9.686716285	-13.16990619	3.483184354
C-O	13	B3PW91-D4	-193.0611239	-263.0765401	-456.1372356	-456.172724	0	-22.00050332	0.268806961	22.26934534	9.809076621	-9.789482217	-9.828671025	0.039188745
C-O	13	B97-D3(op)	-193.0583913	-263.092621	-456.1511766	-456.1821909	0	-19.56481182	-0.103081883	19.46176112	11.39881315	-10.16137106	-12.63625525	2.47488024
C-O	13	B97M-V	-193.0977502	-263.1657966	-456.2683404	-456.2951744	0	-19.8466487	-3.008056472	16.83862386	14.16286908	-13.06634565	-15.2593925	2.193043358
C-O	13	BLYP-D4	-193.0651982	-263.1375402	-456.2168401	-456.2265725	0	-14.9561425	-8.84897609	6.107190247	22.44904569	-18.90726527	-25.99082612	7.083549559
C-O	13	CAM-B3LYP-D4	-193.0346147	-263.0557653	-456.0793123	-456.1264316	0	-22.62268753	6.945112256	29.56783583	2.821678725	-3.113176922	-2.530180528	-0.582995464
C-O	13	HF-D4	-191.9859819	-261.6210269	-453.5704866	-453.6392605	0	-20.23817671	22.91808192	43.15629089	11.95903364	12.85979275	11.05827453	1.801515348
C-O	13	κPr2SCAN50-D4	-192.9474873	-262.9312713	-455.8644858	-455.9162183	0	-23.50627729	8.956324328	32.46263908	0.733293783	-1.10196485	0.364622716	-1.466585229
C-O	13	LC-ωPBE08-D3(BJ)	-193.0005345	-262.9564061	-455.9401281	-456.0054226	0	-30.42287559	10.5500435	40.97296757	4.683352766	0.491754323	8.874951209	-8.383183526
C-O	13	LRC-ωPBE-D3(BJ)	-192.9631373	-262.9402786	-455.8948058	-455.9449376	0	-26.05527703	5.402922722	31.45824127	2.647570773	-4.655366457	-0.63977509	-4.015584968
C-O	13	LRC-ωPBEh-D3	-192.9341172	-262.901486	-455.8292975	-455.8786749	0	-27.02788649	3.956868032	30.98479759	3.607319959	-6.101421146	-1.113218772	-4.988194425
C-O	13	M05-2X-D3	-193.088913	-263.1555145	-456.2319919	-456.2841897	0	-24.95111696	7.803470572	32.7546273	1.45571477	-2.254818606	0.656610934	-2.9114249
C-O	13	M06-D4	-192.9911234	-263.0043449	-455.9935671	-456.0323899	0	-23.16864502	1.193066126	24.36174806	8.300745675	-8.865223052	-7.736268298	-1.128952955
C-O	13	M06-2X-D3	-193.0283803	-263.083866	-456.0970159	-456.1505619	0	-24.04330841	9.557282521	33.60062925	1.001809773	-0.501006657	1.502612888	-2.003616352
C-O	13	M06-HF-D3	-193.0715875	-263.1506451	-456.1955595	-456.2673998	0	-28.34284176	16.7375972	45.08048413	9.830887891	6.679308019	12.98246776	-6.3031497
C-O	13	M06-L-D4	-193.0950036	-263.1490663	-456.2504636	-456.2721973	0	-17.65016916	-4.012085775	13.63811151	16.2651399	-14.07037495	-18.45990485	4.3895229
C-O	13	MN15-D3	-192.98732	-263.0082681	-455.9944962	-456.0420977	0	-29.18513297	0.685198814	29.8703783	5.800364215	-9.373090364	-2.227638065	-7.145440912
C-O	13	mPW2PLYP-D4	-192.9704027	-262.9924901	-455.9506062	-455.9950994	0	-20.20993538	7.709933744	27.91990133	3.263235235	-2.348355435	-4.178115036	1.829756685
C-O	13	O3LYP-D4	-193.0617119	-263.0989001	-456.158238	-456.1846448	0	-15.08079177	1.489692613	16.57050841	12.04805226	-8.568596565	-15.52750795	6.958900292
C-O	13	OLYP-D3(BJ)	-193.086553	-263.1420961	-456.241638	-456.2574527	0	-18.07457182	-8.150703105	9.92389752	20.19155556	-18.20899228	-22.17411884	3.96512024
C-O	13	PBE-D4	-192.886169	-262.8722809	-455.7745385	-455.791251	0	-20.58298935	-10.09573618	10.48728598	20.88237787	-20.15402535	-21.61073039	1.456702711
C-O	13	PBE0-D3(op)	-192.8984932	-262.8653937	-455.7602191	-455.8012132	0	-23.42263907	2.301558211	25.72423461	7.065256359	-7.756730967	-6.373781751	-1.382947012
C-O	13	PBE0-DH-D3(BJ)	-192.9109163	-262.8755671	-455.7757179	-455.8287369	0	-26.51446473	6.755417883	33.26992487	2.237389899	-3.302871295	1.171908504	-4.474772667
C-O	13	PBE-QIDH-D3(BJ)	-192.8782835	-262.8390627	-455.6981296	-455.7567951	0	-24.7545054	12.05866087	36.81320572	3.357780528	2.000371693	4.715189362	-2.714813343
C-O	13	Pr2SCAN50-D4	-192.9544251	-262.9416037	-455.8811632	-455.9321582	0	-22.67157862	9.328246326	31.99986108	0.414099066	-0.730042852	-0.098155281	-0.631886564
C-O	13	Pr2SCAN69-D4	-192.9243283	-262.903185	-455.8013524	-455.8612024	0	-21.1402287	16.41620652	37.55646891	5.908184943	6.357917341	5.458452544	0.899463363
C-O	13	PB6B95-D3(BJ)	-193.3545399	-263.5173405	-456.8648243	-456.901898	0	-18.83636643	4.427751787	23.26414823	7.232202759	-5.630537391	-8.833868127	3.203325631
C-O	13	PW91-D4	-193.0517294	-263.093554	-456.1613209	-456.1780617	0	-20.56868773	-10.06367663	10.50504388	20.85746914	-20.12196581	-21.59297248	1.471004331
C-O	13	PWPB95-D4	-192.986001	-263.0174433	-455.9923773	-456.0358044	0	-20.30626701	6.944624073	27.25092344	3.980379012	-3.113665105	-4.847092918	1.733425051
C-O	13	r2SCAN-D4	-193.0184456	-263.0304797	-456.056924	-456.0846365	0	-22.4090778	-5.019233833	17.38987967	14.89282985	-15.07752301	-14.70813669	-0.369385735
C-O	13	r2SCAN0-D4	-192.9969002	-262.9859792	-455.9758508	-456.0220691	0	-24.59185456	4.410543912	29.00243766	4.371661983	-5.647745266	-3.095578701	-2.552162498
C-O	13	r2SCAN50-D4	-192.9794429	-262.9457884	-455.9042281	-455.9673102	0	-26.40488752	13.17970228	39.58463188	5.30401431	3.121413102	7.486615519	-4.365195461
C-O	13	r2SCANh-D4	-193.0092672	-263.0121151	-456.0228782	-456.0585579	0	-23.32799865	-0.938664872	22.38937095	10.35279973	-10.99695405	-9.708645407	-1.28830659
C-O	13	rev-DSD-PBEP86-D4	-192.7862821	-262.7298052	-455.4939438	-455.548288	0	-20.20621543	13.8953263	34.10157392	2.920297339	3.837037117	2.003557561	1.833476635
C-O	13	TPSS-D4	-193.160062	-263.2297415	-456.4007527	-456.4197531	0	-18.79364963	-6.870738014	11.92294157	18.55205099	-16.92902719	-20.17507479	3.246042428
C-O	13	TPSSh-D4	-193.1392282	-263.1933536	-456.3363799	-456.3647119	0	-20.16193928	-2.383358846	17.77861257	13.38052591	-12.44164802	-14.31940379	1.877752779
C-O	13	ωB97M(2)-V	-193.1965986	-263.3230584	-456.5078167	-456.5559914	0	-22.80021133	7.429854144	30.2301018	2.248174796	-2.628435034	-1.867914558	-0.760519265
C-O	13	ωB97M-V	-193.023593	-263.0952873	-456.1050564	-456.1545501	0	-22.38309016	8.674660966	31.05778679	1.211928891	-1.383628212	-1.040229569	-0.343398095
C-O	13	ωB97X-D4	-193.0668309	-263.0993054	-456.1511982	-456.2039941	0	-23.75611022	9.373801232	33.12994931	0.858210447	-0.684487946	1.031932948	-1.716418159
C-O	13	ωB97X-2-D3(BJ)	-192.6799005	-262.6323904	-455.2948019	-455.3469692	0	-21.76096564	10.97450067	32.73550099	0.776848062	0.916211496	0.637484629	0.278726422
C-O	13	ωB97X-V	-193.0549351	-263.0909213	-456.1302493	-456.1841404	0	-24.02353611	9.793664157	33.81723855	0.991923604	-0.264625021	1.719222187	-1.983844046
C-O	13	ωM06-D3	-193.0570532	-263.1198125	-456.1608969	-456.2111435	0	-21.50958175	10.02064601	31.53026204	0.302698747	-0.03764317	-0.567754324	0.530110309
C-O	13	ωr2SCAN-D4	-193.0251043	-263.0106161	-456.0249438	-456.0783621	0	-26.75806607	6.762426317	33.52053503	2.359190762	-3.295862861	1.422518664	-4.718374005
C-O	13	X3LYP-D4	-193.0474062	-263.080378	-456.1260482	-456.158048	0	-18.99079859	1.089381707	20.08021056	10.49335664	-8.968907471	-12.0178058	3.04889347
C-O	13	Reference	-192.7978996	-262.7330631	-455.5149338	-455.5660852	0	-22.03969206	10.05828918	32.09801636	0	0	0	0
C-O	14	B2GP-PLYP-D4	-192.9295497	-195.1689512	-388.1234562	-388.173101	0	-46.81222855	-15.65965453	31.15264862	0.698942542	0.925835653	0.47204943	0.4537855
C-O	14	B2PLYP-D4	-192.9660089	-195.2082983	-388.2016009	-388.2472168	0	-45.751404	-17.1270739	28.62440302	1.298889942	-0.541583711	-2.056196172	1.514610048
C-O	14	B3LYP-D4	-193.1327124	-195.4014205	-388.5629961	-388.6048192	0	-44.35629093	-18.1119669	26.24439472	2.981340594	-1.526476716	-4.436204472	2.909723119
C-O	14	B3PW91-D4	-193.0541296	-195.3178944	-388.401892	-388.4477167	0	-47.49783605	-18.74246761	28.75544413	2.041066244	-2.156977429	-1.925155059	-0.231822
C-O	14	B97-D3(op)	-193.0517813	-195.3147897	-388.3956825	-388.4376407	0	-44.59686828	-18.26776508	26.32917427	3.01684991	-1.682274899	-4.351424922	2.669145769
C-O	14	B97M-V	-193.0915104	-195.3807024	-388.503239	-388.5442009	0	-45.17319407	-19.46925415	25.70401191	3.930175624	-2.883763966	-4.976587281	2.09281998
C-O	14	BLYP-D4	-193.0582733	-195.2977973	-388.3892369	-388.4210323	0	-40.76404431	-20.81217086	19.95193842	7.477670722	-4.226680673	-10.72866077	6.501969737
C-O	14	CAM-B3LYP-D4	-193.0276429	-195.266109	-388.319847	-388.3699266	0	-47.80036115	-16.37494448	31.42549284	0.477719676	0.2105457	0.744893653	-0.534347101
C-O	14	HF-D4	-191.9779001	-194.0539713	-386.0384234	-386.1043444	0	-45.47746322	-4.111414686	41.36612101	11.57979866	12.4740755	10.68552182	1.78855083
C-O	14	κPr2SCAN50-D4	-192.9401853	-195.1832523	-388.1505976	-388.2017524	0	-49.14320526	-17.04318814	32.10009543	0.938597099	-0.457697959	1.41949624	-1.877191207
C-O	14	LC-ωPBE08-D3(BJ)	-192.9937177	-195.2374078	-388.2557169	-388.3179995	0	-54.51422766	-15.4313395	39.08297503	4.778263264	1.154150685	8.402375843	-7.248213608
C-O	14	LRC-ωPBE-D3(BJ)	-192.9567493	-195.2019844	-388.1861392	-388.2382934	0	-49.92450196	-17.19727136	32.72731015	1.329246072	-0.61178118	2.046710964	-2.658487908
C-O	14	LRC-ωPBEh-D3	-192.9275055	-195.1723929	-388.1308168	-388.1821392	0	-51.60689802	-19.40166235	32.20531791	2.170445441	-2.816172166	1.524718716	-4.340883964
C-O	14	M05-2X-D3	-193.0830864	-195.3496065	-388.4591404	-388.5112937	0	-49.32266667	-16.59605228	32.726693	1.02832795	-0.010562092	2.046093808	-2.056652623
C-O	14	M06-D4	-192.9828133	-195.2226807	-388.2415617	-388.283447	0	-48.91621447	-22.63282166	26.28347077	5.222229946	-6.047331472	-4.39712842	-1.650200422
C-O	14	M06-2X-D3	-193.0216398	-195.2825276	-388.3285698	-388.3804726	0	-47.8821764	-15.31275285	32.56949986	1.580819003	1.272737336	1.88890067	-0.616162352
C-O	14	M06-HF-D3	-193.0703986	-195.3509242	-388.4345269	-388.495921	0	-46.81102375	-8.285651139	38.52544721	8.072343531	8.299839045	7.844848018	0.454990303
C-O	14	M06-L-D4	-193.086587	-195.3497813	-388.4716136	-388.5071322	0	-44.40501638	-22.11678147	22.28830568	6.961792398	-5.531291282	-8.392293513	2.860997672
C-O	14	MN15-D3	-192.9802053	-195.2284073	-388.2450532	-388.2960149	0	-54.84575102	-22.86686086	31.97897756	3.789874523	-6.281370677	1.298378369	-7.579736966
C-O	14	mPW2PLYP-D4	-192.9633366	-195.2041302	-388.193888	-388.2413587	0	-46.36783749	-16.57956242	29.78834896	0.449088998	0.005927764	-0.892250232	0.898176564
C-O	14	O3LYP-D4	-193.0549468	-195.3156587	-388.3925698	-388.4339298	0	-39.73660488	-13.78280936	25.95385884	3.764710586	2.802680825	-4.726740347	7.529409173
C-O	14	OLYP-D3(BJ)	-193.0802791	-195.3424587	-388.4555875	-388.4923893	0	-43.70696238	-20.61352158	23.09351044	5.807560073	-4.028031401	-7.587088746	3.559051673
C-O	14	PBE-D4	-192.8794854	-195.1114702	-388.0270151	-388.0643639	0	-46.06436805	-22.62769879	23.43674266	6.643032566	-6.042208606	-7.243856526	1.201646005
C-O	14	PBE0-D3(op)	-192.8915109	-195.1310678	-388.0516712	-388.0997977	0	-48.4555849	-18.25582727	30.19983485	1.075550712	-1.670337086	-0.480764339	-1.189570852
C-O	14	PBE0-DH-D3(BJ)	-192.9037361	-195.1512435	-388.0841441	-388.1383743	0	-52.33096234	-18.30107035	34.02997539	2.53247818	-1.715580163	3.349376198	-5.064948289
C-O	14	PBE-QIDH-D3(BJ)	-192.8711619	-195.113165	-388.0090107	-388.0656425	0	-51.02626547	-15.48935884	35.53698795	2.976260053	1.096131349	4.856388758	-3.760251417
C-O	14	Pr2SCAN50-D4	-192.947059	-195.1927367	-388.166221	-388.2173212	0	-48.64793807	-16.58214485	32.06587074	0.694308442	0.003345332	1.385271552	-1.381924018
C-O	14	Pr2SCAN69-D4	-192.9171062	-195.1621402	-388.1000212	-388.1549269	0	-47.49021315	-13.03644511	34.45384373	3.661144805	3.549045075	3.773244535	-0.224199103
C-O	14	PB6B95-D3(BJ)	-193.3477176	-195.6316959	-389.0044572	-389.0502727	0	-44.46477883	-15.71513937	28.74971032	1.400619843	0.870350816	-1.930888869	2.801235221
C-O	14	PW91-D4	-193.0450034	-195.29296	-388.3742106	-388.4114502	0	-46.1135746	-22.74545048	23.36819761	6.736180935	-6.159960293	-7.312401577	1.152439448
C-O	14	PWPB95-D4	-192.9790817	-195.2256175	-388.2303648	-388.2787895	0	-46.49238211	-16.1054785	30.38697769	0.386816589	0.480011682	-0.293621497	0.773631946
C-O	14	r2SCAN-D4	-193.010903	-195.251753	-388.2986156	-388.3397523	0	-48.37858805	-22.56497006	25.81369509	5.423191985	-5.979479872	-4.866904097	-1.112574002
C-O	14	r2SCAN0-D4	-192.9892073	-195.2312745	-388.2506557	-388.3011228	0	-50.60304461	-18.93451418	31.66861107	1.668517937	-2.349023992	0.988011881	-3.337030555
C-O	14	r2SCAN50-D4	-192.9716609	-195.2141042	-388.2103216	-388.269289	0	-52.41203754	-15.40950221	37.00261886	3.749003825	1.175987978	6.322019672	-5.146023494
C-O	14	r2SCANh-D4	-193.0016552	-195.2431141	-388.2784113	-388.3233692	0	-49.32221419	-21.11075036	28.21154243	3.497158471	-4.525260177	-2.469056765	-2.056200135
C-O	14	rev-DSD-PBEP86-D4	-192.7792721	-195.0054047	-387.8066721	-387.8586981	0	-46.44909023	-13.80233209	32.64683217	2.374695539	2.783158098	1.96623298	0.816923817
C-O	14	TPSS-D4	-193.1529279	-195.4209464	-388.6065838	-388.6446275	0	-44.39827285	-20.52550502	23.87283858	5.373887724	-3.94001484	-6.807760608	2.867741198
C-O	14	TPSSh-D4	-193.132041	-195.3998822	-388.5622347	-388.604792	0	-45.72582249	-19.02076428	26.70513107	3.205371108	-2.435274098	-3.975468118	1.540191566
C-O	14	ωB97M(2)-V	-193.1902267	-195.4674564	-388.6828942	-388.7335121	0	-47.58342532	-15.82023891	31.76326223	0.923957158	0.765251273	1.082663043	-0.317411265
C-O	14	ωB97M-V	-193.0168284	-195.2648377	-388.306153	-388.355954	0	-46.61628461	-15.36574475	31.25061415	0.894880198	1.219745435	0.570014962	0.649729438
C-O	14	ωB97X-D4	-193.0599735	-195.3165701	-388.4021841	-388.4533712	0	-48.21002563	-16.08966011	32.12044235	0.967836613	0.495830069	1.439843156	-0.944011583
C-O	14	ωB97X-2-D3(BJ)	-192.6728888	-194.8751053	-387.5730391	-387.6236539	0	-47.47717031	-15.71595812	31.76128785	0.975110358	0.86953206	1.080688656	-0.211156259
C-O	14	ωB97X-V	-193.0481743	-195.3102774	-388.3823276	-388.4351835	0	-48.14994039	-14.98239042	33.16762671	2.04506364	1.603099765	2.487027515	-0.883926341
C-O	14	ωM06-D3	-193.0498101	-195.3089107	-388.3826328	-388.4321135	0	-46.05458129	-15.00501724	31.04963745	0.974755601	1.580472947	0.369038255	1.211432761
C-O	14	ωr2SCAN-D4	-193.0178392	-195.2605054	-388.3082413	-388.360985	0	-51.85761851	-18.7604961	33.09720505	2.295805889	-2.175005919	2.416605858	-4.59160446
C-O	14	X3LYP-D4	-193.040309	-195.292641	-388.361553	-388.4042693	0	-44.75352302	-17.94868252	26.80491181	2.619439858	-1.363192339	-3.875687377	2.512491034
C-O	14	Reference	-192.7912869	-195.0095383	-387.8272558	-387.8761484	0	-47.26601405	-16.58549018	30.68059919	0	0	0	0
C-O	15	B2GP-PLYP-D4	-306.2663511	-78.53697116	-384.7638597	-384.8156301	0	-7.723295586	24.76312636	32.48643425	2.452890645	4.466799333	0.438981957	4.027810958
C-O	15	B2PLYP-D4	-306.3266261	-78.55291399	-384.8389667	-384.8871168	0	-4.754431613	25.46018078	30.21461997	3.498343041	5.163853753	-1.832832329	6.996674932
C-O	15	B3LYP-D4	-306.5628661	-78.63381862	-385.1595891	-385.2040989	0	-4.652473212	23.27783228	27.93031291	3.549322322	2.981505255	-4.117139389	7.098633332
C-O	15	B3PW91-D4	-306.4373421	-78.59766404	-384.9992052	-385.0477394	0	-7.990236504	22.46539546	30.4556447	1.880438017	2.169068435	-1.591807598	3.76087004
C-O	15	B97-D3(op)	-306.4413282	-78.59618034	-384.9989352	-385.0444423	0	-4.351003644	24.2051766	28.55618718	3.700057347	3.908849574	-3.49126512	7.4001029
C-O	15	B97M-V	-306.4990774	-78.62154692	-385.0823827	-385.1272571	0	-4.162126886	23.99705871	28.15919222	3.794495876	3.700731678	-3.888260074	7.588979658
C-O	15	BLYP-D4	-306.4872882	-78.58801856	-385.0301623	-385.0659788	0	5.853358897	28.32859658	22.47522836	8.802246748	8.032269553	-9.572223942	17.60446544
C-O	15	CAM-B3LYP-D4	-306.4054438	-78.57633231	-384.9509727	-385.003407	0	-13.57355663	19.32943363	32.90301189	0.911226495	-0.9668934	0.855559589	-1.822450085
C-O	15	HF-D4	-304.7454253	-78.07886796	-382.8401042	-382.8952432	0	-44.5217181	-9.921498059	34.60029099	16.38533189	-30.21782509	2.552838694	-32.77061156
C-O	15	κPr2SCAN50-D4	-306.2612545	-78.54293746	-384.7749709	-384.8278045	0	-14.81707582	18.33647259	33.15357202	1.532987081	-1.95985444	1.106119722	-3.065969276
C-O	15	LC-ωPBE08-D3(BJ)	-306.3185622	-78.56476573	-384.863625	-384.9267316	0	-27.23621979	12.36379144	39.60005463	7.74256896	-7.932535587	7.552602334	-15.48511324
C-O	15	LRC-ωPBE-D3(BJ)	-306.2855431	-78.54937424	-384.8021837	-384.8576883	0	-14.28894425	20.54070627	34.82967329	1.513300113	0.244379238	2.782220987	-2.537837705
C-O	15	LRC-ωPBEh-D3	-306.2380984	-78.53598144	-384.7461138	-384.8002348	0	-16.41248604	17.54895181	33.961464	2.33069346	-2.747375214	1.914011705	-4.661379491
C-O	15	M05-2X-D3	-306.4879491	-78.60875264	-385.0673005	-385.1233566	0	-16.72622158	18.44955931	35.17580755	2.487561484	-1.846767716	3.128355252	-4.97511504
C-O	15	M06-D4	-306.3503784	-78.55783203	-384.8766185	-384.9237977	0	-9.781189171	19.82422369	29.60542845	1.45706359	-0.472103334	-2.442023847	1.969917373
C-O	15	M06-2X-D3	-306.3995407	-78.58036712	-384.9490172	-385.0051795	0	-15.85824492	19.38412639	35.24239659	2.053572462	-0.912200632	3.194944292	-4.107138379
C-O	15	M06-HF-D3	-306.4507736	-78.61036432	-385.0354923	-385.1039598	0	-26.87109778	16.0929349	42.9640755	7.560007664	-4.203392126	10.9166232	-15.11999123
C-O	15	M06-L-D4	-306.508229	-78.61037241	-385.0768749	-385.1181116	0	0.307363321	26.18383003	25.87646622	6.029244541	5.887502999	-6.170986083	12.05846986
C-O	15	MN15-D3	-306.3399026	-78.55779707	-384.8733005	-384.9280449	0	-19.04187268	15.31070227	34.35260529	3.645388876	-4.985624757	2.305152996	-7.290766134
C-O	15	mPW2PLYP-D4	-306.3178428	-78.55095791	-384.8310659	-384.8807106	0	-7.473562098	23.67896132	31.15253533	2.138775631	3.382634295	-0.894916968	4.277544446
C-O	15	O3LYP-D4	-306.4511213	-78.59798686	-385.0015085	-385.0454744	0	2.280217982	29.86926792	27.5890463	7.015673443	9.57294089	-4.458405997	14.03132453
C-O	15	OLYP-D3(BJ)	-306.5028363	-78.60482296	-385.0604176	-385.1015793	0	3.815229996	29.64457849	25.82934241	7.783180673	9.348251459	-6.218109888	15.56633654
C-O	15	PBE-D4	-306.2042856	-78.50897995	-384.6697579	-384.711898	0	0.858133367	27.30144742	26.44331269	6.304630002	7.005120397	-5.604139608	12.60923991
C-O	15	PBE0-D3(op)	-306.1930603	-78.51851972	-384.6785556	-384.7295555	0	-11.2797719	20.72314978	32.00293966	0.235667696	0.426822751	-0.044512642	0.471334642
C-O	15	PBE0-DH-D3(BJ)	-306.2012884	-78.52670361	-384.6997321	-384.7559148	0	-17.52182698	17.73332688	35.25518179	2.885364817	-2.563000143	3.20772949	-5.770720437
C-O	15	PBE-QIDH-D3(BJ)	-306.1567076	-78.5127868	-384.6360087	-384.6943483	0	-15.59606503	21.01263274	36.60872263	2.638788023	0.716305717	4.56127033	-3.844958486
C-O	15	Pr2SCAN50-D4	-306.2703225	-78.54670723	-384.7870606	-384.8396185	0	-14.17465517	18.80592944	32.98060719	1.211776242	-1.490397588	0.933154896	-2.423548621
C-O	15	Pr2SCAN69-D4	-306.2211495	-78.53585619	-384.7254502	-384.7820186	0	-15.6958341	19.80139362	35.49725274	1.972366922	-0.494933408	3.449800437	-3.944727558
C-O	15	PB6B95-D3(BJ)	-306.906404	-78.72354024	-385.5894734	-385.6391221	0	-5.759150531	25.39587827	31.15503798	2.995982781	5.099551242	-0.89241432	5.991956013
C-O	15	PW91-D4	-306.4564587	-78.58357521	-384.9970806	-385.0389516	0	0.679173636	26.95361989	26.27444517	6.215149994	6.657292859	-5.77300713	12.43028018
C-O	15	PWPB95-D4	-306.3411994	-78.55890307	-384.8623325	-384.9141359	0	-8.806132818	23.70102337	32.50717022	1.932207135	3.404696345	0.459717925	2.944973727
C-O	15	r2SCAN-D4	-306.38917	-78.56772101	-384.9222758	-384.9657602	0	-5.565525289	21.72139259	27.28692675	3.092795556	1.425065565	-4.760525548	6.185581255
C-O	15	r2SCAN0-D4	-306.3321971	-78.55971219	-384.8664139	-384.9177553	0	-16.21862891	15.99860728	32.21726204	2.233764744	-4.297719744	0.169809744	-4.467522369
C-O	15	r2SCAN50-D4	-306.2807501	-78.55294523	-384.8180289	-384.8764649	0	-26.83823484	9.83084078	36.66911839	7.543576168	-10.46548625	4.621666088	-15.08712829
C-O	15	r2SCANh-D4	-306.3656545	-78.56435454	-384.8989452	-384.9456493	0	-9.814367504	19.49286947	29.30725262	1.771828619	-0.803457556	-2.740199683	1.936739041
C-O	15	rev-DSD-PBEP86-D4	-306.0238312	-78.47175817	-384.460509	-384.5144604	0	-11.84168633	22.01328133	33.85498653	1.762244268	1.716954301	1.807534235	-0.09057979
C-O	15	TPSS-D4	-306.6030262	-78.63986646	-385.2020258	-385.2433465	0	-0.284757184	25.64439877	25.92915641	5.733183817	5.348071745	-6.118295888	11.46634936
C-O	15	TPSSh-D4	-306.5609377	-78.63139848	-385.15546	-385.2005318	0	-5.142798516	23.14018131	28.28298802	3.30415928	2.843854285	-3.764464274	6.608308028
C-O	15	ωB97M(2)-V	-306.662101	-78.65653406	-385.2823037	-385.3365435	0	-11.23767624	22.79828849	34.03598263	2.245245897	2.501961459	1.988530336	0.513430305
C-O	15	ωB97M-V	-306.4037662	-78.57157763	-384.9436648	-384.9968989	0	-13.52600883	19.87890422	33.40493461	0.887452557	-0.417422803	1.357482311	-1.774902285
C-O	15	ωB97X-D4	-306.4443605	-78.59622809	-385.0114637	-385.0661236	0	-16.02343711	18.27619756	34.2996602	2.136168685	-2.020129465	2.252207906	-4.272330563
C-O	15	ωB97X-2-D3(BJ)	-305.8926066	-78.41282725	-384.2661172	-384.3194662	0	-8.805421698	24.67156681	33.47700254	2.902395014	4.375239785	1.429550244	2.945684846
C-O	15	ωB97X-V	-306.4246525	-78.5934818	-384.9873159	-385.0435005	0	-15.91756228	19.33880706	35.25639471	2.083231189	-0.957519969	3.208942408	-4.166455738
C-O	15	ωM06-D3	-306.4422975	-78.5917746	-385.0021879	-385.0554682	0	-13.42628999	20.00761487	33.43392626	0.837593059	-0.288712156	1.386473963	-1.675183449
C-O	15	ωr2SCAN-D4	-306.3702565	-78.57432205	-384.9195268	-384.9742159	0	-18.59770836	15.72022565	34.31796365	3.423306363	-4.576101375	2.270511351	-6.846601816
C-O	15	X3LYP-D4	-306.4277871	-78.58788231	-384.9794077	-385.0247814	0	-5.71785385	22.75456418	28.47242714	3.016631154	2.458237154	-3.575025155	6.033252694
C-O	15	Reference	-306.041369	-78.47558637	-384.4846112	-384.535682	0	-11.75110654	20.29632703	32.0474523	0	0	0	0
C-O	16	B2GP-PLYP-D4	-381.4602454	-78.53697097	-459.9708396	-460.0125437	0	-9.617995368	16.55171005	26.16972075	0.015372615	-0.028315305	0.002429925	-0.030745181
C-O	16	B2PLYP-D4	-381.5305183	-78.55291403	-460.0579749	-460.0962514	0	-8.044114115	15.97476597	24.0188929	1.376828657	-0.605259391	-2.148397923	1.543136073
C-O	16	B3LYP-D4	-381.8124524	-78.6338186	-460.4183617	-460.4534132	0	-4.481795407	17.51336196	21.99516451	2.552731458	0.933336599	-4.172126317	5.10545478
C-O	16	B3PW91-D4	-381.6565135	-78.59766412	-460.2277165	-460.2658526	0	-7.32618251	16.60461051	23.93080469	1.13053564	0.024585151	-2.23648613	2.261067678
C-O	16	B97-D3(op)	-381.6616069	-78.59618069	-460.229243	-460.2647464	0	-4.366673798	17.91203456	22.27871532	2.610292354	1.332009201	-3.888575507	5.220576389
C-O	16	B97M-V	-381.7212599	-78.62154675	-460.3139566	-460.3477716	0	-3.115536942	18.10370165	21.21924356	3.23586178	1.523676295	-4.948047264	6.471713246
C-O	16	BLYP-D4	-381.7291522	-78.58801839	-460.2856621	-460.3120785	0	3.195300866	19.77185911	16.57655316	6.391285712	3.191833756	-9.590737667	12.78255105
C-O	16	CAM-B3LYP-D4	-381.6409643	-78.57633216	-460.1895686	-460.2323114	0	-9.422039352	17.39947667	26.82153104	0.736845765	0.819451315	0.654240216	0.165210836
C-O	16	HF-D4	-379.6955113	-78.07886802	-457.7327674	-457.7818633	0	-4.696281612	26.11190726	30.80819636	7.08639372	9.531881905	4.640905535	4.890968576
C-O	16	κPr2SCAN50-D4	-381.4564102	-78.54293694	-459.9748981	-460.017035	0	-11.09930417	15.34197708	26.44129893	0.756028195	-1.238048281	0.274008109	-1.51205398
C-O	16	LC-ωPBE08-D3(BJ)	-381.534274	-78.56476564	-460.0725576	-460.1255236	0	-16.61890506	16.61774153	33.23667307	3.553549212	0.037716174	7.06938225	-7.03165487
C-O	16	LRC-ωPBE-D3(BJ)	-381.4800697	-78.54937301	-460.002924	-460.0474566	0	-11.30384917	16.64078345	27.94465063	0.91905895	0.06075809	1.77735981	-1.716598984
C-O	16	LRC-ωPBEh-D3	-381.4217689	-78.53598053	-459.9343589	-459.97833	0	-12.91448907	14.67781727	27.59232692	1.663622094	-1.902208087	1.4250361	-3.327238885
C-O	16	M05-2X-D3	-381.7360854	-78.60875225	-460.3177774	-460.3637666	0	-11.87804137	16.98056286	28.85862315	1.545934914	0.400537499	2.69133233	-2.29079118
C-O	16	M06-D4	-381.5701624	-78.55783235	-460.1033766	-460.1407354	0	-7.994887601	15.44812407	23.44302442	1.928083846	-1.131901284	-2.724266408	1.592362586
C-O	16	M06-2X-D3	-381.629723	-78.58036677	-460.1828871	-460.2302337	0	-12.64054356	17.06995404	29.71051774	2.0165778	0.489928683	3.543226916	-3.053293368
C-O	16	M06-HF-D3	-381.7021981	-78.61036485	-460.2823951	-460.341363	0	-18.072304	18.93062285	37.00295565	6.593131159	2.350597489	10.83566483	-8.485053817
C-O	16	M06-L-D4	-381.7424614	-78.61037236	-460.3223211	-460.3539069	0	-0.673420445	19.14699432	19.82041584	4.456921974	2.566968962	-6.346874986	8.913829742
C-O	16	MN15-D3	-381.5606528	-78.55779713	-460.0976261	-460.1443764	0	-16.26912922	13.06712705	29.3362822	3.34094484	-3.512898307	3.168991373	-6.681879032
C-O	16	mPW2PLYP-D4	-381.5237203	-78.55095787	-460.0485409	-460.0883597	0	-8.58527358	16.40142848	24.98671575	0.679585976	-0.178596874	-1.180575078	1.001976607
C-O	16	O3LYP-D4	-381.6718321	-78.5979868	-460.2343042	-460.2672138	0	1.634772893	22.28583272	20.65105723	5.611020482	5.705807365	-5.516233598	11.22202308
C-O	16	OLYP-D3(BJ)	-381.7306249	-78.60482263	-460.3026511	-460.3324341	0	1.890951873	20.58006363	18.68910874	5.739110176	4.000038272	-7.47818208	11.47820206
C-O	16	PBE-D4	-381.377915	-78.50897983	-459.8580282	-459.8890156	0	-1.330767184	18.11410182	19.44487112	4.12824808	1.534076457	-6.722419703	8.256483003
C-O	16	PBE0-D3(op)	-381.366756	-78.51851915	-459.8594007	-459.8997853	0	-9.105240931	16.2364679	25.34172334	0.584562471	-0.343557459	-0.825567483	0.482009256
C-O	16	PBE0-DH-D3(BJ)	-381.3781028	-78.52670337	-459.880146	-459.9259799	0	-13.28674524	15.47449118	28.76125759	1.849750472	-1.105534182	2.593966763	-3.699495049
C-O	16	PBE-QIDH-D3(BJ)	-381.3258345	-78.512787	-459.8118645	-459.8593476	0	-13.0058076	16.79026859	29.79609692	1.919524664	0.210243232	3.628806096	-3.418557416
C-O	16	Pr2SCAN50-D4	-381.465317	-78.54670675	-459.9866987	-460.0286178	0	-10.41291346	15.89173964	26.30466969	0.412832294	-0.688285722	0.137378865	-0.825663272
C-O	16	Pr2SCAN69-D4	-381.4109851	-78.53585654	-459.9179561	-459.9640253	0	-10.78294733	18.1259264	28.90889092	2.143750567	1.545901041	2.741600092	-1.195697145
C-O	16	PB6B95-D3(BJ)	-382.2379179	-78.72354064	-460.9294077	-460.9694062	0	-4.987189148	20.11225643	25.09945353	2.300034185	3.532231074	-1.067837297	4.60006104
C-O	16	PW91-D4	-381.6845428	-78.58357505	-460.2397748	-460.2706306	0	-1.576756548	17.78558314	19.3623422	4.005253203	1.205557779	-6.804948626	8.010493639
C-O	16	PWPB95-D4	-381.5552321	-78.55890274	-460.0850301	-460.1272427	0	-8.225308541	18.26351934	26.48884099	1.002522071	1.683493979	0.321550162	1.361941647
C-O	16	r2SCAN-D4	-381.602946	-78.56772191	-460.1472114	-460.1795343	0	-5.563764706	14.71919945	20.28297302	3.872571858	-1.860825911	-5.884317804	4.023485481
C-O	16	r2SCAN0-D4	-381.5408132	-78.55971231	-460.0765665	-460.1171056	0	-10.40415986	15.03450295	25.43867939	1.137066925	-1.545522412	-0.728611437	-0.816909673
C-O	16	r2SCAN50-D4	-381.4901393	-78.55294524	-460.0144947	-460.0626498	0	-12.27740364	17.94035098	30.21777419	2.705404496	1.360325625	4.050483368	-2.690153456
C-O	16	r2SCANh-D4	-381.5763537	-78.56435497	-460.1178209	-460.1534887	0	-8.019552079	14.36236424	22.3819291	3.001511423	-2.21766112	-3.785361727	1.567698109
C-O	16	rev-DSD-PBEP86-D4	-381.1709523	-78.47175865	-459.615519	-459.6592725	0	-10.39252799	17.06323304	27.45577759	0.885847224	0.483207682	1.288486765	-0.805277799
C-O	16	TPSS-D4	-381.8575087	-78.63986633	-460.469451	-460.5011385	0	-2.361623846	17.52260323	19.88423084	3.612818928	0.942577876	-6.28305998	7.225626341
C-O	16	TPSSh-D4	-381.8074204	-78.63139842	-460.4124778	-460.4478779	0	-5.684677136	16.52925076	22.21393696	2.002064231	-0.050774596	-3.953353867	3.902573052
C-O	16	ωB97M(2)-V	-381.9444844	-78.65653406	-460.5699155	-460.6143245	0	-8.349620688	19.51747234	27.86710633	2.318631245	2.937446981	1.699815509	1.2376295
C-O	16	ωB97M-V	-381.6411033	-78.5715761	-460.1829093	-460.2269193	0	-8.935705632	18.68102786	27.61674773	1.775229704	2.1010025	1.449456907	0.651544555
C-O	16	ωB97X-D4	-381.6814941	-78.59622689	-460.2484741	-460.2933227	0	-9.790249397	18.35271594	28.14298094	1.874190353	1.772690586	1.975690119	-0.202999209
C-O	16	ωB97X-2-D3(BJ)	-381.0144418	-78.41282825	-459.4022369	-459.4454759	0	-11.42434738	15.70854289	27.13290848	0.918550061	-0.87148247	0.965617653	-1.837097195
C-O	16	ωB97X-V	-381.6553756	-78.59348023	-460.2186259	-460.2650799	0	-10.18075063	18.96960509	29.15037194	2.686330424	2.389579728	2.983081119	-0.593500444
C-O	16	ωM06-D3	-381.6801109	-78.59177494	-460.2414891	-460.2861622	0	-8.958549721	19.07425273	28.03281673	2.179876641	2.494227375	1.865525907	0.628700466
C-O	16	ωr2SCAN-D4	-381.5898609	-78.57432212	-460.139926	-460.1835421	0	-12.14797383	15.22154042	27.36953361	1.28036386	-1.358484934	1.202242786	-2.560723639
C-O	16	X3LYP-D4	-381.6540228	-78.58788279	-460.2142162	-460.2500701	0	-5.123321829	17.37534571	22.49867571	2.231967736	0.795320355	-3.668615117	4.463928359
C-O	16	Reference	-381.1976062	-78.47558637	-459.6467706	-459.6884708	0	-9.587250187	16.58002536	26.16729082	0	0	0	0
C-O	17	B2GP-PLYP-D4	-341.0638922	-306.2663511	-647.3115676	-647.3519905	0	-13.64657167	11.71914422	25.36573764	1.908082103	2.01472396	-1.801440246	3.816158124
C-O	17	B2PLYP-D4	-341.1239067	-306.3266261	-647.4334413	-647.4676485	0	-10.74021704	10.72513526	21.46536941	3.361261734	1.020714994	-5.701808473	6.722512754
C-O	17	B3LYP-D4	-341.3447342	-306.5628661	-647.8984897	-647.9248276	0	-10.81029828	5.716981374	16.52729688	7.313659946	-3.987438891	-10.639881	6.652431509
C-O	17	B3PW91-D4	-341.2077065	-306.4373421	-647.6356944	-647.6657364	0	-12.98186584	5.869797001	18.85168353	6.075058808	-3.834623264	-8.315494353	4.480863949
C-O	17	B97-D3(op)	-341.2157579	-306.4413282	-647.6469857	-647.6731941	0	-10.10793524	6.338095541	16.44604689	7.04372786	-3.366324724	-10.721131	7.354794551
C-O	17	B97M-V	-341.2623004	-306.4990774	-647.7535692	-647.7770802	0	-9.853381571	4.899989144	14.75338642	8.609111294	-4.804431121	-12.41379147	7.609348221
C-O	17	BLYP-D4	-341.2894494	-306.4872882	-647.7684297	-647.7774827	0	-0.467603517	5.213272445	5.680876707	12.9887245	-4.49114782	-21.48630118	16.99512627
C-O	17	CAM-B3LYP-D4	-341.2127127	-306.4054438	-647.611122	-647.6496725	0	-19.77653919	4.414226437	24.19079715	4.133287283	-5.290193828	-2.976380739	-2.313809402
C-O	17	HF-D4	-339.5196509	-304.7454253	-644.2929472	-644.3479945	0	-52.03194065	-17.48933743	34.54268614	17.28463297	-27.19375769	7.375508255	-34.56921086
C-O	17	κPr2SCAN50-D4	-341.0464051	-306.2612545	-647.2971084	-647.339651	0	-20.07495388	6.620965307	26.69595118	1.777340833	-3.083454958	-0.471226708	-2.612224087
C-O	17	LC-ωPBE08-D3(BJ)	-341.1017125	-306.3185622	-647.4170426	-647.4703434	0	-31.41854845	2.028170929	33.44676945	6.977920448	-7.676249336	6.27959156	-13.95581866
C-O	17	LRC-ωPBE-D3(BJ)	-341.0629548	-306.2855431	-647.3380648	-647.3781771	0	-18.62395319	6.546899995	25.17088286	2.576907645	-3.15752027	-1.996295021	-1.161223398
C-O	17	LRC-ωPBEh-D3	-341.0082181	-306.2380984	-647.2409818	-647.2802625	0	-21.30144185	3.3475658	24.6490416	4.437495378	-6.356854465	-2.51813629	-3.838712058
C-O	17	M05-2X-D3	-341.2986294	-306.4879491	-647.7804206	-647.8225116	0	-22.54839128	3.864105049	26.41253226	3.297480422	-5.840315216	-0.754645627	-5.085661484
C-O	17	M06-D4	-341.1558835	-306.3503784	-647.4961626	-647.5279282	0	-13.59584092	6.3374167	19.93327928	5.300451083	-3.367003565	-7.233898601	3.866888874
C-O	17	M06-2X-D3	-341.2119841	-306.3995407	-647.6029529	-647.6449617	0	-20.98199515	5.378926676	26.36095527	2.565858104	-4.325493589	-0.80622262	-3.519265361
C-O	17	M06-HF-D3	-341.2750256	-306.4507736	-647.7249896	-647.7781982	0	-32.88078416	0.508084619	33.38892118	7.709039471	-9.196335646	6.221743296	-15.41805437
C-O	17	M06-L-D4	-341.2866616	-306.508229	-647.7829465	-647.8000659	0	-3.247474348	7.495103248	10.74258277	9.316956066	-2.209317017	-16.42459511	14.21525544
C-O	17	MN15-D3	-341.1520525	-306.3399026	-647.4920486	-647.5310141	0	-24.50985841	-0.058674319	24.45122315	6.239524661	-9.763094584	-2.715954739	-7.047128614
C-O	17	mPW2PLYP-D4	-341.1167783	-306.3178428	-647.41966	-647.4562379	0	-13.56472991	9.388270059	22.95302158	2.265153254	-0.316150206	-4.214156302	3.897999883
C-O	17	O3LYP-D4	-341.2288904	-306.4511213	-647.6624085	-647.6837886	0	-2.370052234	11.04615033	13.41620635	7.546350805	1.34173007	-13.75097154	15.09267756
C-O	17	OLYP-D3(BJ)	-341.276748	-306.5028363	-647.7692927	-647.7817445	0	-1.355512437	6.458102373	7.81361697	11.2999394	-3.246317892	-19.35356092	16.10721735
C-O	17	PBE-D4	-340.9788567	-306.2042856	-647.1755754	-647.1896408	0	-4.077854184	4.748274922	8.826135605	11.64859381	-4.956145343	-18.34104228	13.38487561
C-O	17	PBE0-D3(op)	-340.965814	-306.1930603	-647.1503544	-647.1843666	0	-15.99664843	5.346303498	21.34297742	5.091158614	-4.358116767	-5.824200461	1.466081358
C-O	17	PBE0-DH-D3(BJ)	-340.9730871	-306.2012884	-647.1675611	-647.2106144	0	-22.74027488	4.27606694	27.01637806	2.789576577	-5.428353325	-0.150799828	-5.277545086
C-O	17	PBE-QIDH-D3(BJ)	-340.9359966	-306.1567076	-647.0778568	-647.1256119	0	-20.64990621	9.316895385	29.9668345	1.593590749	-0.38752488	2.799656617	-3.187176418
C-O	17	Pr2SCAN50-D4	-341.0525277	-306.2703225	-647.3116946	-647.3537798	0	-19.40864084	7.000251878	26.40892365	1.731211313	-2.704168387	-0.758254239	-1.945911047
C-O	17	Pr2SCAN69-D4	-341.0091676	-306.2211495	-647.2151006	-647.2640115	0	-21.14351482	9.548491046	30.69203956	1.840395445	-0.155929219	3.524861671	-3.680785025
C-O	17	PB6B95-D3(BJ)	-341.7367449	-306.906404	-648.6312966	-648.661342	0	-11.41629766	7.43746294	18.85377879	5.290178211	-2.266957325	-8.313399097	6.046432137
C-O	17	PW91-D4	-341.2439051	-306.4564587	-647.6929434	-647.7072448	0	-4.317878887	4.65634182	8.974227588	11.62051437	-5.048078445	-18.1929503	13.1448509
C-O	17	PWPB95-D4	-341.1491927	-306.3411994	-647.4777028	-647.5137094	0	-14.63181394	7.962651936	22.59448919	3.15722851	-1.741768329	-4.572688691	2.830915851
C-O	17	r2SCAN-D4	-341.1674506	-306.38917	-647.5492393	-647.5731712	0	-10.38565785	4.631816442	15.01749084	8.611145432	-5.072603823	-12.14968704	7.07707194
C-O	17	r2SCAN0-D4	-341.1112395	-306.3321971	-647.4380587	-647.4772622	0	-21.22582823	3.374679804	24.60054186	4.448188245	-6.329740461	-2.566636029	-3.763098435
C-O	17	r2SCAN50-D4	-341.0604165	-306.2807501	-647.3426233	-647.3924697	0	-32.19311633	-0.914068754	31.27909888	7.365205005	-10.61848902	4.111920991	-14.73038654
C-O	17	r2SCANh-D4	-341.1442614	-306.3656545	-647.5025892	-647.5333173	0	-14.68454329	4.597613347	19.28218004	6.495902381	-5.106806918	-7.884997845	2.7781865
C-O	17	rev-DSD-PBEP86-D4	-340.8089024	-306.0238312	-646.815333	-646.8604618	0	-17.39969751	10.91907823	28.31880347	1.183141771	1.214657961	1.151625581	0.063032279
C-O	17	TPSS-D4	-341.3828394	-306.6030262	-647.9781004	-647.9948447	0	-5.634420568	4.872727788	10.50715733	10.74585651	-4.831692477	-16.66002055	11.82830922
C-O	17	TPSSh-D4	-341.3394812	-306.5609377	-647.8920663	-647.9170596	0	-10.44218117	5.241360295	15.68355811	7.973339874	-4.46305997	-11.48361978	7.020548619
C-O	17	ωB97M(2)-V	-341.4863455	-306.662101	-648.1377075	-648.1769247	0	-17.87033361	6.738829291	24.60919138	2.761788739	-2.965590974	-2.557986505	-0.407603819
C-O	17	ωB97M-V	-341.2332615	-306.4037662	-647.6296523	-647.6691201	0	-20.1382222	4.628132359	24.76638666	3.738539568	-5.076287906	-2.40079123	-2.675492412
C-O	17	ωB97X-D4	-341.2410237	-306.4443605	-647.6779092	-647.7195944	0	-21.46719151	4.690692722	26.15791844	3.011493492	-5.013727543	-1.009259442	-4.00446172
C-O	17	ωB97X-2-D3(BJ)	-340.6969482	-305.8926066	-646.5688878	-646.6124563	0	-14.3708679	12.96879431	27.33968512	1.718440641	3.26437405	0.172507232	3.09186189
C-O	17	ωB97X-V	-341.2198524	-306.4246525	-647.6378032	-647.6802486	0	-22.42951453	4.205385963	26.63493623	3.015637976	-5.499034302	-0.532241651	-4.966784736
C-O	17	ωM06-D3	-341.2521023	-306.4422975	-647.6859594	-647.7253245	0	-19.40555324	5.296392106	24.70197627	3.436614888	-4.408028159	-2.465201617	-1.942823446
C-O	17	ωr2SCAN-D4	-341.1526885	-306.3702565	-647.517241	-647.5605048	0	-23.56912335	3.579337737	27.14849864	3.071880885	-6.125082528	-0.018679242	-6.106393555
C-O	17	X3LYP-D4	-341.2149023	-306.4277871	-647.6339184	-647.6617067	0	-11.93357711	5.5038658	17.43746192	6.965135213	-4.200554465	-9.729715962	5.529152685
C-O	17	Reference	-340.8340895	-306.041369	-646.8599935	-646.9032872	0	-17.46272979	9.704420265	27.16717789	0	0	0	0
C-S	18	B2GP-PLYP-D4	-157.1217453	-397.9619291	-555.082615	-555.0955375	0	-7.444170288	0.664807817	8.108989969	0.425928867	-0.102715283	0.749142451	-0.851856377
C-S	18	B2PLYP-D4	-157.1521947	-398.0058686	-555.1591941	-555.1702206	0	-7.628754559	-0.709536932	6.919229784	0.958838883	-1.477060032	-0.440617733	-1.036440647
C-S	18	B3LYP-D4	-157.3130674	-398.145848	-555.4648252	-555.4733528	0	-9.059640292	-3.708475039	5.35117969	3.242332983	-4.475998139	-2.008667828	-2.46732638
C-S	18	B3PW91-D4	-157.2474007	-398.091065	-555.3462259	-555.3587449	0	-12.72541936	-4.869592748	7.855846887	3.066557609	-5.637115848	0.495999369	-6.133105444
C-S	18	B97-D3(op)	-157.2416246	-398.0614326	-555.3125833	-555.3222548	0	-12.04663691	-5.977707198	6.068948909	4.018064454	-6.745230298	-1.290898609	-5.454322997
C-S	18	B97M-V	-157.2938025	-398.0009886	-555.3013033	-555.3129518	0	-11.39607775	-4.086542346	7.309553561	2.452179702	-4.854065447	-0.050293957	-4.803763834
C-S	18	BLYP-D4	-157.2174697	-398.131033	-555.3587201	-555.3630367	0	-9.120213986	-6.411533224	2.708695296	5.915104273	-7.179056325	-4.651152222	-2.527900074
C-S	18	CAM-B3LYP-D4	-157.2013389	-398.1403911	-555.3434531	-555.3564257	0	-9.221651757	-1.081244974	8.140421479	1.314671018	-1.848768074	0.780573962	-2.629337845
C-S	18	HF-D4	-156.2040774	-397.5129958	-553.7085022	-553.7226688	0	-3.511254842	5.378430226	8.889690664	3.070375136	4.610907126	1.529843146	3.081059069
C-S	18	κPr2SCAN50-D4	-157.1380463	-397.9672823	-555.107973	-555.1247784	0	-12.20493147	-1.659370144	10.54558078	2.806313251	-2.426893244	3.185733258	-5.612617558
C-S	18	LC-ωPBE08-D3(BJ)	-157.189965	-397.9963758	-555.1873394	-555.2096599	0	-14.63295485	-0.626637573	14.00634059	4.020326875	-1.394160673	6.646493077	-8.040640936
C-S	18	LRC-ωPBE-D3(BJ)	-157.1542514	-397.9783973	-555.1365601	-555.1548809	0	-13.95087754	-2.454378733	11.49652104	3.679287677	-3.221901834	4.136673521	-7.358563628
C-S	18	LRC-ωPBEh-D3	-157.1291803	-397.9903758	-555.1262053	-555.1431333	0	-14.79489842	-4.172434535	10.62248746	4.101298789	-4.939957635	3.262639942	-8.202584506
C-S	18	M05-2X-D3	-157.2677168	-398.1112678	-555.3842698	-555.3961953	0	-10.79983965	-3.316501043	7.483355821	2.103766223	-4.084024143	0.123508304	-4.207525741
C-S	18	M06-D4	-157.164049	-398.0950499	-555.2649685	-555.2769864	0	-11.22457872	-3.683266582	7.541330027	2.316136096	-4.450789682	0.181482509	-4.632264809
C-S	18	M06-2X-D3	-157.2103118	-398.1009471	-555.313505	-555.326255	0	-9.410206101	-1.409507189	8.000713908	1.40894834	-2.177030289	0.64086639	-2.817892189
C-S	18	M06-HF-D3	-157.2699646	-398.1309291	-555.40239	-555.4105922	0	-6.085911912	-0.938952375	5.146969236	1.959676878	-1.706475475	-2.212878281	0.506401999
C-S	18	M06-L-D4	-157.269091	-398.0958413	-555.371215	-555.3814704	0	-10.37782542	-3.942507968	6.435333988	2.817272299	-4.710031068	-0.92451353	-3.785511506
C-S	18	MN15-D3	-157.1672961	-398.0770292	-555.2509821	-555.2639286	0	-12.30124605	-4.177186417	8.124079237	2.854470618	-4.944709517	0.764231719	-5.708932138
C-S	18	mPW2PLYP-D4	-157.1491783	-398.0177062	-555.1677317	-555.1794137	0	-7.862233966	-0.531667175	7.330579319	0.664229237	-1.299190276	-0.029268198	-1.269920054
C-S	18	O3LYP-D4	-157.2410618	-398.1217994	-555.3665723	-555.3779566	0	-9.472529793	-2.32882716	7.143717728	1.656240025	-3.096350261	-0.21612979	-2.880215881
C-S	18	OLYP-D3(BJ)	-157.2609143	-398.1414744	-555.4144783	-555.4247067	0	-14.00479682	-7.586377087	6.418442047	4.647652829	-8.353900188	-0.941405471	-7.412482904
C-S	18	PBE-D4	-157.0702475	-397.9518135	-555.0360231	-555.0461048	0	-15.08776044	-8.761442838	6.326341651	5.281235903	-9.528965938	-1.033505867	-8.495446533
C-S	18	PBE0-D3(op)	-157.0919912	-397.9858379	-555.0858931	-555.1002447	0	-14.06597938	-5.06025501	9.005746788	3.73683869	-5.82777811	1.64589927	-7.473665471
C-S	18	PBE0-DH-D3(BJ)	-157.1118162	-397.9684957	-555.0884129	-555.105541	0	-15.8314866	-5.08343136	10.74808047	4.619593705	-5.850954461	3.38823295	-9.239172687
C-S	18	PBE-QIDH-D3(BJ)	-157.081669	-397.9050884	-554.9879131	-555.005832	0	-11.96944481	-0.725228008	11.24423588	2.688569735	-1.492751109	3.884388361	-5.377130901
C-S	18	Pr2SCAN50-D4	-157.1451986	-397.9895274	-555.1378402	-555.1542699	0	-12.26398448	-1.954159586	10.30984444	2.835839803	-2.721682686	2.94999692	-5.671670567
C-S	18	Pr2SCAN69-D4	-157.1225076	-397.9273229	-555.047711	-555.0654346	0	-9.791686845	1.329998302	11.12170075	2.162164217	0.562475202	3.761853233	-3.199372933
C-S	18	PB6B95-D3(BJ)	-157.4947221	-398.4330633	-555.9322441	-555.9423363	0	-9.130826105	-2.79787093	6.332969725	2.296135912	-3.565394031	-1.026877793	-2.538512193
C-S	18	PW91-D4	-157.2188533	-398.112511	-555.3454024	-555.3550891	0	-14.88751122	-8.809014434	6.078520507	5.428932272	-9.576537534	-1.281327011	-8.295197304
C-S	18	PWPB95-D4	-157.1662722	-398.0747923	-555.2424928	-555.2540638	0	-8.157192269	-0.896270179	7.260935089	0.881352854	-1.663793279	-0.098912428	-1.564878357
C-S	18	r2SCAN-D4	-157.1874946	-398.0962007	-555.296767	-555.3100496	0	-16.53757647	-8.202647842	8.334954981	4.972639203	-8.970170943	0.975107463	-9.945262557
C-S	18	r2SCAN0-D4	-157.1741686	-398.0953346	-555.2781593	-555.2945011	0	-15.6863967	-5.431789753	10.25463194	4.547048638	-6.199312853	2.894784424	-9.094082785
C-S	18	r2SCAN50-D4	-157.1634556	-398.0950201	-555.2638007	-555.2827029	0	-15.20277653	-3.341491881	11.86130888	4.305238172	-4.109014982	4.501461362	-8.610462622
C-S	18	r2SCANh-D4	-157.1818059	-398.0957872	-555.2887521	-555.3033167	0	-16.14181109	-7.002398346	9.139438472	4.7747562	-7.769921447	1.779590954	-9.549497183
C-S	18	rev-DSD-PBEP86-D4	-156.9923214	-397.8190614	-554.8084277	-554.823601	0	-7.667009008	1.854435316	9.521456542	1.62426062	1.086912215	2.161609024	-1.074695096
C-S	18	TPSS-D4	-157.3266777	-398.1332868	-555.4716821	-555.4797885	0	-12.43969581	-7.352903771	5.086811861	5.196731264	-8.120426872	-2.273035657	-5.847381896
C-S	18	TPSSh-D4	-157.3114263	-398.1293665	-555.4501782	-555.4603379	0	-12.26471574	-5.889403677	6.375331608	3.820721344	-6.656926777	-0.98451591	-5.672401827
C-S	18	ωB97M(2)-V	-157.362804	-398.1833358	-555.5467163	-555.560111	0	-8.767000827	-0.361730592	8.405284207	1.087345191	-1.129253692	1.045436689	-2.174686915
C-S	18	ωB97M-V	-157.1914042	-398.0895828	-555.2827814	-555.2965147	0	-9.74378543	-1.126054145	8.617746813	1.57573827	-1.893577245	1.257899295	-3.151471518
C-S	18	ωB97X-D4	-157.2449294	-398.1097584	-555.3561056	-555.3729343	0	-11.4498537	-0.889690832	10.56018111	2.428773764	-1.657213932	3.200333596	-4.857539787
C-S	18	ωB97X-2-D3(BJ)	-156.8748963	-397.6669934	-554.5410293	-554.5558993	0	-8.791160082	0.539896246	9.331070338	1.099424837	-0.227626854	1.97122282	-2.19884617
C-S	18	ωB97X-V	-157.2389007	-398.0495623	-555.2909242	-555.3074691	0	-11.92651964	-1.544413619	10.38212503	2.667107113	-2.311936719	3.022277508	-5.334205726
C-S	18	ωM06-D3	-157.2330431	-398.1071057	-555.3403909	-555.354677	0	-9.116543184	-0.151883838	8.964673874	1.262116647	-0.919406939	1.604826356	-2.524229272
C-S	18	ωr2SCAN-D4	-157.2025539	-398.0814095	-555.2887052	-555.3069761	0	-14.44066019	-2.975535018	11.46514818	3.924179392	-3.743058118	4.105300666	-7.848346277
C-S	18	X3LYP-D4	-157.2217608	-398.09963	-555.3279032	-555.3369021	0	-9.733492023	-4.086560042	5.646947492	3.283491584	-4.854083143	-1.712900025	-3.141178111
C-S	18	Reference	-156.9981848	-397.6785062	-554.6754678	-554.6871965	0	-6.592313912	0.7675231	7.359847518	0	0	0	0
C-S	19	B2GP-PLYP-D4	-155.8949817	-397.9619291	-553.8496623	-553.8585855	0	-1.050910007	4.548469871	5.599381553	0.458382885	0.10038008	0.816385691	-0.71600447
C-S	19	B2PLYP-D4	-155.9268295	-398.0058686	-553.9277345	-553.9348399	0	-1.343975215	3.11468787	4.458665227	0.828866278	-1.333401921	-0.324330635	-1.009069678
C-S	19	B3LYP-D4	-156.0794636	-398.145848	-554.2252227	-554.2297946	0	-2.813157423	0.055749557	2.868911463	3.153212317	-4.392340234	-1.914084399	-2.478251885
C-S	19	B3PW91-D4	-156.0096598	-398.091065	-554.102895	-554.1113596	0	-6.673421544	-1.361835693	5.311596485	3.169263054	-5.809925485	0.528600623	-6.338516006
C-S	19	B97-D3(op)	-156.0093714	-398.0614326	-554.0746387	-554.0801181	0	-5.84461117	-2.406286053	3.438334431	4.099518638	-6.854375845	-1.344661431	-5.509705633
C-S	19	B97M-V	-156.0635428	-398.0009886	-554.064105	-554.0717863	0	-4.552554828	0.267546042	4.820108125	2.108828006	-4.180543749	0.037112263	-4.217649291
C-S	19	BLYP-D4	-156.0002071	-398.131033	-554.1360386	-554.1370255	0	-3.630406633	-3.011076301	0.619336118	5.811412918	-7.459166092	-4.163659745	-3.295501096
C-S	19	CAM-B3LYP-D4	-155.9708134	-398.1403911	-554.106956	-554.1154945	0	-2.691992024	2.665978871	5.357975184	1.178545121	-1.782110921	0.574979322	-2.357086486
C-S	19	HF-D4	-155.0128081	-397.5129958	-552.5132064	-552.5210108	0	3.007696173	7.905050638	4.897349672	1.785657328	3.456960847	0.11435381	3.34260171
C-S	19	κPr2SCAN50-D4	-155.9030475	-397.9672823	-553.8669706	-553.8793846	0	-5.681939979	2.107976003	7.789925037	2.673521481	-2.340113788	3.006929174	-5.347034442
C-S	19	LC-ωPBE08-D3(BJ)	-155.9399063	-397.9963758	-553.9322169	-553.9498567	0	-8.518143574	2.550959237	11.06911638	4.091625539	-1.897130554	6.286120523	-8.183238036
C-S	19	LRC-ωPBE-D3(BJ)	-155.9145152	-397.9783973	-553.8913601	-553.9053626	0	-7.812514347	0.97419434	8.786721137	3.738810363	-3.473895451	4.003725275	-7.477608809
C-S	19	LRC-ωPBEh-D3	-155.8922026	-397.9903758	-553.8832051	-553.8957078	0	-8.238821183	-0.393279342	7.84555497	3.951964121	-4.841369134	3.062559108	-7.903915645
C-S	19	M05-2X-D3	-156.0390278	-398.1112678	-554.1504135	-554.158029	0	-4.852795483	-0.073985311	4.778817904	2.26312653	-4.522075103	-0.004177958	-4.517889945
C-S	19	M06-D4	-155.9337527	-398.0950499	-554.0295105	-554.0366158	0	-4.902846353	-0.444208744	4.458645422	2.608324488	-4.892298535	-0.32435044	-4.567940816
C-S	19	M06-2X-D3	-155.9836552	-398.1009471	-554.0811861	-554.0896119	0	-3.143597764	2.143679707	5.28728248	1.404348351	-2.304410084	0.504286618	-2.808692226
C-S	19	M06-HF-D3	-156.0429165	-398.1309291	-554.1704322	-554.176071	0	-1.396417427	2.141972315	3.538391967	1.775360686	-2.306117476	-1.244603895	-1.061511889
C-S	19	M06-L-D4	-156.0352558	-398.0958413	-554.1307143	-554.1371765	0	-3.814837364	0.24024578	4.055089223	2.467875325	-4.207844011	-0.727906639	-3.479931826
C-S	19	MN15-D3	-155.9403715	-398.0770292	-554.0178184	-554.0266033	0	-5.774735784	-0.262103209	5.512641778	2.719919458	-4.710193	0.729645916	-5.439830247
C-S	19	mPW2PLYP-D4	-155.9234734	-398.0177062	-553.9359038	-553.9434606	0	-1.431335948	3.310618858	4.741957086	0.589254855	-1.137470934	-0.041038776	-1.09643041
C-S	19	O3LYP-D4	-156.0104254	-398.1217994	-554.1300833	-554.1373263	0	-3.201296526	1.343782858	4.545084486	1.671109155	-3.104306933	-0.237911377	-2.866390989
C-S	19	OLYP-D3(BJ)	-156.0320953	-398.1414744	-554.1797656	-554.1864189	0	-8.063002887	-3.888037716	4.174978021	4.472072674	-8.336127507	-0.608017841	-7.72809735
C-S	19	PBE-D4	-155.8469605	-397.9518135	-553.807618	-553.8139888	0	-9.547432342	-5.549745503	3.997702053	5.391564552	-9.997835294	-0.785293809	-9.212526804
C-S	19	PBE0-D3(op)	-155.861032	-397.9858379	-553.849318	-553.8591613	0	-7.71296337	-1.536246388	6.176729273	3.689034795	-5.984336179	1.393733411	-7.378057832
C-S	19	PBE0-DH-D3(BJ)	-155.8761945	-397.9684957	-553.8474827	-553.8601438	0	-9.697245825	-1.752313299	7.94494798	4.681177604	-6.20040309	3.161952118	-9.362340288
C-S	19	PBE-QIDH-D3(BJ)	-155.8466417	-397.9050884	-553.7471827	-553.7607474	0	-5.658458858	2.853540105	8.512007981	2.661780902	-1.594549686	3.729012119	-5.323553321
C-S	19	Pr2SCAN50-D4	-155.9113864	-397.9895274	-553.8979365	-553.9098406	0	-5.601676091	1.868256761	7.469941778	2.633389473	-2.57983303	2.686945916	-5.266770553
C-S	19	Pr2SCAN69-D4	-155.8871071	-397.9273229	-553.8053251	-553.8191284	0	-2.948316785	5.71335832	8.661679803	2.571976235	1.265268529	3.878683941	-2.613411248
C-S	19	PB6B95-D3(BJ)	-156.2633309	-398.4330633	-554.6953464	-554.7013007	0	-3.07882641	0.657556183	3.736387499	2.418570986	-3.790533608	-1.046608363	-2.743920873
C-S	19	PW91-D4	-155.9916047	-398.112511	-554.1129831	-554.1189217	0	-9.290943748	-5.564370628	3.726587927	5.534434177	-10.01246042	-1.056407936	-8.956038211
C-S	19	PWPB95-D4	-155.9398142	-398.0747923	-554.010432	-554.0181326	0	-2.212635432	2.61955444	4.832193397	0.938866443	-1.828535352	0.049197535	-1.877729895
C-S	19	r2SCAN-D4	-155.9587555	-398.0962007	-554.0617681	-554.0707895	0	-9.935504638	-4.274497304	5.661023167	4.8003072	-8.722587095	0.878027305	-9.6005991
C-S	19	r2SCAN0-D4	-155.941487	-398.0953346	-554.0394906	-554.051134	0	-8.981123123	-1.674807905	7.30632953	4.323115682	-6.122897697	2.523333668	-8.646217586
C-S	19	r2SCAN50-D4	-155.9269564	-398.0950201	-554.0218526	-554.0356046	0	-8.55177902	0.077703323	8.629495971	4.108443288	-4.370386468	3.846500109	-8.216873483
C-S	19	r2SCANh-D4	-155.9514808	-398.0957872	-554.0522328	-554.0623617	0	-9.471411299	-3.115484319	6.355942074	4.568260161	-7.56357411	1.572946212	-9.136505761
C-S	19	rev-DSD-PBEP86-D4	-155.7635769	-397.8190614	-553.5731089	-553.5845472	0	-1.197830938	5.979848539	7.177681385	1.963222135	1.531758747	2.394685523	-0.862925401
C-S	19	TPSS-D4	-156.0945306	-398.1332868	-554.2341397	-554.239174	0	-7.126323403	-3.967295178	3.159039582	5.019670625	-8.415384969	-1.62395628	-6.791417866
C-S	19	TPSSh-D4	-156.0770751	-398.1293665	-554.2102487	-554.2168318	0	-6.519939807	-2.389012586	4.130937612	3.744580313	-6.837102377	-0.65205825	-6.18503427
C-S	19	ωB97M(2)-V	-156.1321347	-398.1833358	-554.3106344	-554.3197471	0	-2.683584531	3.034709647	5.718298454	1.174341368	-1.413380144	0.935302592	-2.348678993
C-S	19	ωB97M-V	-155.9712366	-398.0895828	-554.0570441	-554.0665934	0	-3.623220463	2.369019991	5.992246228	1.644160083	-2.0790698	1.209250366	-3.288314925
C-S	19	ωB97X-D4	-156.0088033	-398.1097584	-554.1146773	-554.1268087	0	-5.175072433	2.437471983	7.612552663	2.420087305	-2.010617809	2.829556801	-4.840166896
C-S	19	ωB97X-2-D3(BJ)	-155.6619104	-397.6669934	-553.3220355	-553.333072	0	-2.615563921	4.309971545	6.925539635	1.140331009	-0.138118246	2.142543772	-2.280658384
C-S	19	ωB97X-V	-156.0041839	-398.0495623	-554.0505488	-554.0627093	0	-5.624424161	2.006382653	7.630815777	2.644763526	-2.441707139	2.847819914	-5.289518624
C-S	19	ωM06-D3	-156.0044719	-398.1071057	-554.1058017	-554.115576	0	-2.50904623	3.624457788	6.133508016	1.087072079	-0.823632004	1.350512154	-2.174140693
C-S	19	ωr2SCAN-D4	-155.962452	-398.0814095	-554.0430168	-554.056453	0	-7.901298196	0.530090358	8.431401145	3.783202358	-3.917999434	3.648405283	-7.566392659
C-S	19	X3LYP-D4	-155.9934591	-398.09963	-554.0936686	-554.0985025	0	-3.396924967	-0.363617321	3.033313059	3.280694958	-4.811707112	-1.749682803	-3.062019429
C-S	19	Reference	-155.7671773	-397.6785062	-553.438595	-553.4462171	0	-0.334905537	4.448089791	4.782995862	0	0	0	0
C-S	20	B2GP-PLYP-D4	-1011.360373	0	-1011.347116	-231.4228271	-779.9406228	-1.930674837	8.319121233	10.24979915	2.127230994	-2.420266216	1.834195773	-4.254455209
C-S	20	B2PLYP-D4	-1011.524437	0	-1011.514504	-231.4709647	-780.0572656	-2.380539409	6.233062428	8.613605631	2.352163639	-4.506325021	0.198002257	-4.704319781
C-S	20	B3LYP-D4	-1012.162845	0	-1012.154731	-231.6808142	-780.4829285	-0.563379212	5.0918	5.65518011	4.204005356	-5.647587449	-2.760423264	-2.887159584
C-S	20	B3PW91-D4	-1011.86529	0	-1011.854544	-231.5828462	-780.2764878	3.737691219	6.743617917	3.005920741	4.702726082	-3.995769532	-5.409682633	1.413910847
C-S	20	B97-D3(op)	-1011.835777	0	-1011.827192	-231.5837045	-780.252095	-0.014180323	5.387151575	5.401331921	4.183253663	-5.352235874	-3.014271453	-2.337960695
C-S	20	B97M-V	-1011.9542	0	-1011.941853	-231.6694228	-780.2833864	0.873031874	7.74821907	6.875185805	2.265792974	-2.991168379	-1.540417569	-1.450748498
C-S	20	BLYP-D4	-1011.953208	0	-1011.951898	-231.585688	-780.3718357	-2.707857898	0.822051843	3.529914056	7.401512462	-9.917335607	-4.885689318	-5.03163827
C-S	20	CAM-B3LYP-D4	-1011.815667	0	-1011.800943	-231.5314233	-780.2835584	0.430239686	9.239869075	8.809628703	0.946771852	-1.499518374	0.394025329	-1.893540686
C-S	20	HF-D4	-1007.778099	0	-1007.747178	-230.1931448	-777.5678592	10.72691819	19.40289711	8.675961824	4.461934054	8.663509658	0.26035845	8.403137817
C-S	20	κPr2SCAN50-D4	-1011.370721	0	-1011.354669	-231.4270068	-779.9388173	3.072585119	10.07235843	6.999768416	1.041431988	-0.667029017	-1.415834958	0.748804747
C-S	20	LC-ωPBE08-D3(BJ)	-1011.515536	0	-1011.489751	-231.4720312	-780.0276334	9.959717238	16.18087108	6.221137968	3.817974517	5.441483629	-2.194465406	7.635936866
C-S	20	LRC-ωPBE-D3(BJ)	-1011.424874	0	-1011.408016	-231.4459217	-779.9734886	3.428499086	10.57884376	7.150339214	0.712903923	-0.160543686	-1.26526416	1.104718714
C-S	20	LRC-ωPBEh-D3	-1011.355972	0	-1011.340103	-231.4164923	-779.9295862	6.208470632	9.958317698	3.749837172	2.723417976	-0.781069751	-4.665766202	3.884690261
C-S	20	M05-2X-D3	-1012.021943	0	-1012.007567	-231.6363752	-780.3854757	0.057748586	9.020734676	8.962985998	1.133017698	-1.718652773	0.547382624	-2.266031785
C-S	20	M06-D4	-1011.642755	0	-1011.630939	-231.4777418	-780.1588464	3.869530609	7.414269731	3.544732956	4.097994068	-3.325117718	-4.870870418	1.545750237
C-S	20	M06-2X-D3	-1011.811037	0	-1011.800524	-231.558746	-780.2557499	-2.170803442	6.596641144	8.767448046	2.247295488	-4.142746305	0.351844672	-4.494583814
C-S	20	M06-HF-D3	-1011.998795	0	-1011.987431	-231.6345896	-780.373291	-5.701420582	7.130720929	12.8321506	4.012606871	-3.60866652	4.416547223	-8.025200954
C-S	20	M06-L-D4	-1011.983632	0	-1011.976469	-231.6264542	-780.3594952	-1.454422162	4.494382054	5.948806534	4.355901117	-6.245005395	-2.46679684	-3.778202534
C-S	20	MN15-D3	-1011.665736	0	-1011.650933	-231.4931386	-780.1566139	10.02960379	9.28894111	-0.740678667	5.30336419	-1.450446339	-9.156282041	7.705823422
C-S	20	mPW2PLYP-D4	-1011.521783	0	-1011.510166	-231.4663443	-780.0589905	-2.228584338	7.289643011	9.5182309	2.276185982	-3.449744439	1.102627526	-4.55236471
C-S	20	O3LYP-D4	-1011.904101	0	-1011.895852	-231.5876653	-780.3216983	-3.302266928	5.176262407	8.478534598	2.813028133	-5.563125042	0.062931224	-5.6260473
C-S	20	OLYP-D3(BJ)	-1012.051608	0	-1012.044457	-231.6283601	-780.4172245	3.77990011	4.487464823	0.70755869	6.979983655	-6.251922626	-7.708044684	1.456119738
C-S	20	PBE-D4	-1011.21162	0	-1011.206666	-231.3631265	-779.8469355	0.977477923	3.108502813	2.131023332	6.957732339	-7.630884636	-6.284580041	-1.346302449
C-S	20	PBE0-D3(op)	-1011.251927	0	-1011.239288	-231.3776856	-779.8699625	2.684988898	7.930978408	5.245985232	2.989013592	-2.808409041	-3.169618142	0.361208526
C-S	20	PBE0-DH-D3(BJ)	-1011.289351	0	-1011.271823	-231.3978595	-779.8771636	8.991032688	10.99938351	2.008336498	3.333631471	0.259996065	-6.407266876	6.667252316
C-S	20	PBE-QIDH-D3(BJ)	-1011.108994	0	-1011.090125	-231.3500455	-779.7535126	3.411212681	11.8408934	8.429675282	0.557788929	1.10150595	0.014071908	1.087432309
C-S	20	Pr2SCAN50-D4	-1011.41888	0	-1011.403275	-231.4411547	-779.9735263	2.635010398	9.792516004	7.157501406	1.102486707	-0.946871445	-1.258101968	0.311230026
C-S	20	Pr2SCAN69-D4	-1011.248528	0	-1011.229546	-231.3922613	-779.850335	3.722033405	11.9115173	8.189477961	0.699127631	1.172129849	-0.226125413	1.398253034
C-S	20	PB6B95-D3(BJ)	-1013.185694	0	-1013.176156	-231.9667064	-781.2228685	-2.435447833	5.985052893	8.420504607	2.379617895	-4.754334556	0.004901233	-4.759228205
C-S	20	PW91-D4	-1011.893904	0	-1011.889196	-231.5706956	-780.3228183	0.244842152	2.954171874	2.709329332	6.745744808	-7.785215575	-5.706274042	-2.07893822
C-S	20	PWPB95-D4	-1011.644034	0	-1011.6317	-231.4901312	-780.1546905	-0.494167564	7.739813769	8.233982121	1.590597466	-2.99957368	-0.181621253	-2.817947936
C-S	20	r2SCAN-D4	-1011.748917	0	-1011.740619	-231.5259784	-780.2204964	1.532710768	5.207260566	3.674547356	5.136591451	-5.532126883	-4.741056018	-0.791069604
C-S	20	r2SCAN0-D4	-1011.66132	0	-1011.646288	-231.4998502	-780.1547976	4.186596539	9.432221218	5.245618007	2.238575799	-1.307166231	-3.169985367	1.862816167
C-S	20	r2SCAN50-D4	-1011.58624	0	-1011.564622	-231.4773955	-780.0965795	7.69656087	13.56548764	5.868914504	2.68639453	2.82610019	-2.54668887	5.372780498
C-S	20	r2SCANh-D4	-1011.712177	0	-1011.701222	-231.5150381	-780.1932287	2.453516843	6.874143407	4.420622654	3.930112381	-3.865244042	-3.994980719	0.129736471
C-S	20	rev-DSD-PBEP86-D4	-1010.707574	0	-1010.690972	-231.2173126	-779.4893006	0.602984467	10.41770399	9.814718558	0.860399324	-0.321683463	1.399115184	-1.720795905
C-S	20	TPSS-D4	-1012.234492	0	-1012.230731	-231.7121244	-780.5238468	-0.928232021	2.360084312	3.288317812	6.75329435	-8.379303137	-5.127285562	-3.252012392
C-S	20	TPSSh-D4	-1012.15565	0	-1012.148545	-231.6857812	-780.4696073	0.164203229	4.458754672	4.294551181	5.200842485	-6.280632777	-4.121052193	-2.159577143
C-S	20	ωB97M(2)-V	-1012.455801	0	-1012.440222	-231.7727228	-780.6799059	1.990593375	9.775852294	7.785255747	0.796941391	-0.963535155	-0.630347627	-0.333186997
C-S	20	ωB97M-V	-1011.815113	0	-1011.798836	-231.5514152	-780.2617716	1.208968879	10.21423975	9.005268939	0.557406635	-0.525147704	0.589665565	-1.114811492
C-S	20	ωB97X-D4	-1011.896067	0	-1011.876954	-231.5841205	-780.3102755	1.04880298	11.99359763	10.94479297	1.891699889	1.254210177	2.5291896	-1.274977391
C-S	20	ωB97X-2-D3(BJ)	-1010.286444	0	-1010.272037	-231.10361	-779.1872755	-2.78704046	9.040446282	11.82749118	2.555414488	-1.698941167	3.411887809	-5.110820832
C-S	20	ωB97X-V	-1011.818082	0	-1011.799908	-231.5795473	-780.2350791	2.168674242	11.40443602	9.235758319	0.742601757	0.665048568	0.820154946	-0.15510613
C-S	20	ωM06-D3	-1011.901301	0	-1011.886112	-231.5870351	-780.3176576	-2.128475011	9.531078519	11.65955692	2.226131239	-1.20830893	3.243953548	-4.452255383
C-S	20	ωr2SCAN-D4	-1011.703015	0	-1011.685078	-231.5174773	-780.1801931	3.354036016	11.25597527	7.901933906	0.515128643	0.516587818	-0.513669468	1.030255644
C-S	20	X3LYP-D4	-1011.833809	0	-1011.825036	-231.5631255	-780.2712252	-0.340193086	5.504782529	5.844976157	3.902616068	-5.23460492	-2.570627217	-2.663973458
C-S	20	Reference	-1010.58419	0	-1010.567076	-231.2183894	-779.3620978	2.323780372	10.73938745	8.415603374	0	0	0	0
C-S	21	B2GP-PLYP-D4	-914.1732729	0	-914.160614	-914.1834927	0	-6.412993024	7.943618739	14.35662198	0.868792296	0.540642908	-1.196941683	1.737581822
C-S	21	B2PLYP-D4	-914.3232015	0	-914.3106758	-914.3310448	0	-4.921729777	7.859961449	12.78169907	1.614425107	0.456985619	-2.771864596	3.228845069
C-S	21	B3LYP-D4	-914.8966033	0	-914.8842087	-914.9023502	0	-3.606204489	7.77771386	11.3839241	2.2721888	0.374738029	-4.16963957	4.544370357
C-S	21	B3PW91-D4	-914.6302614	0	-914.6198285	-914.6434383	0	-8.26862786	6.546754664	14.8153957	0.797194566	-0.856221166	-0.738167965	-0.118053013
C-S	21	B97-D3(op)	-914.6067916	0	-914.5968195	-914.6158739	0	-5.699208676	6.257617697	11.95683545	2.371043172	-1.145358133	-3.596728211	2.451366171
C-S	21	B97M-V	-914.6992731	0	-914.6839804	-914.7056949	0	-4.029725687	9.596352172	13.62608428	2.060427863	2.193376342	-1.927479385	4.120849159
C-S	21	BLYP-D4	-914.717742	0	-914.704432	-914.7144376	0	2.073527374	8.3521426	6.278611922	5.112059257	0.94916677	-9.274951743	10.22410222
C-S	21	CAM-B3LYP-D4	-914.5931338	0	-914.5798776	-914.6049564	0	-7.418793237	8.318401764	15.73720682	0.549534546	0.915425934	0.183643158	0.73178161
C-S	21	HF-D4	-911.0466721	0	-911.0357566	-911.0691505	0	-14.10538521	6.849629347	20.95503703	2.977409926	-0.553346483	5.401473369	-5.954810362
C-S	21	κPr2SCAN50-D4	-914.181508	0	-914.1693255	-914.1971022	0	-9.785470571	7.644642145	17.43012831	1.05911548	0.241666315	1.876564645	-1.634895724
C-S	21	LC-ωPBE08-D3(BJ)	-914.3070852	0	-914.2965932	-914.334384	0	-17.13024238	6.58380367	23.71407334	4.489840919	-0.81917216	8.160509679	-8.979667529
C-S	21	LRC-ωPBE-D3(BJ)	-914.2334614	0	-914.2223118	-914.2536278	0	-12.65458683	6.996446088	19.65105308	2.25200958	-0.406529742	4.097489419	-4.504011983
C-S	21	LRC-ωPBEh-D3	-914.1752396	0	-914.1656745	-914.1949793	0	-12.38680094	6.002186928	18.38900761	2.118116423	-1.400788903	2.835443943	-4.236226094
C-S	21	M05-2X-D3	-914.7695435	0	-914.7577851	-914.7811733	0	-7.29784458	7.378486036	14.67634225	0.450855607	-0.024489794	-0.87722142	0.852730267
C-S	21	M06-D4	-914.4383989	0	-914.4264317	-914.4488692	0	-6.570219907	7.509484396	14.07971477	0.790178729	0.106508566	-1.473848892	1.580354939
C-S	21	M06-2X-D3	-914.5916785	0	-914.5791006	-914.6036053	0	-7.484199881	7.892767818	15.37697963	0.333188014	0.489791988	-0.17658404	0.666374966
C-S	21	M06-HF-D3	-914.7706641	0	-914.7597767	-914.7797459	0	-5.698955476	6.831915602	12.53088016	1.796871867	-0.571060228	-3.022683506	2.451619371
C-S	21	M06-L-D4	-914.7330018	0	-914.718254	-914.7387423	0	-3.602197342	9.254400073	12.85660316	2.274192376	1.851424243	-2.69696051	4.548377504
C-S	21	MN15-D3	-914.4493354	0	-914.4400084	-914.4627657	0	-8.427656274	5.852794932	14.28046464	1.411639964	-1.550180899	-1.27309903	-0.277081427
C-S	21	mPW2PLYP-D4	-914.3231103	0	-914.3101655	-914.331918	0	-5.526917617	8.122987865	13.64991429	1.311830705	0.720012035	-1.903649376	2.62365723
C-S	21	O3LYP-D4	-914.6693827	0	-914.656651	-914.6783318	0	-5.615611801	7.989292097	13.60491285	1.267483543	0.586316266	-1.948650819	2.534963046
C-S	21	OLYP-D3(BJ)	-914.7962903	0	-914.7863583	-914.8041695	0	-4.944231011	6.232449651	11.17668854	2.773700651	-1.170526179	-4.376875124	3.206343836
C-S	21	PBE-D4	-914.0599986	0	-914.0476181	-914.0652249	0	-3.279591514	7.768841935	11.04843868	2.435495548	0.365866105	-4.50512499	4.870983333
C-S	21	PBE0-D3(op)	-914.0924095	0	-914.0820255	-914.1082717	0	-9.953712856	6.516053612	16.46978233	0.901570441	-0.886922219	0.916218664	-1.803138009
C-S	21	PBE0-DH-D3(BJ)	-914.1129762	0	-914.1044093	-914.1343378	0	-13.4046422	5.375821754	18.78048532	2.627037865	-2.027154076	3.226921655	-5.254067358
C-S	21	PBE-QIDH-D3(BJ)	-913.9485644	0	-913.9374475	-913.9677797	0	-12.05780258	6.975919059	19.03374086	1.95361698	-0.427056771	3.480177189	-3.907227734
C-S	21	Pr2SCAN50-D4	-914.2269734	0	-914.2149041	-914.2422281	0	-9.572491479	7.573583759	17.14609049	0.881567378	0.170607929	1.592526827	-1.421916632
C-S	21	Pr2SCAN69-D4	-914.0695786	0	-914.0565414	-914.084465	0	-9.341322221	8.181009451	17.52234656	1.373408257	0.778033621	1.968782893	-1.190747374
C-S	21	PB6B95-D3(BJ)	-915.8047769	0	-915.7928739	-915.8131962	0	-5.283169455	7.469251279	12.75242915	1.43370498	0.066275449	-2.801134512	2.867405391
C-S	21	PW91-D4	-914.6642371	0	-914.6516658	-914.6688325	0	-2.883620973	7.888628762	10.77225433	2.633481134	0.485652932	-4.781309335	5.266953874
C-S	21	PWPB95-D4	-914.4369772	0	-914.4254687	-914.4469229	0	-6.240995439	7.221718595	13.46272398	1.13604846	-0.181257235	-2.090839685	1.909579407
C-S	21	r2SCAN-D4	-914.528534	0	-914.5155022	-914.538267	0	-6.107595347	8.177548069	14.28515315	1.021491378	0.774572239	-1.268410517	2.0429795
C-S	21	r2SCAN0-D4	-914.449941	0	-914.4383283	-914.4680107	0	-11.33891083	7.287081237	18.62601014	1.594170534	-0.115894594	3.072446474	-3.188335986
C-S	21	r2SCAN50-D4	-914.3840897	0	-914.3732494	-914.4084768	0	-15.30311576	6.802429375	22.10556952	3.576276154	-0.600546455	6.552005854	-7.152540911
C-S	21	r2SCANh-D4	-914.4954192	0	-914.4830413	-914.5087569	0	-8.369527864	7.76726297	16.13680417	0.473763823	0.36428714	0.583240505	-0.218953017
C-S	21	rev-DSD-PBEP86-D4	-913.5948232	0	-913.5834764	-913.6077165	0	-8.090664817	7.120238887	15.2109166	0.312692006	-0.282736944	-0.342647068	0.059910029
C-S	21	TPSS-D4	-914.9542705	0	-914.9425777	-914.9586267	0	-2.733579053	7.337350058	10.07093347	2.774127986	-0.065625773	-5.482630199	5.416995794
C-S	21	TPSSh-D4	-914.8839824	0	-914.8727974	-914.8927876	0	-5.52534482	7.018696903	12.54405053	1.696896033	-0.384278927	-3.009513138	2.625230027
C-S	21	ωB97M(2)-V	-915.1430054	0	-915.1309681	-915.1554776	0	-7.826465193	7.553470329	15.37994799	0.162055085	0.150494499	-0.173615672	0.324109654
C-S	21	ωB97M-V	-914.5834816	0	-914.5713829	-914.5980337	0	-9.131543159	7.592090942	16.72364865	0.67960005	0.189115112	1.170084988	-0.980968312
C-S	21	ωB97X-D4	-914.6585671	0	-914.6447048	-914.6742672	0	-9.851976578	8.698698678	18.55069096	2.146425069	1.295722848	2.997127291	-1.701401732
C-S	21	ωB97X-2-D3(BJ)	-913.2110506	0	-913.1989902	-913.2237527	0	-7.970668027	7.567999598	15.53868033	0.089953553	0.165023768	-0.014883339	0.17990682
C-S	21	ωB97X-V	-914.5825526	0	-914.5702885	-914.5995848	0	-10.68782214	7.695856372	18.38369555	1.561506212	0.292880542	2.830131882	-2.537247297
C-S	21	ωM06-D3	-914.6635237	0	-914.650228	-914.6768269	0	-8.347905276	8.343156093	16.69107467	1.038845634	0.940180262	1.137511007	-0.19733043
C-S	21	ωr2SCAN-D4	-914.4822965	0	-914.4698794	-914.5015528	0	-12.08349512	7.791849474	19.87536385	2.355336913	0.388873644	4.321800183	-3.932920271
C-S	21	X3LYP-D4	-914.6081898	0	-914.5958753	-914.6147124	0	-4.092956067	7.727456835	11.82041942	2.028812623	0.324481005	-3.733144241	4.05761878
C-S	21	Reference	-913.4697134	0	-913.457916	-913.4827022	0	-8.150574847	7.40297583	15.55356367	0	0	0	0
C-X	38	B2GP-PLYP-D4	-808.1272409	0	-808.1142815	-459.9959624	-348.1153044	10.02389752	8.132158143	-1.891755346	1.31199147	-1.342154492	-1.281828448	-0.060325948
C-X	38	B2PLYP-D4	-808.2449238	0	-808.2347054	-460.0409088	-348.188812	9.540051953	6.412148202	-3.127918955	2.790078244	-3.062164433	-2.517992056	-0.54417151
C-X	38	B3LYP-D4	-808.7113388	0	-808.7049849	-460.182025	-348.5139769	9.624018121	3.98711232	-5.636921138	5.257097277	-5.487200315	-5.026994239	-0.460205342
C-X	38	B3PW91-D4	-808.5136024	0	-808.5018244	-460.125241	-348.3661476	13.93932698	7.390816419	-6.548532776	4.011051046	-2.083496215	-5.938605877	3.855103519
C-X	38	B97-D3(op)	-808.4756315	0	-808.4677815	-460.0891667	-348.3663664	12.61188754	4.925927207	-7.685980432	5.81221948	-4.548385427	-7.076053533	2.527664078
C-X	38	B97M-V	-808.5318533	0	-808.5233229	-460.0181227	-348.4950398	11.72867841	5.352914442	-6.375782662	4.943626978	-4.121398193	-5.765855763	1.644454949
C-X	38	BLYP-D4	-808.5419332	0	-808.5423724	-460.166624	-348.3609589	9.004910965	-0.275570012	-9.280495327	9.210225538	-9.749882647	-8.670568429	-1.079312499
C-X	38	CAM-B3LYP-D4	-808.4833428	0	-808.4707686	-460.1813755	-348.2851167	10.57387234	7.890468057	-2.683421138	1.828669409	-1.583844578	-2.07349424	0.489648882
C-X	38	HF-D4	-805.7362682	0	-805.7138334	-459.489541	-346.2426252	2.574077078	14.07805191	11.50397073	8.35881845	4.603739274	12.11389763	-7.510146385
C-X	38	κPr2SCAN50-D4	-808.1512464	0	-808.1337165	-460.0016381	-348.1272394	14.03676347	11.00020382	-3.036582025	1.976273154	1.525891181	-2.426655126	3.952540008
C-X	38	LC-ωPBE08-D3(BJ)	-808.2553864	0	-808.2298992	-460.0247942	-348.2046879	16.2551679	15.99344783	-0.261745967	3.433658066	6.5191352	0.348180932	6.170944434
C-X	38	LRC-ωPBE-D3(BJ)	-808.1859585	0	-808.1664448	-460.0034701	-348.1570078	15.989335	12.24500656	-3.744353927	2.952560476	2.770693923	-3.134427028	5.905111541
C-X	38	LRC-ωPBEh-D3	-808.1558164	0	-808.1385538	-460.0160092	-348.1138547	16.2854218	10.83243844	-5.453009315	3.10060411	1.358125804	-4.843082416	6.201198337
C-X	38	M05-2X-D3	-808.6124847	0	-808.600153	-460.1508465	-348.4428344	11.79957934	7.738244234	-4.061353907	2.593747705	-1.736068401	-3.451427008	1.715355873
C-X	38	M06-D4	-808.3587487	0	-808.3451533	-460.1338802	-348.2014927	14.66852463	8.531285661	-6.137262346	3.23518121	-0.943026973	-5.527335447	4.584301168
C-X	38	M06-2X-D3	-808.4816927	0	-808.4663233	-460.1430665	-348.3186421	12.54023373	9.644450374	-2.895803341	1.228007091	0.17013774	-2.285876443	2.456010268
C-X	38	M06-HF-D3	-808.6283935	0	-808.6130351	-460.1738681	-348.4371997	10.87200313	9.637552157	-1.234468295	0.393890459	0.163239522	-0.624541396	0.787779662
C-X	38	M06-L-D4	-808.5846613	0	-808.5736078	-460.1378439	-348.4237625	14.46721667	6.936182852	-7.531056872	4.729629878	-2.538129783	-6.921129974	4.382993206
C-X	38	MN15-D3	-808.3811475	0	-808.3693759	-460.1331479	-348.2275156	12.85388306	7.386793767	-5.467109778	3.472350874	-2.087518868	-4.857182879	2.769659598
C-X	38	mPW2PLYP-D4	-808.2511337	0	-808.2400093	-460.053314	-348.1823851	9.685326441	6.980644959	-2.704696916	2.294218847	-2.493667676	-2.094770018	-0.398897023
C-X	38	O3LYP-D4	-808.5470054	0	-808.5370533	-460.16223	-348.3670555	11.11941637	6.245026207	-4.874407883	3.746883706	-3.229286428	-4.264480985	1.035192907
C-X	38	OLYP-D3(BJ)	-808.6381171	0	-808.6314826	-460.1849039	-348.4306918	14.13235942	4.16322388	-9.969158059	7.335159958	-5.311088754	-9.359231161	4.048135955
C-X	38	PBE-D4	-808.025861	0	-808.0193807	-459.9732962	-348.0274967	15.73048585	4.066507646	-11.66400327	8.23094068	-5.407804988	-11.05407637	5.646262385
C-X	38	PBE0-D3(op)	-808.0872757	0	-808.0731188	-460.011083	-348.0519587	15.2070713	8.883613199	-6.323482339	3.152127438	-0.590699436	-5.71355544	5.122847841
C-X	38	PBE0-DH-D3(BJ)	-808.1086893	0	-808.0906105	-459.996967	-348.0853765	16.53223585	11.34463552	-5.18762668	3.224011333	1.870322885	-4.577699781	6.448012391
C-X	38	PBE-QIDH-D3(BJ)	-807.9674797	0	-807.9479252	-459.9344263	-348.00964	14.69212986	12.27064154	-2.42151173	2.303956867	2.796328904	-1.811584831	4.607906392
C-X	38	Pr2SCAN50-D4	-808.1928636	0	-808.1757304	-460.0234805	-348.1472986	13.85821004	10.75125827	-3.106973861	1.886996297	1.276945633	-2.497046962	3.773986581
C-X	38	Pr2SCAN69-D4	-808.0604035	0	-808.0415355	-459.9624317	-348.0765108	13.46698393	11.83985177	-1.627153625	1.691382931	2.365539135	-1.017226726	3.382760471
C-X	38	PB6B95-D3(BJ)	-809.4624018	0	-809.4536068	-460.5073414	-348.9380065	10.70149989	5.519007553	-5.182509395	4.263943789	-3.955305081	-4.572582496	0.617276431
C-X	38	PW91-D4	-808.5167606	0	-808.5107586	-460.1497928	-348.3421404	15.57943125	3.766330645	-11.81312544	8.455590264	-5.70798199	-11.20319854	5.495207791
C-X	38	PWPB95-D4	-808.3547687	0	-808.3435438	-460.1185345	-348.2193793	10.57663398	7.043739454	-3.532911378	2.67677883	-2.43057318	-2.922984479	0.492410514
C-X	38	r2SCAN-D4	-808.428228	0	-808.4169429	-460.1306045	-348.2721025	16.01467791	7.081544466	-8.933158968	5.358000119	-2.392768168	-8.323232069	5.93045445
C-X	38	r2SCAN0-D4	-808.3890966	0	-808.372028	-460.1295624	-348.2350444	15.36759973	10.7107255	-4.656898729	2.641692345	1.236412861	-4.04697183	5.283376271
C-X	38	r2SCAN50-D4	-808.3574073	0	-808.3355151	-460.1290943	-348.204569	14.89958795	13.73753858	-1.162073117	2.407686081	4.263225943	-0.552146218	4.815364488
C-X	38	r2SCANh-D4	-808.4115873	0	-808.3978669	-460.1301178	-348.2564086	15.72596228	8.609691049	-7.116296296	3.685495492	-0.864621586	-6.506369397	5.64173882
C-X	38	rev-DSD-PBEP86-D4	-807.6713892	0	-807.65559	-459.8444208	-347.8084148	11.6425487	9.914205093	-1.728362162	0.77916386	0.439892458	-1.118435263	1.558325238
C-X	38	TPSS-D4	-808.7428057	0	-808.7371841	-460.164741	-348.5560898	13.78945976	3.527618687	-10.26186305	7.799315048	-5.946693947	-9.651936149	3.705236297
C-X	38	TPSSh-D4	-808.7004938	0	-808.6915332	-460.1612996	-348.5172448	13.77340959	5.622864914	-8.150566622	5.696043722	-3.851447721	-7.540639723	3.689186123
C-X	38	ωB97M(2)-V	-808.8969976	0	-808.8822042	-460.2316511	-348.6475472	11.16925102	9.283036391	-1.88623243	0.733790887	-0.191276243	-1.276305531	1.085027559
C-X	38	ωB97M-V	-808.4487961	0	-808.434246	-460.1222049	-348.3068895	12.36299551	9.130377804	-3.232637406	1.483322669	-0.34393483	-2.622710507	2.278772045
C-X	38	ωB97X-D4	-808.534502	0	-808.5165172	-460.1470104	-348.3659625	13.50965845	11.28560188	-2.224078108	1.712720225	1.811289241	-1.614151209	3.425434992
C-X	38	ωB97X-2-D3(BJ)	-807.3113979	0	-807.2957709	-459.6695816	-347.6224806	12.13336532	9.806115671	-2.327268986	1.024572562	0.331803037	-1.717342088	2.049141859
C-X	38	ωB97X-V	-808.4590501	0	-808.4422007	-460.0793236	-348.3583326	13.42487578	10.57314409	-2.851753081	1.670328819	1.098831455	-2.241826182	3.340652313
C-X	38	ωM06-D3	-808.535835	0	-808.5210996	-460.154123	-348.3636423	11.33895849	9.246631185	-2.092345373	0.855049962	-0.227681449	-1.482418474	1.254735026
C-X	38	ωr2SCAN-D4	-808.4048517	0	-808.3849225	-460.1157579	-348.2650716	15.07416452	12.50578392	-2.568404621	2.494974502	3.031471283	-1.958477722	4.989941053
C-X	38	X3LYP-D4	-808.4821791	0	-808.4754062	-460.1327463	-348.3334357	10.03831895	4.250073209	-5.78826174	5.201287133	-5.224239425	-5.178334842	-0.04590451
C-X	38	Reference	-807.5435198	0	-807.5284216	-459.7106507	-347.8167989	10.08422346	9.474312635	-0.609926899	0	0	0	0
C-X	39	B2GP-PLYP-D4	-2921.879175	0	-2921.873585	-2573.762204	-348.1153044	1.045463227	3.507384178	2.461919285	0.200595379	-0.27449751	-0.126693249	-0.147804026
C-X	39	B2PLYP-D4	-2922.06106	0	-2922.057329	-2573.871099	-348.188812	0.721528348	2.341306863	1.619777364	1.204704997	-1.440574825	-0.968835169	-0.471738905
C-X	39	B3LYP-D4	-2922.710333	0	-2922.709722	-2574.195104	-348.5139769	0.785439712	0.383077724	-0.40236324	3.194889869	-3.398803964	-2.990975773	-0.407827541
C-X	39	B3PW91-D4	-2922.549658	0	-2922.544724	-2574.176031	-348.3661476	4.693062251	3.096076609	-1.596993121	2.435705366	-0.685805079	-4.185605654	3.499794998
C-X	39	B97-D3(op)	-2922.410945	0	-2922.409211	-2574.039288	-348.3663664	3.319813711	1.087779486	-2.232039516	3.757377126	-2.694102202	-4.820652049	2.126546458
C-X	39	B97M-V	-2922.193325	0	-2922.191205	-2573.697536	-348.4950398	0.470153525	1.329913632	0.859759358	2.090410616	-2.451968056	-1.728853176	-0.723113728
C-X	39	BLYP-D4	-2922.557719	0	-2922.560867	-2574.195468	-348.3609589	0.810567055	-1.975731801	-2.786300148	5.566263085	-5.757613489	-5.374912681	-0.382700198
C-X	39	CAM-B3LYP-D4	-2922.579359	0	-2922.575178	-2574.293165	-348.2851167	0.676253209	2.6239667	1.947712413	0.899407554	-1.157914988	-0.64090012	-0.517014044
C-X	39	HF-D4	-2918.680025	0	-2918.672114	-2572.447696	-346.2426252	-6.461443311	4.9642613	11.42571491	5.009740993	1.182379612	8.837102374	-7.654710564
C-X	39	κPr2SCAN50-D4	-2921.932169	0	-2921.923243	-2573.797581	-348.1272394	4.61172387	5.601448783	0.989717563	1.709231032	1.819567095	-1.59889497	3.418456617
C-X	39	LC-ωPBE08-D3(BJ)	-2922.068618	0	-2922.055875	-2573.855678	-348.2046879	5.177800152	7.996180901	2.818372498	2.222029589	4.214299213	0.229759965	3.984532899
C-X	39	LRC-ωPBE-D3(BJ)	-2921.981494	0	-2921.972366	-2573.816378	-348.1570078	5.08790315	5.727529252	0.639617994	1.947321052	1.945647564	-1.94899454	3.894635897
C-X	39	LRC-ωPBEh-D3	-2921.985367	0	-2921.977552	-2573.862046	-348.1138547	5.940589801	4.903926456	-1.036672813	2.373665057	1.122044768	-3.625285346	4.747322548
C-X	39	M05-2X-D3	-2922.563309	0	-2922.558824	-2574.116769	-348.4428344	2.325459875	2.814353359	0.488889778	1.533625542	-0.967528329	-2.099722756	1.132192622
C-X	39	M06-D4	-2922.275657	0	-2922.270773	-2574.07114	-348.2014927	1.898338784	3.064971064	1.166629255	1.069446951	-0.716910624	-1.421983278	0.70507153
C-X	39	M06-2X-D3	-2922.529287	0	-2922.523108	-2574.210678	-348.3186421	-0.020329221	3.877723459	3.898052712	0.702640975	0.095841771	1.309440179	-1.213596474
C-X	39	M06-HF-D3	-2922.860919	0	-2922.855666	-2574.420926	-348.4371997	1.753046856	3.296540452	1.543490802	0.765231484	-0.485341236	-1.045121731	0.559779602
C-X	39	M06-L-D4	-2922.49184	0	-2922.488523	-2574.066958	-348.4237625	0.702189474	2.081216483	1.379025891	1.455125924	-1.700665205	-1.209586643	-0.49107778
C-X	39	MN15-D3	-2922.817418	0	-2922.815383	-2574.588434	-348.2275156	0.92201234	1.277348626	0.355334816	2.36890539	-2.504533062	-2.233277717	-0.271254913
C-X	39	mPW2PLYP-D4	-2922.088922	0	-2922.08478	-2573.905446	-348.1823851	0.684471112	2.599458661	1.914986459	0.928024551	-1.182423027	-0.673626075	-0.508796141
C-X	39	O3LYP-D4	-2923.084818	0	-2923.081226	-2574.715776	-348.3670555	1.246238836	2.253565493	1.007324672	1.554802028	-1.528316195	-1.581287862	0.052971582
C-X	39	OLYP-D3(BJ)	-2923.334609	0	-2923.332093	-2574.897568	-348.4306918	3.984412823	1.579031023	-2.405388149	3.598425673	-2.202850665	-4.994000682	2.79114557
C-X	39	PBE-D4	-2921.814371	0	-2921.812014	-2573.776422	-348.0274967	6.558791086	1.479343718	-5.07945782	4.985304162	-2.30253797	-7.668070353	5.365523833
C-X	39	PBE0-D3(op)	-2921.925726	0	-2921.919442	-2573.864768	-348.0519587	5.646777098	3.943067707	-1.70371839	2.226758471	0.161186019	-4.292330923	4.453509845
C-X	39	PBE0-DH-D3(BJ)	-2921.920174	0	-2921.9109	-2573.822417	-348.0853765	7.769164899	5.819618919	-1.949558361	3.287954063	2.037737231	-4.538170894	6.575897645
C-X	39	PBE-QIDH-D3(BJ)	-2921.682934	0	-2921.672566	-2573.665011	-348.00964	5.19795597	6.506124588	1.308160334	2.00234755	2.7242429	-1.280452199	4.004688717
C-X	39	Pr2SCAN50-D4	-2922.011198	0	-2922.002527	-2573.856541	-348.1472986	4.617991445	5.441112129	0.823113325	1.712364825	1.659230441	-1.765499209	3.424724191
C-X	39	Pr2SCAN69-D4	-2921.795288	0	-2921.785342	-2573.712238	-348.0765108	4.103489535	6.241495908	2.137999834	1.45511346	2.45961422	-0.4506127	2.910222282
C-X	39	PB6B95-D3(BJ)	-2924.232949	0	-2924.230677	-2575.293205	-348.9380065	1.090413416	1.425919525	0.335504371	2.304535163	-2.355962163	-2.253108162	-0.102853837
C-X	39	PW91-D4	-2922.660252	0	-2922.658217	-2574.307711	-348.3421404	6.526504179	1.277068568	-5.249446012	5.171435833	-2.50481312	-7.838058545	5.333236926
C-X	39	PWPB95-D4	-2922.408139	0	-2922.404039	-2574.187445	-348.2193793	0.825298286	2.573183863	1.747884262	1.024713048	-1.208697825	-0.840728271	-0.367968967
C-X	39	r2SCAN-D4	-2922.428505	0	-2922.423187	-2574.145215	-348.2721025	7.020316596	3.337166721	-3.683161062	3.358244281	-0.444714967	-6.271773596	5.827049343
C-X	39	r2SCAN0-D4	-2922.390258	0	-2922.382009	-2574.145535	-348.2350444	6.072867474	5.175936624	-0.896940528	2.439803998	1.394054936	-3.485553061	4.87960022
C-X	39	r2SCAN50-D4	-2922.360275	0	-2922.349592	-2574.147181	-348.204569	5.349947775	6.704232976	1.354276675	2.078343573	2.922351288	-1.234335859	4.156680522
C-X	39	r2SCANh-D4	-2922.412127	0	-2922.405564	-2574.145181	-348.2564086	6.612142633	4.11847514	-2.49367803	2.709442008	0.336593452	-5.082290563	5.41887538
C-X	39	rev-DSD-PBEP86-D4	-2921.209973	0	-2921.202218	-2573.397909	-347.8084148	2.289663639	4.866065985	2.576398697	0.548199067	1.084184297	-0.012213837	1.096396386
C-X	39	TPSS-D4	-2922.634512	0	-2922.633216	-2574.069623	-348.5560898	5.521237962	0.812947488	-4.708299272	5.132923003	-2.9689342	-7.296911805	4.327970708
C-X	39	TPSSh-D4	-2922.601605	0	-2922.598449	-2574.076024	-348.5172448	5.230956377	1.980100463	-3.25086425	3.820629004	-1.801781225	-5.839476783	4.037689123
C-X	39	ωB97M(2)-V	-2922.836478	0	-2922.830523	-2574.186581	-348.6475472	1.475057986	3.736922658	2.261862321	0.185854621	-0.04495903	-0.326750212	0.281790733
C-X	39	ωB97M-V	-2922.326815	0	-2922.322184	-2574.018748	-348.3068895	0.738797533	2.906092999	2.167294289	0.648553467	-0.875788689	-0.421318244	-0.45446972
C-X	39	ωB97X-D4	-2922.562643	0	-2922.555995	-2574.19348	-348.3659625	2.00826832	4.171656924	2.163385404	0.407501183	0.389775236	-0.425227129	0.815001067
C-X	39	ωB97X-2-D3(BJ)	-2919.902996	0	-2919.895384	-2572.27599	-347.6224806	2.840346646	4.776815178	1.936464006	0.823541009	0.99493349	-0.652148528	1.647079393
C-X	39	ωB97X-V	-2922.289881	0	-2922.28322	-2573.926983	-348.3583326	2.865259433	4.179658681	1.314394682	0.835997422	0.397776993	-1.274217851	1.671992179
C-X	39	ωM06-D3	-2922.679827	0	-2922.674836	-2574.315874	-348.3636423	0.194962214	3.132180397	2.937217872	0.499153315	-0.649701291	0.348605338	-0.998305039
C-X	39	ωr2SCAN-D4	-2922.401264	0	-2922.391862	-2574.128605	-348.2650716	4.761178931	5.899523566	1.138337048	1.783958682	2.117641878	-1.450275485	3.567911677
C-X	39	X3LYP-D4	-2922.423322	0	-2922.422416	-2574.087555	-348.3334357	1.462577771	0.568031025	-0.894549077	3.348506136	-3.213850663	-3.48316161	0.269310518
C-X	39	Reference	-2921.053096	0	-2921.047069	-2573.234396	-347.8167989	1.193267253	3.781881688	2.588612533	0	0	0	0
C-X	40	B2GP-PLYP-D4	-922.6119399	0	-922.5989278	-459.9959624	-462.5954368	12.88949412	8.165239914	-4.724274748	0.687390984	-1.123379116	-0.251402852	-0.871974874
C-X	40	B2PLYP-D4	-922.7489237	0	-922.7386631	-460.0409088	-462.6879197	12.60990061	6.438599191	-6.171321511	2.274234727	-2.850019838	-1.698449615	-1.151568388
C-X	40	B3LYP-D4	-923.295318	0	-923.2891923	-460.182025	-463.0927762	12.8744818	3.843951687	-9.030550627	5.001173037	-5.444667343	-4.557678731	-0.886987199
C-X	40	B3PW91-D4	-923.0523802	0	-923.040817	-460.125241	-462.8998478	17.12559241	7.256041642	-9.869578058	3.714641775	-2.032577388	-5.396706162	3.364123413
C-X	40	B97-D3(op)	-923.0145341	0	-923.0066935	-460.0891667	-462.8997474	16.07676301	4.920084273	-11.15670436	5.526183608	-4.368534756	-6.68383246	2.315294014
C-X	40	B97M-V	-923.0850415	0	-923.0761893	-460.0181227	-463.0406145	16.50618204	5.554842014	-10.95136633	5.106135725	-3.733777016	-6.478494433	2.744713044
C-X	40	BLYP-D4	-923.0973532	0	-923.0980672	-460.166624	-462.9112759	12.20715879	-0.44798648	-12.65516473	8.95944917	-9.73660551	-8.182292831	-1.554310202
C-X	40	CAM-B3LYP-D4	-923.0203675	0	-923.0077144	-460.1813755	-462.8168488	13.89508	7.939954876	-5.955147272	1.415469765	-1.348664154	-1.482275376	0.133611009
C-X	40	HF-D4	-919.6824293	0	-919.6601497	-459.489541	-460.1822636	6.667113166	13.98066113	7.313537344	8.239225673	4.692042105	11.78640924	-7.09435583
C-X	40	κPr2SCAN50-D4	-922.6342873	0	-922.6166866	-460.0016381	-462.6053448	17.13378836	11.04462639	-6.089189278	1.686162369	1.756007357	-1.616317381	3.372319365
C-X	40	LC-ωPBE08-D3(BJ)	-922.7638296	0	-922.7383999	-460.0247942	-462.7080261	19.45861879	15.95741571	-3.501234088	3.820217243	6.668796678	0.971637808	5.697149791
C-X	40	LRC-ωPBE-D3(BJ)	-922.674726	0	-922.6552633	-460.0034701	-462.6408919	19.05369827	12.21303317	-6.840695471	2.646118856	2.924414137	-2.367823575	5.292229278
C-X	40	LRC-ωPBEh-D3	-922.6271399	0	-922.6096519	-460.0160092	-462.5803976	19.28531994	10.97388679	-8.311463888	2.761929874	1.685267756	-3.838591992	5.523850945
C-X	40	M05-2X-D3	-923.1779654	0	-923.1653006	-460.1508465	-463.001839	15.86334588	7.947270513	-7.916100648	2.392288634	-1.341348517	-3.443228752	2.101876885
C-X	40	M06-D4	-922.8753199	0	-922.8619124	-460.1338802	-462.7139447	17.25334552	8.413325516	-8.840047502	2.62123456	-0.875293514	-4.367175605	3.491876527
C-X	40	M06-2X-D3	-923.0169932	0	-923.0014665	-460.1430665	-462.8487759	15.78236428	9.743164851	-6.039224576	1.01044925	0.454545821	-1.56635268	2.02089528
C-X	40	M06-HF-D3	-923.190112	0	-923.1740856	-460.1738681	-462.989752	16.62386796	10.0567203	-6.567174153	1.431201765	0.768101273	-2.094302257	2.862398968
C-X	40	M06-L-D4	-923.1453435	0	-923.1345807	-460.1378439	-462.9801659	17.15216873	6.753781759	-10.39841431	4.230189841	-2.534837271	-5.925542411	3.390699737
C-X	40	MN15-D3	-922.8991996	0	-922.8872683	-460.1331479	-462.7408615	15.80710187	7.487014267	-8.320112796	2.824422831	-1.801604762	-3.8472409	2.045632877
C-X	40	mPW2PLYP-D4	-922.7531503	0	-922.7419865	-460.053314	-462.6793468	12.85736439	7.005360883	-5.852023994	1.831205122	-2.283258147	-1.379152097	-0.904104609
C-X	40	O3LYP-D4	-923.0854675	0	-923.0757092	-460.16223	-462.8996388	14.80836507	6.123416777	-8.684971897	3.688651127	-3.165202253	-4.2121	1.046896079
C-X	40	OLYP-D3(BJ)	-923.1935049	0	-923.1871124	-460.1849039	-462.980807	17.44096218	4.01132404	-13.42966593	7.117044513	-5.277294989	-8.956794036	3.679493184
C-X	40	PBE-D4	-922.4791988	0	-922.4729773	-459.9732962	-462.4755294	19.05944833	3.904012363	-15.15546634	8.033600553	-5.384606667	-10.68259444	5.297979331
C-X	40	PBE0-D3(op)	-922.5402356	0	-922.5261152	-460.011083	-462.4997145	18.47269384	8.860715547	-9.612007731	2.783519658	-0.427903482	-5.139135835	4.711224844
C-X	40	PBE0-DH-D3(BJ)	-922.5678784	0	-922.5497664	-459.996967	-462.5396432	19.62111324	11.36549042	-8.255654092	2.929826791	2.076871386	-3.782782196	5.859644244
C-X	40	PBE-QIDH-D3(BJ)	-922.4131575	0	-922.3935354	-459.9344263	-462.4506471	17.62298154	12.31305711	-5.309952514	1.93075935	3.024438082	-0.837080618	3.861512546
C-X	40	Pr2SCAN50-D4	-922.6775075	0	-922.6603141	-460.0234805	-462.6269942	16.96331131	10.78899992	-6.174338421	1.600923707	1.500380889	-1.701466525	3.201842311
C-X	40	Pr2SCAN69-D4	-922.5318922	0	-922.5129262	-459.9624317	-462.5435182	16.27904332	11.90134981	-4.377719447	1.353941617	2.612730785	0.095152449	2.517574323
C-X	40	PB6B95-D3(BJ)	-924.1735685	0	-924.164714	-460.5073414	-463.6436417	14.17256907	5.556302418	-8.616289233	3.937866974	-3.732316612	-4.143417336	0.41110007
C-X	40	PW91-D4	-923.0615049	0	-923.0557632	-460.1497928	-462.8814874	18.96625766	3.602970465	-15.36331742	8.288047042	-5.685648565	-10.89044552	5.20478866
C-X	40	PWPB95-D4	-922.8670372	0	-922.8557673	-460.1185345	-462.726432	13.84958986	7.072021682	-6.777590245	2.260657848	-2.216597347	-2.304718348	0.08812086
C-X	40	r2SCAN-D4	-922.9482085	0	-922.9369394	-460.1306045	-462.7863917	19.58598555	7.07147041	-12.51454635	5.129411537	-2.217148619	-8.041674454	5.824516553
C-X	40	r2SCAN0-D4	-922.8922484	0	-922.8751802	-460.1295624	-462.7325084	18.93671599	10.71049222	-8.226253946	2.587627621	1.421873193	-3.75338205	5.175246995
C-X	40	r2SCAN50-D4	-922.8455825	0	-922.82371	-460.1290943	-462.6868502	18.59817019	13.72524721	-4.872952619	2.418354453	4.436628184	-0.400080722	4.836701198
C-X	40	r2SCANh-D4	-922.9245916	0	-922.9108691	-460.1301178	-462.7637405	19.28548421	8.611053155	-10.67446179	3.439577885	-0.677565875	-6.201589896	5.524015218
C-X	40	rev-DSD-PBEP86-D4	-922.0724263	0	-922.0565386	-459.8444208	-462.205263	14.27110816	9.96971282	-4.301418081	0.426273802	0.68109379	0.171453815	0.509639163
C-X	40	TPSS-D4	-923.3385238	0	-923.3329407	-460.164741	-463.1463137	17.23707999	3.503456101	-13.73365135	7.522971194	-5.785162929	-9.260779459	3.475610991
C-X	40	TPSSh-D4	-923.282724	0	-923.2737584	-460.1612996	-463.093988	17.21664007	5.62603911	-11.5906284	5.390168211	-3.662579919	-7.117756504	3.455171078
C-X	40	ωB97M(2)-V	-923.5237824	0	-923.508952	-460.2316511	-463.2691891	14.39644145	9.306263437	-5.09020096	0.317486735	0.017644407	-0.617329064	0.634972459
C-X	40	ωB97M-V	-922.9842236	0	-922.9695863	-460.1222049	-462.8372671	15.53188741	9.185074588	-6.346837571	0.988755058	-0.103544442	-1.873965674	1.770418411
C-X	40	ωB97X-D4	-923.0818255	0	-923.0639684	-460.1470104	-462.9082057	16.69764081	11.20547952	-5.492187902	1.468088246	1.916860487	-1.019316005	2.936171813
C-X	40	ωB97X-2-D3(BJ)	-921.6638759	0	-921.6481499	-459.6695816	-461.9709066	14.67604067	9.868267355	-4.807796702	0.457286565	0.579648325	-0.334924805	0.914571673
C-X	40	ωB97X-V	-922.998877	0	-922.9816729	-460.0793236	-462.8929478	16.69528169	10.79576318	-5.899545117	1.466908684	1.507144147	-1.426673221	2.933812693
C-X	40	ωM06-D3	-923.0824761	0	-923.067744	-460.154123	-462.9057638	14.17501692	9.244537373	-4.930502132	0.250855946	-0.044081657	-0.457630235	0.413547919
C-X	40	ωr2SCAN-D4	-922.9251362	0	-922.9052384	-460.1157579	-462.780094	18.37618083	12.48607306	-5.890137056	2.307359594	3.197454029	-1.41726516	4.614711834
C-X	40	X3LYP-D4	-923.0195558	0	-923.012955	-460.1327463	-462.8655175	13.36091071	4.142039268	-9.218892733	4.946300299	-5.146579762	-4.746020837	-0.400558286
C-X	40	Reference	-921.9531805	0	-921.9383781	-459.7106507	-462.2205995	13.761469	9.28861903	-4.472871896	0	0	0	0
C-X	41	B2GP-PLYP-D4	-1282.368017	0	-1282.360525	-459.9959624	-822.3501742	13.73007024	4.701025188	-9.029066935	1.748707682	-2.070763818	-1.426651547	-0.644111245
C-X	41	B2PLYP-D4	-1282.546092	0	-1282.541731	-460.0409088	-822.4840289	13.2748225	2.736679234	-10.53816442	3.4854294	-4.035109772	-2.935749028	-1.099358993
C-X	41	B3LYP-D4	-1283.212186	0	-1283.211881	-460.182025	-823.0086642	13.48911368	0.191278289	-13.29785689	6.137976111	-6.580510718	-5.695441504	-0.885067804
C-X	41	B3PW91-D4	-1282.936134	0	-1282.929896	-460.125241	-822.7826987	17.69233588	3.914722515	-13.77764156	4.516146333	-2.857066491	-6.175226174	3.318154395
C-X	41	B97-D3(op)	-1282.868614	0	-1282.866547	-460.0891667	-822.7529934	16.60003404	1.296806079	-15.30325442	6.587910978	-5.474982927	-7.700839028	2.225852554
C-X	41	B97M-V	-1282.897288	0	-1282.894477	-460.0181227	-822.8521578	16.94771896	1.764229179	-15.18351679	6.294330613	-5.007559827	-7.581101398	2.57353747
C-X	41	BLYP-D4	-1283.009767	0	-1283.017926	-460.166624	-822.822879	12.71598363	-5.119840536	-17.83584443	11.06252929	-11.89162954	-10.23342904	-1.65819786
C-X	41	CAM-B3LYP-D4	-1282.931471	0	-1282.92281	-460.1813755	-822.7267423	14.65437167	5.434813909	-9.219581112	1.47707041	-1.336975097	-1.617165723	0.280190179
C-X	41	HF-D4	-1279.09029	0	-1279.067591	-459.489541	-819.5893586	7.147336931	14.24373423	7.096385908	11.08537326	7.471945223	14.6988013	-7.226844557
C-X	41	κPr2SCAN50-D4	-1282.397434	0	-1282.384635	-460.0016381	-822.3672392	17.91951628	8.031361091	-9.888183748	1.772670222	1.259572085	-2.285768359	3.545334794
C-X	41	LC-ωPBE08-D3(BJ)	-1282.537515	0	-1282.513488	-460.0247942	-822.4804668	20.23959076	15.07717976	-5.162443256	5.372681442	8.305390752	2.439972132	5.865409272
C-X	41	LRC-ωPBE-D3(BJ)	-1282.450731	0	-1282.433477	-460.0034701	-822.4157209	19.79193331	10.82715236	-8.964812491	2.708880226	4.05536335	-1.362397102	5.417751819
C-X	41	LRC-ωPBEh-D3	-1282.423313	0	-1282.408759	-460.0160092	-822.3754272	20.00300186	9.132746403	-10.87028733	2.81441467	2.360957397	-3.267871943	5.62882037
C-X	41	M05-2X-D3	-1283.074757	0	-1283.065169	-460.1508465	-822.8977726	16.40154454	6.016372293	-10.38519838	1.769099853	-0.755416713	-2.782782993	2.027363049
C-X	41	M06-D4	-1282.748354	0	-1282.74155	-460.1338802	-822.5865036	17.55142133	4.269666017	-13.28178329	4.090745444	-2.502122989	-5.679367898	3.177239845
C-X	41	M06-2X-D3	-1282.907889	0	-1282.896472	-460.1430665	-822.7390328	16.18299125	7.163906482	-9.019110555	0.904406321	0.392117475	-1.416695166	1.808809759
C-X	41	M06-HF-D3	-1283.107965	0	-1283.090675	-460.1738681	-822.9071176	16.92991979	10.85009067	-6.079856099	2.800430477	4.078301665	1.52255929	2.555738302
C-X	41	M06-L-D4	-1283.024904	0	-1283.022694	-460.1378439	-822.859451	17.32514749	1.387002108	-15.93817299	6.860272249	-5.384786899	-8.3357576	2.950965998
C-X	41	MN15-D3	-1282.76923	0	-1282.761593	-460.1331479	-822.609809	16.48653831	4.792064703	-11.69449988	3.035904397	-1.979724303	-4.09208449	2.112356821
C-X	41	mPW2PLYP-D4	-1282.560831	0	-1282.555249	-460.053314	-822.4859432	13.53800119	3.502687654	-10.03533511	2.851010539	-3.269101353	-2.432919724	-0.836180296
C-X	41	O3LYP-D4	-1283.003509	0	-1282.999883	-460.16223	-822.8170009	15.23471665	2.27550751	-12.95923342	4.926549764	-4.496281496	-5.356818031	0.860535164
C-X	41	OLYP-D3(BJ)	-1283.139304	0	-1283.140205	-460.1849039	-822.925836	17.92404841	-0.565634941	-18.48971192	9.112360239	-7.337423947	-10.88729653	3.549866926
C-X	41	PBE-D4	-1282.254822	0	-1282.255495	-459.9732962	-822.2505393	19.44417874	-0.42259046	-19.86680018	9.729382131	-7.194379466	-12.2643848	5.06999725
C-X	41	PBE0-D3(op)	-1282.34189	0	-1282.332677	-460.011083	-822.3004502	19.04931155	5.781140883	-13.26820102	3.328216878	-0.990648124	-5.665785632	4.675130058
C-X	41	PBE0-DH-D3(BJ)	-1282.357478	0	-1282.343763	-459.996967	-822.3282485	20.24478106	8.606307897	-11.63850543	2.935304465	1.834518891	-4.03609004	5.870599575
C-X	41	PBE-QIDH-D3(BJ)	-1282.131983	0	-1282.116946	-459.9344263	-822.1681514	18.45225475	9.436119492	-9.016164666	2.039039882	2.664330486	-1.413749278	4.078073265
C-X	41	Pr2SCAN50-D4	-1282.465648	0	-1282.453421	-460.0234805	-822.4139657	17.69712929	7.672832137	-10.02432535	1.661476546	0.901043131	-2.421909962	3.322947797
C-X	41	Pr2SCAN69-D4	-1282.253194	0	-1282.239583	-459.9624317	-822.2631188	17.3466042	8.541268638	-8.805363207	1.486213725	1.769479632	-1.202947818	2.972422713
C-X	41	PB6B95-D3(BJ)	-1284.356215	0	-1284.352985	-460.5073414	-823.8254306	14.71078466	2.026660011	-12.6841481	4.913430851	-4.745128995	-5.081732708	0.336603176
C-X	41	PW91-D4	-1282.97061	0	-1282.971831	-460.1497928	-822.7899879	19.34566629	-0.765906075	-20.11160319	10.02344144	-7.537695082	-12.5091878	4.9714848
C-X	41	PWPB95-D4	-1282.73743	0	-1282.731735	-460.1185345	-822.5958949	14.43318439	3.573664945	-10.85954244	3.227625557	-3.198124062	-3.257127053	0.059002897
C-X	41	r2SCAN-D4	-1282.842001	0	-1282.837044	-460.1306045	-822.6795116	20.00817777	3.110500456	-16.8977092	6.478291179	-3.66128855	-9.295293808	5.63399628
C-X	41	r2SCAN0-D4	-1282.785918	0	-1282.773124	-460.1295624	-822.6253179	19.47636171	8.028264904	-11.44812784	2.551094175	1.256475897	-3.845712453	5.10218022
C-X	41	r2SCAN50-D4	-1282.739867	0	-1282.720623	-460.1290943	-822.5801851	19.19391534	12.07595034	-7.117995594	2.894290563	5.304161332	0.484419795	4.819733856
C-X	41	r2SCANh-D4	-1282.81826	0	-1282.809984	-460.1301178	-822.6566538	19.75923594	5.193121625	-14.5661458	4.271198896	-1.578667381	-6.963730411	5.385054448
C-X	41	rev-DSD-PBEP86-D4	-1281.70043	0	-1281.690197	-459.8444208	-821.831645	15.28859605	6.421289866	-8.867330544	0.807707148	-0.350499141	-1.264915156	0.914414558
C-X	41	TPSS-D4	-1283.25157	0	-1283.252788	-460.164741	-823.0586785	17.66484126	-0.764259113	-18.42912853	9.181380628	-7.536048119	-10.82671314	3.290659775
C-X	41	TPSSh-D4	-1283.193497	0	-1283.190562	-460.1612996	-823.0039965	17.69603398	1.841556734	-15.85450545	6.591161166	-4.930232272	-8.25209006	3.321852494
C-X	41	ωB97M(2)-V	-1283.481517	0	-1283.470986	-460.2316511	-823.2259565	15.00318659	6.608292801	-8.394917697	0.477999257	-0.163496206	-0.792502309	0.629005101
C-X	41	ωB97M-V	-1282.869722	0	-1282.858638	-460.1222049	-822.7215784	16.27658302	6.954985373	-9.321623588	0.951202283	0.183196367	-1.719208199	1.902401534
C-X	41	ωB97X-D4	-1282.971354	0	-1282.955964	-460.1470104	-822.7965875	17.41688968	9.656841626	-7.760075809	1.52135652	2.88505262	-0.15766042	3.042708191
C-X	41	ωB97X-2-D3(BJ)	-1281.165028	0	-1281.153951	-459.6695816	-821.4705061	15.65041596	6.951119979	-8.699320925	0.638118255	0.179330972	-1.096905537	1.276234475
C-X	41	ωB97X-V	-1282.840117	0	-1282.825894	-460.0793236	-822.7328435	17.53903424	8.925415594	-8.6136466	1.582428899	2.153626587	-1.011231211	3.164852755
C-X	41	ωM06-D3	-1282.977239	0	-1282.96651	-460.154123	-822.7994238	14.866932	6.732236454	-8.134719233	0.285928198	-0.039552552	-0.532303845	0.492750507
C-X	41	ωr2SCAN-D4	-1282.78579	0	-1282.768084	-460.1157579	-822.6396886	19.04096709	11.11058625	-7.930411186	2.333396518	4.338797239	-0.327995797	4.6667856
C-X	41	X3LYP-D4	-1282.903209	0	-1282.902367	-460.1327463	-822.7482886	13.91452356	0.528575644	-13.38597009	6.013384032	-6.243213362	-5.783554701	-0.459657929
C-X	41	Reference	-1281.42902	0	-1281.418228	-459.7106507	-821.6954622	14.37418149	6.771789006	-7.602415389	0	0	0	0
HAT	22	B3LYP-D4	-595.5305261	0	-595.516932	-595.5499528	0	-12.19042194	8.530448437	20.7208898	0.741984835	-0.841665632	-0.642304037	-0.199361277
HAT	22	B3PW91-D4	-595.2951414	0	-595.2840477	-595.3141303	0	-11.91568971	6.961426387	18.87713509	2.448373217	-2.410687683	-2.486058751	0.075370948
HAT	22	B97-D3(op)	-595.2919215	0	-595.2796274	-595.3100677	0	-11.38687125	7.714669122	19.10155852	1.959540134	-1.657444947	-2.261635322	0.604189411
HAT	22	B97M-V	-595.4332015	0	-595.4200977	-595.4524957	0	-12.10725497	8.222793337	20.3300676	1.091223486	-1.149320733	-1.033126238	-0.116194309
HAT	22	BLYP-D4	-595.3112445	0	-595.2992855	-595.3287118	0	-10.9609135	7.50435651	18.46528747	2.382831962	-1.867757559	-2.897906365	1.030147164
HAT	22	CAM-B3LYP-D4	-595.2066628	0	-595.191825	-595.2272622	0	-12.92635514	9.310844597	22.23722034	0.467647987	-0.061269472	0.874026501	-0.935294483
HAT	22	LC-ωPBE08-D3(BJ)	-595.0962641	0	-595.0805139	-595.1165418	0	-12.72445029	9.883455881	22.60792645	0.878037213	0.511341812	1.244732614	-0.733389634
HAT	22	LRC-ωPBE-D3(BJ)	-594.9944071	0	-594.9823417	-595.0139591	0	-12.26905258	7.571184882	19.84025701	1.661933006	-1.800929188	-1.522936825	-0.27799192
HAT	22	LRC-ωPBEh-D3	-594.9093351	0	-594.8968778	-594.9285721	0	-12.07137237	7.817088292	19.8884799	1.514869857	-1.555025777	-1.474713936	-0.080311713
HAT	22	M05-2X-D3	-595.4122159	0	-595.3970306	-595.4315006	0	-12.10130091	9.528944358	21.63026455	0.211950502	0.156830288	0.267070716	-0.110240253
HAT	22	M06-D4	-595.0850913	0	-595.0646754	-595.104216	0	-12.00088046	12.81120532	24.8121049	3.444001155	3.439091248	3.448911063	-0.009819799
HAT	22	M06-2X-D3	-595.2262647	0	-595.2085477	-595.245253	0	-11.9153154	11.1176295	23.03296389	1.707642738	1.745515427	1.669770049	0.075745257
HAT	22	M06-HF-D3	-595.3865509	0	-595.3769334	-595.4020865	0	-9.748701273	6.035094681	15.78381149	4.458200868	-3.337019388	-5.579382348	2.242359387
HAT	22	M06-L-D4	-595.4007393	0	-595.3811771	-595.4199508	0	-12.05537196	12.27552601	24.33091718	2.935567641	2.90341194	2.967723342	-0.0643113
HAT	22	MN15-D3	-595.1005193	0	-595.0828467	-595.1215601	0	-13.20330128	11.08971722	24.29303955	2.323724432	1.717603155	2.929845709	-1.212240622
HAT	22	O3LYP-D4	-595.2866224	0	-595.2759409	-595.3044197	0	-11.16795388	6.702769526	17.8707412	3.08089859	-2.669344544	-3.492452637	0.823106782
HAT	22	OLYP-D3(BJ)	-595.3947056	0	-595.3853612	-595.411613	0	-10.6095778	5.8636528	16.4732475	4.199203803	-3.50846127	-4.889946336	1.381482864
HAT	22	PBE-D4	-594.770851	0	-594.7626996	-594.7877133	0	-10.58124865	5.115046861	15.69631237	4.961974336	-4.257067208	-5.666881464	1.409812009
HAT	22	PBE0-D3(op)	-594.795785	0	-594.7845121	-594.8147002	0	-11.86950392	7.073803639	18.94332647	2.359088898	-2.298310431	-2.419867365	0.12155674
HAT	22	PBE0-DH-D3(BJ)	-594.8450396	0	-594.8319825	-594.8645761	0	-12.25937535	8.193455499	20.45285038	1.044501013	-1.17865857	-0.910343455	-0.268314688
HAT	22	PB6B95-D3(BJ)	-596.2199459	0	-596.2061152	-596.2395756	0	-12.3177924	8.678955833	20.99676786	0.529792108	-0.693158237	-0.36642598	-0.326731736
HAT	22	PW91-D4	-595.281107	0	-595.272748	-595.2980675	0	-10.64291082	5.245351195	15.88827898	4.800838867	-4.126762874	-5.47491486	1.348149837
HAT	22	TPSS-D4	-595.5988146	0	-595.5868389	-595.6161922	0	-10.90460084	7.514867303	18.41948552	2.400477543	-1.857246767	-2.94370832	1.086459822
HAT	22	TPSSh-D4	-595.5315134	0	-595.5188967	-595.5498032	0	-11.47704028	7.917107739	19.3941663	1.712016932	-1.455006331	-1.969027534	0.514020384
HAT	22	ωB97M(2)-V	-595.7577496	0	-595.7428463	-595.7772575	0	-12.24140009	9.351979512	21.59339911	0.125169917	-0.020134558	0.230205276	-0.250339435
HAT	22	ωB97M-V	-595.2166815	0	-595.2006581	-595.237458	0	-13.03747199	10.05481004	23.0923028	1.205902465	0.682695967	1.729108964	-1.046411329
HAT	22	ωB97X-D4	-595.3180257	0	-595.300672	-595.3380817	0	-12.58535345	10.88962675	23.47500025	1.814659549	1.517512681	2.111806417	-0.594292789
HAT	22	ωB97X-2-D3(BJ)	-594.1448188	0	-594.130018	-594.1638923	0	-11.96875451	9.287676834	21.25645041	0.09559033	-0.084437235	-0.106743425	0.022306154
HAT	22	B2GP-PLYP-D4	-594.921483	0	-594.9068386	-594.9409421	0	-12.2107105	9.18951374	21.4002437	0.109825095	-0.18260033	0.03704986	-0.21964984
HAT	22	B2PLYP-D4	-595.0333408	0	-595.0194325	-595.0526459	0	-12.11412246	8.727606715	20.84174848	0.582976356	-0.644507354	-0.521445359	-0.123061799
HAT	22	HF-D4	-591.8779482	0	-591.8451535	-591.8976429	0	-12.35857913	20.57899593	32.93759476	11.39064139	11.20688186	11.57440092	-0.367518475
HAT	22	κPr2SCAN50-D4	-594.9433423	0	-594.9289301	-594.9620488	0	-11.73848474	9.043822368	20.78232582	0.454579861	-0.328291702	-0.58086802	0.252575916
HAT	22	mPW2PLYP-D4	-595.0221048	0	-595.0074872	-595.0416205	0	-12.246308	9.172691578	21.41901909	0.127623872	-0.199422491	0.055825253	-0.255247337
HAT	22	PBE-QIDH-D3(BJ)	-594.7426585	0	-594.729205	-594.762047	0	-12.16640471	8.44225231	20.60867641	0.842189592	-0.92986176	-0.754517425	-0.175344055
HAT	22	Pr2SCAN50-D4	-594.9632327	0	-594.9487161	-594.9819444	0	-11.74175399	9.109313875	20.85108658	0.387453727	-0.262800194	-0.51210726	0.249306669
HAT	22	Pr2SCAN69-D4	-594.8719373	0	-594.8561215	-594.8904742	0	-11.63207289	9.924590522	21.55668195	0.37298228	0.552476452	0.193488108	0.358987772
HAT	22	PWPB95-D4	-595.0824797	0	-595.0683474	-595.101784	0	-12.11362644	8.868124	20.98176974	0.442707082	-0.503990069	-0.381424095	-0.122565779
HAT	22	r2SCAN-D4	-595.1585036	0	-595.1470019	-595.1763346	0	-11.1890891	7.217422696	18.40652962	2.555677793	-2.154691373	-2.956664213	0.801971562
HAT	22	r2SCAN0-D4	-595.0842917	0	-595.0702407	-595.1035655	0	-12.09448806	8.817171463	20.91167879	0.503228825	-0.554942607	-0.451515043	-0.103427399
HAT	22	r2SCAN50-D4	-595.0218099	0	-595.005021	-595.0418892	0	-12.59996762	10.53521654	23.13520424	1.46755644	1.163102473	1.772010407	-0.608906964
HAT	22	r2SCANh-D4	-595.1271758	0	-595.1146996	-595.1456885	0	-11.61688195	7.82895331	19.44585377	1.730250412	-1.54316076	-1.917340064	0.374178708
HAT	22	rev-DSD-PBEP86-D4	-594.4488775	0	-594.433441	-594.4674207	0	-11.63602133	9.686604117	21.32264399	0.177519948	0.314490048	-0.040549849	0.355039331
HAT	22	ωr2SCAN-D4	-595.1658195	0	-595.1513	-595.185748	0	-12.50528284	9.111120802	21.61642357	0.257111498	-0.260993268	0.253229729	-0.514222177
HAT	22	Reference	-594.473085	0	-594.4581496	-594.4921939	0	-11.99106066	9.372114069	21.36319384	0	0	0	0
HAT	22	ωB97X-V	-595.2909699	0	-595.2764739	-595.311316	0	-12.76737511	9.096402405	21.86379786	0.388157844	-0.275711665	0.500604022	-0.77631445
HAT	22	ωM06-D3	-595.3036813	0	-595.2861844	-595.3245128	0	-13.07197695	10.9795116	24.05150938	2.147856534	1.607397527	2.688315541	-1.080916292
HAT	22	X3LYP-D4	-595.2471437	0	-595.2334428	-595.2666926	0	-12.26711376	8.597401307	20.86453462	0.63668599	-0.774712762	-0.498659217	-0.276053105
HAT	23	B2GP-PLYP-D4	-310.8026013	0	-310.7895164	-310.8106812	0	-5.070202138	8.210956129	13.28116635	0.726355133	-0.841261226	-0.61144904	-0.22981182
HAT	23	B2PLYP-D4	-310.8605969	0	-310.8494496	-310.8679442	0	-4.610466499	6.995083444	11.60555729	2.172096003	-2.05713391	-2.287058096	0.229923819
HAT	23	B3LYP-D4	-311.1463546	0	-311.1364435	-311.1518464	0	-3.44619233	6.219324213	9.665522035	3.529993246	-2.832893141	-4.227093351	1.394197988
HAT	23	B3PW91-D4	-311.0223392	0	-311.0147799	-311.0293653	0	-4.408890972	4.743571735	9.152469733	4.524395636	-4.30864562	-4.740145653	0.431499346
HAT	23	B97-D3(op)	-311.0152772	0	-311.0049256	-311.018774	0	-2.194238895	6.495778952	8.690021344	3.879516222	-2.556438403	-5.202594042	2.646151423
HAT	23	B97M-V	-311.0936975	0	-311.0802488	-311.0949031	0	-0.756526921	8.43921388	9.195742007	2.654938427	-0.613003474	-4.696873379	4.083863397
HAT	23	BLYP-D4	-310.9971282	0	-310.992534	-311.0009043	0	-2.369504544	2.882943779	5.252452099	7.404718431	-6.169273575	-8.640163287	2.470885774
HAT	23	CAM-B3LYP-D4	-310.9603108	0	-310.9480989	-310.9671808	0	-4.310998878	7.663066088	11.97407184	1.653847408	-1.389151266	-1.918543549	0.52939144
HAT	23	HF-D4	-309.1653046	0	-309.1217606	-309.1609341	0	2.74251297	27.32425329	24.58173595	14.48057825	18.27203593	10.68912056	7.582903288
HAT	23	κPr2SCAN50-D4	-310.828968	0	-310.8162488	-310.8370964	0	-5.100674181	7.981414488	13.0820968	0.940660727	-1.070802866	-0.810518588	-0.260283863
HAT	23	LC-ωPBE08-D3(BJ)	-310.9264779	0	-310.91171	-310.9364063	0	-6.230201395	9.266984347	15.49719567	0.909673638	0.214766992	1.604580284	-1.389811077
HAT	23	LRC-ωPBE-D3(BJ)	-310.8583516	0	-310.8496416	-310.8664613	0	-5.088909424	5.465597918	10.55451545	3.462359685	-3.586619436	-3.338099934	-0.248519105
HAT	23	LRC-ωPBEh-D3	-310.8138707	0	-310.8026574	-310.8212077	0	-4.604004605	7.036487188	11.64049913	2.133923212	-2.015730167	-2.252116256	0.236385713
HAT	23	M05-2X-D3	-311.0681869	0	-311.0523824	-311.0753391	0	-4.488100367	9.917458828	14.40556635	0.689096217	0.865241474	0.512950961	0.352289951
HAT	23	M06-D4	-310.8880779	0	-310.8762806	-310.9001997	0	-7.606592436	7.402896364	15.00950092	1.383103263	-1.649320991	1.116885536	-2.766202118
HAT	23	M06-2X-D3	-310.9623702	0	-310.947764	-310.9715012	0	-5.729783424	9.165555387	14.89534794	0.558035295	0.113338033	1.002732556	-0.889393106
HAT	23	M06-HF-D3	-311.0582161	0	-311.0300123	-311.0599773	0	-1.105189182	17.6981351	18.80332604	6.778314201	8.645917745	4.910710657	3.735201136
HAT	23	M06-L-D4	-311.0674854	0	-311.0583826	-311.0729522	0	-3.430450764	5.712100224	9.142556456	4.04508803	-3.34011713	-4.75005893	1.409939554
HAT	23	MN15-D3	-310.8937957	0	-310.8785893	-310.9064941	0	-7.968346104	9.542190529	17.51054933	2.05395356	0.489973175	3.617933945	-3.127955786
HAT	23	mPW2PLYP-D4	-310.856417	0	-310.8437854	-310.8633127	0	-4.327106227	7.926442921	12.25355604	1.382416888	-1.125774433	-1.639059342	0.513284091
HAT	23	O3LYP-D4	-311.0124415	0	-311.0039194	-311.0159075	0	-2.174927494	5.3477228	7.522653761	5.03722809	-3.704494554	-6.369961625	2.665462824
HAT	23	OLYP-D3(BJ)	-311.0589112	0	-311.0546576	-311.0607509	0	-1.154409357	2.669195048	3.823606244	8.226015724	-6.383022307	-10.06900914	3.685980962
HAT	23	PBE-D4	-310.714218	0	-310.7135779	-310.7197414	0	-3.465997204	0.401693498	3.867696226	9.337721508	-8.650523856	-10.02491916	1.374393114
HAT	23	PBE0-D3(op)	-310.745353	0	-310.736269	-310.752302	0	-4.360561484	5.70030586	10.06087429	3.591826293	-3.351911494	-3.831741093	0.479828834
HAT	23	PBE0-DH-D3(BJ)	-310.7761059	0	-310.7640205	-310.7840358	0	-4.976076298	7.583719577	12.55980381	1.400654679	-1.468497777	-1.332811581	-0.13568598
HAT	23	PBE-QIDH-D3(BJ)	-310.7194883	0	-310.7061761	-310.7280161	0	-5.351231664	8.353542627	13.70478282	0.443253647	-0.698674728	-0.187832567	-0.510841346
HAT	23	Pr2SCAN50-D4	-310.8407993	0	-310.8275029	-310.8485219	0	-4.846016519	8.343637669	13.18966191	0.705766581	-0.708579685	-0.702953476	-0.0056262
HAT	23	Pr2SCAN69-D4	-310.7936999	0	-310.7774723	-310.8018158	0	-5.092829871	10.18294834	15.27578633	1.256950964	1.130730986	1.383170941	-0.252439553
HAT	23	PB6B95-D3(BJ)	-311.4984398	0	-311.4868261	-311.5026016	0	-2.611601657	7.287715021	9.89932084	2.87889844	-1.764502334	-3.993294546	2.228788661
HAT	23	PW91-D4	-310.9908608	0	-310.9902061	-310.9964965	0	-3.536442055	0.410843347	3.947291038	9.293349178	-8.641374007	-9.945324348	1.303948263
HAT	23	PWPB95-D4	-310.8856788	0	-310.8733755	-310.891296	0	-3.524854616	7.720419249	11.24527948	1.989567004	-1.331798105	-2.647335904	1.315535702
HAT	23	r2SCAN-D4	-310.9351386	0	-310.9296655	-310.9421857	0	-4.422125688	3.434399182	7.856531917	5.82695082	-5.617818172	-6.036083469	0.41826463
HAT	23	r2SCAN0-D4	-310.905785	0	-310.8935114	-310.9130428	0	-4.55431717	7.701816564	12.25614099	1.493437592	-1.35040079	-1.636474395	0.286073148
HAT	23	r2SCAN50-D4	-310.8826253	0	-310.8636723	-310.8888555	0	-3.909508816	11.89321636	15.80273141	2.375557517	2.840999009	1.910116024	0.930881502
HAT	23	r2SCANh-D4	-310.922526	0	-310.9143428	-310.929834	0	-4.585850187	5.135019489	9.720876983	4.044468134	-3.917197866	-4.171738403	0.254540132
HAT	23	rev-DSD-PBEP86-D4	-310.5566514	0	-310.5418872	-310.564825	0	-5.128968801	9.264700344	14.39367732	0.356772461	0.21248299	0.501061932	-0.288578483
HAT	23	TPSS-D4	-311.1774619	0	-311.1718347	-311.1793178	0	-1.164576759	3.531125653	4.695704268	7.35900141	-5.521091702	-9.196911118	3.675813559
HAT	23	TPSSh-D4	-311.1464862	0	-311.1381958	-311.1492523	0	-1.73576576	5.202278156	6.938046682	5.402253951	-3.849939198	-6.954568704	3.104624558
HAT	23	ωB97M(2)-V	-311.2465198	0	-311.231714	-311.251395	0	-3.059227391	9.290829995	12.35006226	0.890582883	0.238612641	-1.542553125	1.781162927
HAT	23	ωB97M-V	-310.9430962	0	-310.9287512	-310.9492293	0	-3.848566223	9.001623545	12.8501959	0.546506646	-0.050593809	-1.042419484	0.991824095
HAT	23	ωB97X-D4	-311.028101	0	-311.0121256	-311.0340015	0	-3.702616541	10.02473411	13.72735655	0.568887795	0.972516756	-0.165258835	1.137773777
HAT	23	ωB97X-2-D3(BJ)	-310.3626131	0	-310.3494884	-310.3713384	0	-5.475221271	8.235887735	13.71111773	0.498913637	-0.816329619	-0.181497654	-0.634830953
HAT	23	ωB97X-V	-311.0127135	0	-310.9982665	-311.0168892	0	-2.620290586	9.065590472	11.68588523	1.110051635	0.013373117	-2.206730152	2.220099732
HAT	23	ωM06-D3	-311.0066174	0	-310.9941141	-311.0143655	0	-4.862025763	7.845888491	12.707922	1.195511123	-1.206328863	-1.184693383	-0.021635445
HAT	23	ωr2SCAN-D4	-310.9552696	0	-310.9446275	-310.9655086	0	-6.425090556	6.678000204	13.103101	1.581865769	-2.37421715	-0.789514387	-1.584700238
HAT	23	X3LYP-D4	-310.9857863	0	-310.9755581	-310.9913212	0	-3.473196427	6.418335056	9.891537018	3.317480333	-2.633882298	-4.001078368	1.367193892
HAT	23	Reference	-310.5726257	0	-310.5582001	-310.5803394	0	-4.840390318	9.052217354	13.89261539	0	0	0	0
HAT	24	B2GP-PLYP-D4	-463.1554198	0	-463.149548	-463.1766569	0	-13.32647636	3.684612947	17.01111054	1.40834458	-0.806511457	2.010177704	-2.816684672
HAT	24	B2PLYP-D4	-463.2482675	0	-463.2445412	-463.2675931	0	-12.12701869	2.338290821	14.46532884	1.344218792	-2.152833583	-0.535604001	-1.617227004
HAT	24	B3LYP-D4	-463.6613191	0	-463.6582741	-463.6760766	0	-9.260441477	1.91078665	11.17124288	3.205013854	-2.580337754	-3.829689953	1.249350208
HAT	24	B3PW91-D4	-463.4726766	0	-463.4714372	-463.4879931	0	-9.611266071	0.77772121	10.3890026	4.162666717	-3.713403194	-4.611930239	0.898525614
HAT	24	B97-D3(op)	-463.4704013	0	-463.467123	-463.4835608	0	-8.257694143	2.057191698	10.314899	3.559983271	-2.433932706	-4.686033837	2.252097542
HAT	24	B97M-V	-463.6109457	0	-463.6053322	-463.6222592	0	-7.099320812	3.522523243	10.62185537	2.673839314	-0.96860116	-4.379077468	3.410470873
HAT	24	BLYP-D4	-463.4739395	0	-463.4752693	-463.4868449	0	-8.098258853	-0.834454578	7.263817181	6.531347319	-5.325578981	-7.737115657	2.411532832
HAT	24	CAM-B3LYP-D4	-463.3828624	0	-463.377325	-463.3981097	0	-9.567800719	3.474747581	13.04256355	1.487373056	-1.016376823	-1.95836929	0.941990966
HAT	24	HF-D4	-460.7485147	0	-460.7145002	-460.7460045	0	1.575206394	21.34446014	19.76925123	10.81082707	16.85333574	4.768318397	12.08499808
HAT	24	κPr2SCAN50-D4	-463.1746483	0	-463.1683115	-463.1928249	0	-11.40600362	3.976406707	15.3824285	0.448106682	-0.514717697	0.381495667	-0.896211936
HAT	24	LC-ωPBE08-D3(BJ)	-463.2875725	0	-463.2793303	-463.3030648	0	-9.721549147	5.17203117	14.89359581	0.394121897	0.680906766	-0.107337029	0.788242539
HAT	24	LRC-ωPBE-D3(BJ)	-463.2154223	0	-463.2132173	-463.2305853	0	-9.514925054	1.383698832	10.89863905	3.60485968	-3.107425572	-4.102293789	0.994866632
HAT	24	LRC-ωPBEh-D3	-463.1556352	0	-463.1506286	-463.1690731	0	-8.432376522	3.141716729	11.57410669	2.388116912	-1.349407675	-3.426826149	2.077415163
HAT	24	M05-2X-D3	-463.5647007	0	-463.557773	-463.5817091	0	-10.67294215	4.34719563	15.02015479	0.081575361	-0.143928773	0.019221949	-0.163150462
HAT	24	M06-D4	-463.2795013	0	-463.2705304	-463.2960942	0	-10.41220318	5.629329836	16.04154961	1.089411104	1.138205432	1.040616776	0.0975885
HAT	24	M06-2X-D3	-463.4113766	0	-463.4021755	-463.4273174	0	-10.0029939	5.773820163	15.77683	1.029296462	1.282695759	0.775897164	0.506797787
HAT	24	M06-HF-D3	-463.5452798	0	-463.537215	-463.5606906	0	-9.670408544	5.06072991	14.73115386	0.41969224	0.569605506	-0.269778974	0.839383142
HAT	24	M06-L-D4	-463.5541277	0	-463.5469128	-463.5638	0	-6.069466031	4.527383935	10.59685964	2.220166365	0.036259531	-4.4040732	4.440325654
HAT	24	MN15-D3	-463.3037143	0	-463.293278	-463.3208731	0	-10.76727501	6.548890959	17.31618313	2.186508423	2.057766555	2.315250291	-0.257483326
HAT	24	mPW2PLYP-D4	-463.2403468	0	-463.2350136	-463.2589628	0	-11.68168003	3.346610738	15.02830939	0.585945108	-1.144513666	0.027376551	-1.171888349
HAT	24	O3LYP-D4	-463.4678782	0	-463.4682285	-463.4827027	0	-9.302457221	-0.219808344	9.082663701	5.314600942	-4.710932748	-5.918269137	1.207334465
HAT	24	OLYP-D3(BJ)	-463.5540051	0	-463.5560868	-463.5657072	0	-7.34319704	-1.306296038	6.036912704	7.380720288	-5.797420442	-8.964020134	3.166594646
HAT	24	PBE-D4	-463.0433586	0	-463.0473291	-463.0569199	0	-8.509790801	-2.491510132	6.018294231	7.982636571	-6.982634535	-8.982638607	2.000000884
HAT	24	PBE0-D3(op)	-463.0700319	0	-463.0672589	-463.0849208	0	-9.342925527	1.740102487	11.0830429	3.334455926	-2.751021917	-3.917889935	1.166866158
HAT	24	PBE0-DH-D3(BJ)	-463.1116362	0	-463.1057759	-463.1279423	0	-10.23223229	3.677366519	13.90961512	0.952537804	-0.813757885	-1.091317723	0.277559395
HAT	24	PBE-QIDH-D3(BJ)	-463.0182437	0	-463.0113333	-463.0385742	0	-12.75757013	4.336390455	17.09398092	1.123891015	-0.154733948	2.093048081	-2.247778448
HAT	24	Pr2SCAN50-D4	-463.1966821	0	-463.1898506	-463.2145763	0	-11.22876147	4.286863794	15.51564316	0.359485465	-0.204260609	0.51471032	-0.718969783
HAT	24	Pr2SCAN69-D4	-463.1120256	0	-463.1024764	-463.1324445	0	-12.81301124	5.992228318	18.80525997	2.652715525	1.501103914	3.804327135	-2.303219551
HAT	24	PB6B95-D3(BJ)	-464.2118207	0	-464.205891	-464.2250827	0	-8.322022789	3.720947177	12.04298323	1.864063419	-0.770177227	-2.95794961	2.187768896
HAT	24	PW91-D4	-463.4505311	0	-463.4545582	-463.4644554	0	-8.737599849	-2.527031528	6.210582246	7.904253262	-7.018155931	-8.790350592	1.772191837
HAT	24	PWPB95-D4	-463.2896987	0	-463.2832755	-463.3054223	0	-9.866702945	4.030590208	13.89730888	0.782079078	-0.460534196	-1.10362396	0.64308874
HAT	24	r2SCAN-D4	-463.3581862	0	-463.3579575	-463.3723543	0	-8.890597424	0.143556713	9.034168305	5.157166112	-4.347567691	-5.966764533	1.619194261
HAT	24	r2SCAN0-D4	-463.3064092	0	-463.2999027	-463.3203117	0	-8.723971266	4.082835413	12.80682058	1.301200624	-0.408288991	-2.194112257	1.78582042
HAT	24	r2SCAN50-D4	-463.2646037	0	-463.2516677	-463.2762362	0	-7.299502031	8.117510395	15.41702406	2.021238607	3.626385992	0.416091221	3.210289654
HAT	24	r2SCANh-D4	-463.3360819	0	-463.3334326	-463.3504539	0	-9.018509016	1.662494175	10.68101756	3.574272752	-2.828630229	-4.319915274	1.491282669
HAT	24	rev-DSD-PBEP86-D4	-462.7674752	0	-462.759636	-462.7893764	0	-13.74317178	4.919173118	18.6623668	2.044741336	0.428048714	3.661433957	-3.233380091
HAT	24	TPSS-D4	-463.7171122	0	-463.7172555	-463.7275004	0	-6.518688053	-0.089872484	6.428825957	6.576551885	-4.580996888	-8.572106881	3.991103633
HAT	24	TPSSh-D4	-463.6654568	0	-463.6633904	-463.6768179	0	-7.129202415	1.296683401	8.425897177	4.884738332	-3.194441003	-6.575035661	3.380589271
HAT	24	ωB97M(2)-V	-463.8342588	0	-463.8267729	-463.8494363	0	-9.524022136	4.697456225	14.22149354	0.49288556	0.206331821	-0.779439299	0.98576955
HAT	24	ωB97M-V	-463.3987105	0	-463.3903058	-463.4127905	0	-8.835323143	5.274011334	14.10934856	0.837235605	0.78288693	-0.89158428	1.674468542
HAT	24	ωB97X-D4	-463.4795679	0	-463.4703999	-463.4928903	0	-8.359906763	5.753015257	14.11293534	1.074944174	1.261890853	-0.887997496	2.149884923
HAT	24	ωB97X-2-D3(BJ)	-462.5244729	0	-462.5179597	-462.5464542	0	-13.7935154	4.087075051	17.88061243	1.641864473	-0.404049353	2.879679593	-3.283723713
HAT	24	ωB97X-V	-463.4637622	0	-463.4562717	-463.4761327	0	-7.7625945	4.700376833	12.4629837	1.373600782	0.209252429	-2.537949135	2.747197186
HAT	24	ωM06-D3	-463.4726263	0	-463.465141	-463.4874433	0	-9.297823506	4.697090375	13.9949287	0.605985055	0.205965971	-1.00600414	1.211968179
HAT	24	ωr2SCAN-D4	-463.3556297	0	-463.3506058	-463.3717165	0	-10.09462783	3.152581987	13.24722591	1.546124673	-1.338542417	-1.753706929	0.415163851
HAT	24	X3LYP-D4	-463.4313452	0	-463.4278652	-463.4461893	0	-9.314802143	2.183712335	11.49852932	2.904907792	-2.307412069	-3.502403516	1.194989543
HAT	24	Reference	-462.7840988	0	-462.7769417	-462.8008472	0	-10.50979169	4.491124404	15.00093284	0	0	0	0
HAT	25	B2GP-PLYP-D4	-384.5766035	-40.48653224	-425.0431481	-385.2552608	-39.81004044	-1.358877029	12.54242725	13.90130645	0.833081814	-0.352357246	-1.313806382	0.961447604
HAT	25	B2PLYP-D4	-384.6547396	-40.49404635	-425.1305991	-385.3317266	-39.81781685	-0.475334774	11.4124207	11.88775623	2.404860195	-1.482363796	-3.327356595	1.844989859
HAT	25	B3LYP-D4	-384.9879863	-40.54366737	-425.5145889	-385.6645161	-39.86390199	2.030320116	10.70828282	8.677959472	4.361827515	-2.186501674	-6.537153356	4.350644749
HAT	25	B3PW91-D4	-384.8288718	-40.52638236	-425.3387991	-385.5066318	-39.84651636	1.321571542	10.32569663	9.00412298	4.390038858	-2.569087869	-6.210989848	3.641896175
HAT	25	B97-D3(op)	-384.8304889	-40.52145367	-425.3348358	-385.5055294	-39.84145004	3.114404602	10.73467395	7.620264384	4.877479496	-2.160110548	-7.594848444	5.434729235
HAT	25	B97M-V	-384.9447075	-40.5339974	-425.4576517	-385.618134	-39.85447763	3.823592934	13.21107464	9.387475617	3.071963679	0.316290147	-5.827637212	6.143917567
HAT	25	BLYP-D4	-384.8489781	-40.50731324	-425.3435212	-385.5160415	-39.83364354	4.145519045	8.013440501	3.86791485	8.114270987	-4.881343996	-11.34719798	6.465843678
HAT	25	CAM-B3LYP-D4	-384.7641888	-40.50874428	-425.2541137	-385.4401137	-39.83190709	0.572473825	11.80929907	11.23682433	2.531886963	-1.085485429	-3.978288497	2.892798458
HAT	25	HF-D4	-382.6297953	-40.22092115	-422.8016266	-383.2603099	-39.58365827	4.234636789	30.80437287	26.56972933	14.63210244	17.90958837	11.3546165	6.554961422
HAT	25	κPr2SCAN50-D4	-384.5852641	-40.49529785	-425.0605714	-385.2639085	-39.8183151	-1.042725681	12.54425329	13.58698064	0.989331698	-0.350531204	-1.628132192	1.277598952
HAT	25	LC-ωPBE08-D3(BJ)	-384.6689456	-40.51516736	-425.1617902	-385.3525239	-39.8343405	-1.726542382	14.00772702	15.73427215	0.816050919	1.112942518	0.51915932	0.593782252
HAT	25	LRC-ωPBE-D3(BJ)	-384.6165992	-40.50004127	-425.0995528	-385.2956308	-39.82069896	0.195011599	10.72272691	10.527715	3.429727706	-2.172057586	-4.687397827	2.515336233
HAT	25	LRC-ωPBEh-D3	-384.5673637	-40.49028223	-425.0412892	-385.243514	-39.81289984	0.773135516	10.26400217	9.490865419	4.17751487	-2.63078233	-5.724247409	3.093460149
HAT	25	M05-2X-D3	-384.9114529	-40.52304854	-425.4143504	-385.5911859	-39.84486627	-0.973151939	12.64493129	13.61808478	0.923440624	-0.249853203	-1.597028045	1.347172695
HAT	25	M06-D4	-384.6778901	-40.49918902	-425.1567145	-385.3543453	-39.82096844	1.107786128	12.77899686	11.67120897	1.829845749	-0.115787637	-3.543903861	3.428110761
HAT	25	M06-2X-D3	-384.7862229	-40.50625337	-425.2723279	-385.4637812	-39.82940376	-0.444688583	12.64334815	13.08803744	1.189255868	-0.251436348	-2.127075388	1.875636051
HAT	25	M06-HF-D3	-384.8915063	-40.52283591	-425.3914533	-385.5767105	-39.84338133	-3.607990317	14.36300755	17.97100362	2.112056923	1.468223055	2.755890791	-1.287665684
HAT	25	M06-L-D4	-384.9004441	-40.53034733	-425.4115278	-385.5711792	-39.84992533	6.078601495	12.08811161	6.009500431	5.006142641	-0.806672884	-9.205612397	8.398926129
HAT	25	MN15-D3	-384.6959177	-40.49455327	-425.172738	-385.3742199	-39.8180661	-1.13891823	11.12762222	12.26654226	2.357866423	-1.76716228	-2.948570566	1.181406403
HAT	25	mPW2PLYP-D4	-384.6482703	-40.49278086	-425.1219617	-385.3246916	-39.81692159	-0.352643262	11.97886579	12.33150961	1.899760961	-0.915918708	-2.883603215	1.967681371
HAT	25	O3LYP-D4	-384.8334066	-40.52331929	-425.3356324	-385.5074208	-39.84433899	3.116263472	13.23637365	10.12010521	2.718298384	0.341589154	-5.095007615	5.436588105
HAT	25	OLYP-D3(BJ)	-384.902066	-40.52264825	-425.4106965	-385.5739213	-39.84367629	4.465751759	8.796289221	4.330530345	7.49153888	-4.098495276	-10.88458248	6.786076393
HAT	25	PBE-D4	-384.4868233	-40.46829322	-424.946022	-385.157481	-39.79272793	3.079574213	5.706891201	2.627312081	9.887847022	-7.187893296	-12.58780075	5.399898846
HAT	25	PBE0-D3(op)	-384.503526	-40.47815616	-424.9648464	-385.1771395	-39.80261174	1.211648029	10.56457695	9.352926987	4.096196696	-2.33020755	-5.862185842	3.531972663
HAT	25	PBE0-DH-D3(BJ)	-384.5320237	-40.48517392	-424.9980316	-385.2094551	-39.8079156	-0.108599064	12.02684386	12.1354431	1.97380518	-0.867940633	-3.079669727	2.21172557
HAT	25	PBE-QIDH-D3(BJ)	-384.455646	-40.47834635	-424.9129335	-385.1363506	-39.80027208	-1.650520701	13.21466304	14.86518637	0.3349025	0.31987854	-0.34992646	0.669803932
HAT	25	Pr2SCAN50-D4	-384.6040704	-40.49648701	-425.0799668	-385.2813417	-39.82034908	-0.711237286	12.92080842	13.63204684	0.804544956	0.026023927	-1.583065985	1.609087348
HAT	25	Pr2SCAN69-D4	-384.5311944	-40.49250181	-425.0006378	-385.2123668	-39.81378148	-1.538682305	14.46942332	16.00810808	1.183817037	1.574638824	0.79299525	0.781642329
HAT	25	PB6B95-D3(BJ)	-385.4463762	-40.58457107	-426.0109054	-386.1224837	-39.90368548	2.998256765	12.57645226	9.578190715	2.977627177	-0.31833224	-5.636922113	5.318581398
HAT	25	PW91-D4	-384.820302	-40.50981863	-425.3212957	-385.4931859	-39.83224179	2.944809125	5.537707226	2.592893408	9.989648346	-7.357077271	-12.62221942	5.265133758
HAT	25	PWPB95-D4	-384.6872281	-40.49633892	-425.1638291	-385.3640265	-39.81776254	1.11569199	12.38576823	11.27007446	2.227027318	-0.509016268	-3.945038367	3.436016623
HAT	25	r2SCAN-D4	-384.7438116	-40.50395395	-425.2338818	-385.4141075	-39.83186925	1.122466876	8.712182449	7.589713784	5.904000546	-4.182602048	-7.625399044	3.44279151
HAT	25	r2SCAN0-D4	-384.6984802	-40.50127338	-425.1797398	-385.3696016	-39.82966767	0.303884535	12.55888049	12.25499547	1.648010681	-0.335904006	-2.960117356	2.624209169
HAT	25	r2SCAN50-D4	-384.6612138	-40.49921541	-425.1342583	-385.331917	-39.82794574	0.355471988	16.42253624	16.06706369	2.189851301	3.527751743	0.851950858	2.675796621
HAT	25	r2SCANh-D4	-384.7245824	-40.5028001	-425.2110716	-385.3954149	-39.83092619	0.653470936	10.23526857	9.581796591	4.146416083	-2.659515929	-5.633316237	2.973795569
HAT	25	rev-DSD-PBEP86-D4	-384.2526448	-40.45472535	-424.6864154	-384.932277	-39.77772686	-1.652720881	13.14930042	14.80202394	0.333802408	0.254515924	-0.413088892	0.667603752
HAT	25	TPSS-D4	-385.034908	-40.54494228	-425.5660083	-385.7053813	-39.86754825	4.342814337	8.685963927	4.343142669	7.540395365	-4.20882057	-10.87197016	6.663138971
HAT	25	TPSSh-D4	-384.9908277	-40.54163071	-425.5160826	-385.6626148	-39.86434218	3.452168725	10.27595454	6.823780311	5.505081238	-2.618829959	-8.391332517	5.772493359
HAT	25	ωB97M(2)-V	-385.132477	-40.54821989	-425.6590093	-385.8125769	-39.86611357	1.25907019	13.60916037	12.35008818	1.789700264	0.714375875	-2.865024652	3.579394823
HAT	25	ωB97M-V	-384.7838931	-40.49507163	-425.2570674	-385.4567319	-39.82115162	0.678462166	13.74078721	13.06232396	1.499395789	0.846002713	-2.152788865	2.998786799
HAT	25	ωB97X-D4	-384.8375458	-40.52117107	-425.3376697	-385.5147628	-39.8414091	1.596998671	13.20731103	11.61030981	1.958664773	0.31252653	-3.604803017	3.917323304
HAT	25	ωB97X-2-D3(BJ)	-384.0680569	-40.40910813	-424.4581929	-384.7399847	-39.74014678	-1.86144642	11.90523495	13.76668434	1.218989018	-0.989549546	-1.44842849	0.458878213
HAT	25	ωB97X-V	-384.8240731	-40.51865265	-425.3214148	-385.5007679	-39.8388049	1.978510588	13.37281597	11.39430223	2.149421036	0.478031477	-3.820810596	4.298835222
HAT	25	ωM06-D3	-384.8375407	-40.51286175	-425.330723	-385.5141827	-39.83388121	1.467499638	12.34906547	10.8815635	2.439634176	-0.545719023	-4.33354933	3.787824272
HAT	25	ωr2SCAN-D4	-384.7333912	-40.51422764	-425.2297502	-385.4112699	-39.83842514	-1.30283592	11.21272471	12.5155627	2.19080496	-1.682059792	-2.699550127	1.017488714
HAT	25	X3LYP-D4	-384.8035505	-40.51511943	-425.301524	-385.4775019	-39.83808685	1.933468055	10.75926958	8.825798444	4.262414651	-2.135514917	-6.389314385	4.253792688
HAT	25	Reference	-384.2662899	-40.45898358	-424.7047243	-384.9495196	-39.7794515	-2.320324633	12.8947845	15.21511283	0	0	0	0
HAT	26	B2GP-PLYP-D4	-384.5766035	-115.6809656	-500.243882	-385.2552608	-115.0044849	-1.365799137	8.588799167	9.954600481	6.943624524	-7.01327404	-6.873975008	-0.13929881
HAT	26	B2PLYP-D4	-384.6547396	-115.7001553	-500.3452906	-385.3317266	-115.0250995	-1.21181793	6.026792703	7.238612564	9.582621715	-9.575280504	-9.589962925	0.014682398
HAT	26	B3LYP-D4	-384.9879863	-115.7892185	-500.7717581	-385.6645161	-115.1144857	-1.127646725	3.417912369	4.545560891	12.23358772	-12.18416084	-12.2830146	0.098853602
HAT	26	B3PW91-D4	-384.8288718	-115.7423321	-500.5652784	-385.5066318	-115.0665085	-1.215034382	3.718321549	4.933357867	11.88948464	-11.88375166	-11.89521762	0.011465946
HAT	26	B97-D3(op)	-384.8304889	-115.7400111	-500.5637896	-385.5055294	-115.065594	-0.391220674	4.210888849	4.602110147	11.80882485	-11.39118436	-12.22646534	0.835279653
HAT	26	B97M-V	-384.9447075	-115.7502767	-500.6893329	-385.618134	-115.0788614	-1.262068566	3.54622141	4.808291986	12.03806765	-12.0558518	-12.0202835	-0.035568238
HAT	26	BLYP-D4	-384.8489781	-115.7478425	-500.601705	-385.5160415	-115.0803469	0.271207382	-3.064984242	-3.336192056	19.4159125	-18.66705745	-20.16476754	1.497707709
HAT	26	CAM-B3LYP-D4	-384.7641888	-115.7342137	-500.4879491	-385.4401137	-115.0610016	-1.702340426	6.559570803	8.261913942	8.804581976	-9.042502404	-8.566661548	-0.475840099
HAT	26	HF-D4	-382.6297953	-115.1081922	-497.6888703	-383.2603099	-114.4818766	-2.634934899	30.82151012	33.45644922	15.92365533	15.21943692	16.62787373	-1.408434572
HAT	26	κPr2SCAN50-D4	-384.5852641	-115.6825454	-500.2543337	-385.2639085	-115.0060204	-1.329925901	8.456240499	9.78616852	7.094119839	-7.145832708	-7.04240697	-0.103425573
HAT	26	LC-ωPBE08-D3(BJ)	-384.6689456	-115.7141416	-500.3634327	-385.3525239	-115.0336447	-1.933596318	12.33335024	14.26694964	2.915174409	-3.268722967	-2.56162585	-0.70709599
HAT	26	LRC-ωPBE-D3(BJ)	-384.6165992	-115.6886098	-500.2961572	-385.2956308	-115.0117976	-1.392675465	5.680122126	7.072799811	9.838863379	-9.921951081	-9.755775678	-0.166175138
HAT	26	LRC-ωPBEh-D3	-384.5673637	-115.667328	-500.2260761	-385.243514	-114.9932242	-1.284242412	5.406342651	6.690587109	10.16685947	-10.19573056	-10.13798838	-0.057742084
HAT	26	M05-2X-D3	-384.9114529	-115.7614427	-500.6580386	-385.5911859	-115.0843696	-1.669206068	9.322880804	10.99208953	6.05783918	-6.279192403	-5.836485957	-0.442705741
HAT	26	M06-D4	-384.6778901	-115.712559	-500.3797211	-385.3543453	-115.0375416	-0.90225296	6.731908266	7.634162664	9.032288883	-8.870164941	-9.194412825	0.324247368
HAT	26	M06-2X-D3	-384.7862229	-115.7275598	-500.4992769	-385.4637812	-115.0515931	-0.998725315	9.102559094	10.101286	6.613401801	-6.499514113	-6.727289489	0.227775013
HAT	26	M06-HF-D3	-384.8915063	-115.7546608	-500.6259361	-385.5767105	-115.0719131	-1.541509493	12.69510317	14.23661512	2.749465207	-2.906970041	-2.591960374	-0.315009165
HAT	26	M06-L-D4	-384.9004441	-115.7600539	-500.6561083	-385.5711792	-115.0895319	-0.133752602	2.754574184	2.888326999	13.39387376	-12.84749902	-13.94024849	1.092747726
HAT	26	MN15-D3	-384.6959177	-115.7057192	-500.3930303	-385.3742199	-115.0301983	-1.745293794	5.40072537	7.146021945	9.941950691	-10.20134784	-9.682553544	-0.518793466
HAT	26	mPW2PLYP-D4	-384.6482703	-115.6976337	-500.3347202	-385.3246916	-115.0233917	-1.367501606	7.017974083	8.385477868	8.513598373	-8.584099124	-8.443097621	-0.141001279
HAT	26	O3LYP-D4	-384.8334066	-115.7435886	-500.5683639	-385.5074208	-115.0695193	0.034601411	5.416266031	5.381664565	10.81635905	-10.18580718	-11.44691092	1.261101739
HAT	26	OLYP-D3(BJ)	-384.902066	-115.7527652	-500.6560802	-385.5739213	-115.0797078	0.754331079	-0.783754154	-1.538086435	17.37624464	-16.38582736	-18.36666192	1.980831407
HAT	26	PBE-D4	-384.4868233	-115.6419893	-500.1362396	-385.157481	-114.97156	-0.143338994	-4.660512377	-4.517173155	20.80416711	-20.26258558	-21.34574864	1.083161333
HAT	26	PBE0-D3(op)	-384.503526	-115.6474197	-500.1431933	-385.1771395	-114.9760101	-1.38298842	4.864670685	6.247661309	10.65915835	-10.73740252	-10.58091418	-0.156488093
HAT	26	PBE0-DH-D3(BJ)	-384.5320237	-115.6547367	-500.1735957	-385.2094551	-114.9801453	-1.782106405	8.261002485	10.04311173	7.063267241	-7.341070722	-6.785463759	-0.555606077
HAT	26	PBE-QIDH-D3(BJ)	-384.455646	-115.6428131	-500.0815049	-385.1363506	-114.9648083	-1.694134106	10.63897323	12.33311004	4.729282715	-4.963099977	-4.495465453	-0.467633779
HAT	26	Pr2SCAN50-D4	-384.6040704	-115.6838126	-500.2737262	-385.2813417	-115.0088405	-1.442802255	8.883562662	10.32636722	6.610359409	-6.718510545	-6.502208273	-0.216301927
HAT	26	Pr2SCAN69-D4	-384.5311944	-115.673125	-500.184819	-385.2123668	-114.9941269	-1.364399415	12.23674012	13.60114171	3.29638343	-3.365333084	-3.227433777	-0.137899087
HAT	26	PB6B95-D3(BJ)	-385.4463762	-115.9115012	-501.3473038	-386.1224837	-115.2369759	-0.992871848	6.635048835	7.627922265	9.083838798	-8.967024372	-9.200653224	0.233628479
HAT	26	PW91-D4	-384.820302	-115.7378074	-500.5659057	-385.4931859	-115.0650385	-0.072207021	-4.892251883	-4.820044747	21.07147266	-20.49432509	-21.64862024	1.154293306
HAT	26	PWPB95-D4	-384.6872281	-115.7063573	-500.3809903	-385.3640265	-115.0313886	-1.148162745	7.903533525	9.0516981	7.737708536	-7.698539682	-7.776877389	0.078337583
HAT	26	r2SCAN-D4	-384.7438116	-115.7137222	-500.4580799	-385.4141075	-115.0447937	-0.858068944	-0.342706941	0.515363371	16.12899613	-15.94478015	-16.31321212	0.368431383
HAT	26	r2SCAN0-D4	-384.6984802	-115.698918	-500.3859979	-385.3696016	-115.0306493	-1.790120096	7.15379919	8.943922138	8.166463684	-8.448274018	-7.884653351	-0.563619769
HAT	26	r2SCAN50-D4	-384.6612138	-115.6856059	-500.3245895	-385.331917	-115.0186709	-2.364575505	13.94964124	16.31422051	1.083393473	-1.652431968	-0.514354977	-1.138075177
HAT	26	r2SCANh-D4	-384.7245824	-115.7076063	-500.4278299	-385.3954149	-115.0388472	-1.301103351	2.735179711	4.036285136	12.82959192	-12.8668935	-12.79229035	-0.074603023
HAT	26	rev-DSD-PBEP86-D4	-384.2526448	-115.5977689	-499.8337481	-384.932277	-114.9201445	-1.260001558	10.45774735	11.71775092	5.127575212	-5.144325854	-5.110824571	-0.03350123
HAT	26	TPSS-D4	-385.034908	-115.7944661	-500.8319508	-385.7053813	-115.1241837	-0.119797869	-1.616935388	-1.497137329	17.77236071	-17.2190086	-18.32571282	1.106702459
HAT	26	TPSSh-D4	-384.9908277	-115.7821447	-500.7701181	-385.6626148	-115.1115251	-0.7326775	1.791056487	2.523735155	14.05792853	-13.81101672	-14.30484033	0.493822827
HAT	26	ωB97M(2)-V	-385.132477	-115.8241307	-500.941742	-385.8125769	-115.1455072	-0.926405988	9.3283957	10.25480316	6.423724916	-6.273677507	-6.573772325	0.30009434
HAT	26	ωB97M-V	-384.7838931	-115.7227921	-500.4913195	-385.4567319	-115.0520287	-1.302318624	9.642134549	10.94445525	5.92202945	-5.959938658	-5.884120241	-0.075818297
HAT	26	ωB97X-D4	-384.8375458	-115.7471322	-500.5690485	-385.5147628	-115.0722419	-1.460050604	9.807653426	11.26770636	5.677644457	-5.794419781	-5.560869132	-0.233550277
HAT	26	ωB97X-2-D3(BJ)	-384.0680569	-115.5330773	-499.5873152	-384.7399847	-114.8631082	-1.229063767	8.671568134	9.900633859	6.929223351	-6.930505073	-6.92794163	-0.002563439
HAT	26	ωB97X-V	-384.8240731	-115.7377067	-500.5467871	-385.5007679	-115.0630952	-1.307286111	9.408085492	10.71537369	6.153594759	-6.193987715	-6.113201803	-0.080785784
HAT	26	ωM06-D3	-384.8375407	-115.7425447	-500.5656443	-385.5141827	-115.0682304	-1.460629732	9.06197068	10.52260274	6.423037638	-6.540102527	-6.305972749	-0.234129405
HAT	26	ωr2SCAN-D4	-384.7333912	-115.7221324	-500.4448294	-385.4112699	-115.0476901	-2.156348976	6.710699914	8.867052327	8.426448228	-8.891373293	-7.961523163	-0.929848648
HAT	26	X3LYP-D4	-384.8035505	-115.7367725	-500.5344224	-385.4775019	-115.0647716	-1.223963144	3.702684878	4.926649973	11.90065692	-11.89938833	-11.90192552	0.002537183
HAT	26	Reference	-384.2662899	-115.6120986	-499.853525	-384.9495196	-114.9308233	-1.226500328	15.60207321	16.82857549	0	0	0	0
HAT	27	B2GP-PLYP-D4	-548.3508349	-76.41361778	-624.7468508	-549.0380398	-75.71692452	5.95404556	11.04539145	5.0913364	2.145489439	-1.921289366	-2.369689513	0.448399433
HAT	27	B2PLYP-D4	-548.4235201	-76.42517499	-624.8354414	-549.1080474	-75.72887524	7.387294652	8.316799488	0.929493064	5.590707089	-4.649881327	-6.53153285	1.881648524
HAT	27	B3LYP-D4	-548.6439067	-76.47313393	-625.1124101	-549.3323502	-75.77506237	6.041641968	2.905679282	-3.135972314	10.32899988	-10.06100153	-10.59699823	0.535995841
HAT	27	B3PW91-D4	-548.5315489	-76.44287855	-624.9680196	-549.2196956	-75.74363613	6.962651235	4.021004951	-2.941657379	9.674179579	-8.945675864	-10.40268329	1.457005107
HAT	27	B97-D3(op)	-548.5066547	-76.44197623	-624.9421313	-549.1927781	-75.7437825	7.574229601	4.078547053	-3.495694618	9.922427147	-8.888133762	-10.95672053	2.068583474
HAT	27	B97M-V	-548.4499503	-76.4396742	-624.8833574	-549.1335505	-75.74453216	7.242576474	3.932643072	-3.309944944	9.9025043	-9.034037743	-10.77097086	1.736930346
HAT	27	BLYP-D4	-548.6352469	-76.45631714	-625.0913662	-549.3101311	-75.76245005	11.91190765	0.124163458	-11.78776318	16.04565322	-12.84251736	-19.24878909	6.406261525
HAT	27	CAM-B3LYP-D4	-548.5893653	-76.44496292	-625.0289414	-549.2799348	-75.7490044	3.381646566	3.380283983	-0.001367972	8.524395359	-9.586396832	-7.462393885	-2.123999562
HAT	27	HF-D4	-547.2345318	-76.0677686	-623.3027384	-547.9080518	-75.4277929	-21.04937399	-0.274833909	20.77457362	13.27753122	-13.24151472	13.31354771	-26.55502012
HAT	27	κPr2SCAN50-D4	-548.3437438	-76.4101545	-624.7413538	-549.0334347	-75.71323245	4.537644676	7.871802589	3.334150682	4.610876729	-5.094878226	-4.126875232	-0.968001451
HAT	27	LC-ωPBE08-D3(BJ)	-548.3849942	-76.42738855	-624.8006635	-549.084041	-75.72594732	1.502518029	7.353936025	5.851415602	3.611177551	-5.61274479	-1.609610312	-4.003128098
HAT	27	LRC-ωPBE-D3(BJ)	-548.3633501	-76.41155874	-624.7661342	-549.0523582	-75.71073347	7.415372246	5.506168824	-1.909215239	8.415376572	-7.460511991	-9.370241153	1.909726119
HAT	27	LRC-ωPBEh-D3	-548.3463174	-76.39642825	-624.736234	-549.0347621	-75.69973075	5.178707718	4.08611771	-1.092598261	8.71709364	-8.880563105	-8.553624175	-0.326938409
HAT	27	M05-2X-D3	-548.5805077	-76.45698389	-625.0296735	-549.2758177	-75.75866141	1.89037262	4.905900477	3.015524845	6.253140704	-8.060780338	-4.445501069	-3.615273508
HAT	27	M06-D4	-548.5198721	-76.43161992	-624.9433652	-549.2089711	-75.73414269	5.257422322	5.099676569	-0.157754131	7.742892146	-7.867004246	-7.618780045	-0.248223805
HAT	27	M06-2X-D3	-548.5320844	-76.43593533	-624.9599235	-549.2256162	-75.73933933	1.9228154	5.080482544	3.15766408	6.094780052	-7.886198271	-4.303361834	-3.582830728
HAT	27	M06-HF-D3	-548.5643368	-76.44799409	-625.0084225	-549.2735232	-75.74741811	-5.403140705	2.452571128	7.855720443	5.454402108	-10.51410969	0.39469453	-10.90878683
HAT	27	M06-L-D4	-548.5792402	-76.45246953	-625.0229668	-549.256455	-75.75843328	10.55565388	5.486318989	-5.069351709	10.00536972	-7.480361826	-12.53037762	5.050007749
HAT	27	MN15-D3	-548.490957	-76.4246754	-624.9102462	-549.1826244	-75.7279271	3.188295669	3.37989888	0.19159813	8.428104859	-9.586781935	-7.269427783	-2.317350458
HAT	27	mPW2PLYP-D4	-548.4290815	-76.42290564	-624.8397177	-549.11516	-75.7276519	5.757550382	7.699215632	1.941656076	5.39341751	-5.267465182	-5.519369838	0.251904254
HAT	27	O3LYP-D4	-548.5789077	-76.44662335	-625.0122118	-549.2605306	-75.74733358	11.08614848	8.357989927	-2.728176218	7.39894651	-4.608690888	-10.18920213	5.580502351
HAT	27	OLYP-D3(BJ)	-548.6271817	-76.45127466	-625.0732267	-549.3043713	-75.75171507	14.03735857	3.281658048	-10.75572289	13.95088579	-9.685022767	-18.21674881	8.531712444
HAT	27	PBE-D4	-548.3249181	-76.38681813	-624.7122501	-549.0008913	-75.68890958	13.76465985	-0.322481217	-14.087163	17.41867547	-13.28916203	-21.54818892	8.259013725
HAT	27	PBE0-D3(op)	-548.3290368	-76.38637809	-624.7093768	-549.0144219	-75.69181323	5.76041697	3.788974155	-1.971451995	9.305092284	-9.17770666	-9.432477908	0.254770843
HAT	27	PBE0-DH-D3(BJ)	-548.306121	-76.38921483	-624.6863053	-548.9964239	-75.69350425	3.393387555	5.666751344	2.273358381	6.243798502	-7.299929471	-5.187667533	-2.112258572
HAT	27	PBE-QIDH-D3(BJ)	-548.2297406	-76.38505202	-624.5977582	-548.921074	-75.68701201	4.208416434	10.6892542	6.480831057	1.628810737	-2.277426617	-0.980194856	-1.297229693
HAT	27	Pr2SCAN50-D4	-548.365833	-76.40984733	-624.7636118	-549.0549059	-75.71446457	3.959488055	7.573138657	3.613644292	4.62046189	-5.393542158	-3.847381622	-1.546158072
HAT	27	Pr2SCAN69-D4	-548.2822061	-76.40501729	-624.6700786	-548.9764301	-75.70718479	2.264401322	10.75855024	8.494145309	1.620624985	-2.208130575	1.033119395	-3.241244805
HAT	27	PB6B95-D3(BJ)	-549.0939117	-76.54964591	-625.634838	-549.7820855	-75.85148346	6.267957921	5.471650064	-0.796317846	7.876187255	-7.495030751	-8.257343759	0.762311794
HAT	27	PW91-D4	-548.5936002	-76.4451017	-625.040041	-549.2722092	-75.74495663	13.51407662	-0.840318408	-14.35441656	17.81122085	-13.80699922	-21.81544248	8.008430493
HAT	27	PWPB95-D4	-548.4969904	-76.42689616	-624.9123772	-549.1847696	-75.73046267	5.430625478	7.222193438	1.791559306	5.706976993	-5.744487377	-5.669466608	-0.075020649
HAT	27	r2SCAN-D4	-548.5389557	-76.42886872	-624.9647745	-549.216479	-75.73531497	10.05922707	1.9138701	-8.145373003	13.32960482	-11.05281071	-15.60639892	4.553580946
HAT	27	r2SCAN0-D4	-548.4957531	-76.41722842	-624.9059816	-549.1803344	-75.72701453	3.534510933	4.392510367	0.857993801	7.58860128	-8.574170448	-6.603032113	-1.971135194
HAT	27	r2SCAN50-D4	-548.4567295	-76.40626649	-624.855033	-549.1478589	-75.71928523	-2.602964105	4.996875254	7.599843506	4.054311577	-7.969805561	0.138817593	-8.108610232
HAT	27	r2SCANh-D4	-548.521146	-76.4241276	-624.9402979	-549.201551	-75.73192388	7.403838172	3.122314764	-4.281535206	10.79346359	-9.84436605	-11.74256112	1.898192044
HAT	27	rev-DSD-PBEP86-D4	-548.09891	-76.36234328	-624.443494	-548.7896538	-75.66586889	3.596027184	11.14416129	7.548128375	0.954810993	-1.822519524	0.087102462	-1.909618943
HAT	27	TPSS-D4	-548.6588702	-76.47080196	-625.1288133	-549.3366366	-75.77665315	10.28007502	0.538914185	-9.741177213	14.81498488	-12.42776663	-17.20220313	4.774428888
HAT	27	TPSSh-D4	-548.6284052	-76.4625892	-625.0876117	-549.3098159	-75.76942292	7.376742102	2.122677387	-5.254076471	11.77955291	-10.84400343	-12.71510238	1.871095975
HAT	27	ωB97M(2)-V	-548.7355862	-76.49654719	-625.2200994	-549.4270576	-75.79672473	5.240390916	7.551424107	2.31102484	5.282628891	-5.415256708	-5.150001074	-0.265255212
HAT	27	ωB97M-V	-548.5418321	-76.43727469	-624.9710177	-549.2308457	-75.74465474	2.263018023	5.076027662	2.813006032	6.269336517	-7.890653153	-4.648019881	-3.242628104
HAT	27	ωB97X-D4	-548.5609223	-76.44703782	-624.9977756	-549.2522869	-75.74969403	3.752036577	6.390908539	2.638865983	5.698966103	-6.575772276	-4.822159931	-1.753609551
HAT	27	ωB97X-2-D3(BJ)	-547.9160008	-76.32718216	-624.2238355	-548.5955255	-75.63788188	6.134221573	12.14069939	6.006468039	1.140269651	-0.825981427	-1.454557874	0.628575446
HAT	27	ωB97X-V	-548.4881066	-76.4385047	-624.9174356	-549.1796583	-75.74188433	3.180603224	5.757805605	2.577197312	6.046351905	-7.208875209	-4.883828601	-2.325042903
HAT	27	ωM06-D3	-548.5662664	-76.44747842	-625.0041682	-549.2569275	-75.75106159	3.611813667	6.009451736	2.397632314	6.010311339	-6.957229078	-5.0633936	-1.893832461
HAT	27	ωr2SCAN-D4	-548.5036187	-76.43376962	-624.9294916	-549.1929817	-75.73598285	5.285997616	4.955309218	-0.330696822	7.901547166	-8.011371597	-7.791722736	-0.219648511
HAT	27	X3LYP-D4	-548.5486757	-76.44335552	-624.9878998	-549.2351714	-75.7480743	5.512974609	2.59251069	-2.920472705	10.37783437	-10.37417012	-10.38149862	0.007328482
HAT	27	Reference	-547.9762072	-76.37679382	-624.3323373	-548.6684131	-75.67581408	5.505646127	12.96668081	7.461025914	0	0	0	0
HAT	28	B2GP-PLYP-D4	-40.48653119	-548.3508349	-588.8258768	-549.0380398	-39.81003918	-6.722421524	7.209645867	13.9320781	0.808219732	-0.192954068	-1.423485395	1.230529366
HAT	28	B2PLYP-D4	-40.49404553	-548.4235201	-588.9078081	-549.1080474	-39.81781527	-5.206495452	6.122975592	11.32947934	2.652854251	-1.279624343	-4.026084159	2.746455439
HAT	28	B3LYP-D4	-40.54366736	-548.6439067	-589.1849419	-549.3323502	-39.86390406	-5.446957964	1.651653948	7.098620592	7.003944447	-5.750945987	-8.256942907	2.505992926
HAT	28	B3PW91-D4	-40.52638241	-548.5315489	-589.0534783	-549.2196956	-39.84651607	-5.19601448	2.79428766	7.99031042	5.986782678	-4.608312275	-7.36525308	2.756936411
HAT	28	B97-D3(op)	-40.52145358	-548.5066547	-589.0244974	-549.1927781	-39.84145084	-3.840775888	2.265844107	6.106626115	7.192846606	-5.136755828	-9.248937384	4.112175003
HAT	28	B97M-V	-40.53399741	-548.4499503	-588.9781822	-549.1335505	-39.85447743	-2.560411669	3.617909784	6.178325533	6.480964059	-3.784690152	-9.177237966	5.392539221
HAT	28	BLYP-D4	-40.50731318	-548.6352469	-589.1419477	-549.3101311	-39.83364345	-0.762118026	0.384293587	1.146412828	10.61372851	-7.018306348	-14.20915067	7.190832864
HAT	28	CAM-B3LYP-D4	-40.50874406	-548.5893653	-589.094895	-549.2799348	-39.83190792	-8.617818295	2.017041977	10.63487401	5.053123726	-5.385557959	-4.720689494	-0.664867405
HAT	28	LC-ωPBE08-D3(BJ)	-40.51516732	-548.3849942	-588.8921712	-549.084041	-39.83434006	-11.4329375	5.014010661	16.44696638	1.739996077	-2.388589275	1.09140288	-3.479986609
HAT	28	LRC-ωPBE-D3(BJ)	-40.50004041	-548.3633501	-588.8562472	-549.0523582	-39.82069947	-6.066237874	4.482498333	10.54874587	3.863459614	-2.920101603	-4.806817626	1.886713017
HAT	28	LRC-ωPBEh-D3	-40.49028182	-548.3463174	-588.8326633	-549.0347621	-39.81289945	-6.941706177	2.46982301	9.411540249	5.438400088	-4.932776926	-5.944023251	1.011244714
HAT	28	M05-2X-D3	-40.52304868	-548.5805077	-589.0987205	-549.2758177	-39.84486595	-10.74750277	3.034530491	13.78205039	2.970791279	-4.368069444	-1.573513114	-2.794551877
HAT	28	M06-D4	-40.49918899	-548.5198721	-589.0135658	-549.2089711	-39.82096826	-6.826203042	3.448340768	10.27455469	4.517633989	-3.954259167	-5.081008811	1.126747848
HAT	28	M06-2X-D3	-40.50625315	-548.5320844	-589.0335456	-549.2256162	-39.82940305	-10.46791732	3.006997549	13.47493155	3.138117166	-4.395602387	-1.880631945	-2.514966434
HAT	28	M06-HF-D3	-40.52283593	-548.5643368	-589.0856662	-549.2735232	-39.84338198	-18.65740406	0.94534394	19.60277774	5.352235116	-6.457255995	4.247214237	-10.70445317
HAT	28	M06-L-D4	-40.5303475	-548.5792402	-589.1020968	-549.256455	-39.84992538	2.012664899	4.70064252	2.687974414	7.68477325	-2.701957415	-12.66758909	9.96561579
HAT	28	MN15-D3	-40.4945533	-548.490957	-588.982725	-549.1826244	-39.81806407	-9.524455723	1.747801595	11.2722725	4.869044672	-5.654798341	-4.083291003	-1.571504833
HAT	28	O3LYP-D4	-40.52331925	-548.5789077	-589.092616	-549.2605306	-39.84434006	-1.658921635	6.030983236	7.689907515	4.518636342	-1.371616699	-7.665655985	6.294029255
HAT	28	OLYP-D3(BJ)	-40.52264811	-548.6271817	-589.1456758	-549.3043713	-39.84367601	1.118523246	2.606699381	1.488174353	9.33164485	-4.795900554	-13.86738915	9.071474137
HAT	28	PBE-D4	-40.46829317	-548.3249181	-588.7926314	-549.0008913	-39.79272782	-0.255901872	0.363888405	0.619790686	10.88724217	-7.03871153	-14.73577281	7.697049018
HAT	28	PBE0-D3(op)	-40.47815618	-548.3290368	-588.8034397	-549.0144219	-39.80261258	-6.175595311	2.355212763	8.530817915	5.936066378	-5.047387172	-6.824745584	1.77735558
HAT	28	PB6B95-D3(BJ)	-40.584571	-549.0939117	-589.6727694	-549.7820855	-39.90368535	-4.573390951	3.585124394	8.158522633	5.507258204	-3.817475541	-7.197040867	3.379559939
HAT	28	PW91-D4	-40.50981855	-548.5936002	-589.1034229	-549.2722092	-39.83224171	-0.647692199	-0.002606237	0.645086994	11.05784134	-7.405206173	-14.71047651	7.305258691
HAT	28	TPSS-D4	-40.54494227	-548.6588702	-589.2012793	-549.3366366	-39.86754769	-0.233351646	1.589563779	1.822915797	9.67284193	-5.813036157	-13.5326477	7.719599244
HAT	28	TPSSh-D4	-40.54163071	-548.6284052	-589.1663916	-549.3098159	-39.86434151	-2.586272382	2.28681342	4.873089924	7.799130045	-5.115786515	-10.48247358	5.366678508
HAT	28	ωB97M-V	-40.49507098	-548.5418321	-589.0318084	-549.2308457	-39.8211516	-9.471750552	3.196992705	12.66875835	3.44620619	-4.205607231	-2.686805149	-1.518799662
HAT	28	ωB97X-D4	-40.5211708	-548.5609223	-589.0760187	-549.2522869	-39.84140858	-7.280555703	3.811754588	11.09232189	3.927043477	-3.590845348	-4.263241607	0.672395187
HAT	28	ωB97X-V	-40.51865181	-548.4881066	-589.0008417	-549.1796583	-39.8388047	-7.344770644	3.712755975	11.05753832	3.993934568	-3.689843961	-4.298025176	0.608180246
HAT	28	ωM06-D3	-40.51286173	-548.5662664	-589.0737265	-549.2569275	-39.83388094	-7.329458169	3.389628046	10.7190979	4.324718747	-4.012971889	-4.636465604	0.623492721
HAT	28	X3LYP-D4	-40.51511935	-548.5486757	-589.0616686	-549.2351714	-39.83808923	-5.939754963	1.3343495	7.27411393	7.074850002	-6.068250435	-8.08144957	2.013195927
HAT	28	Reference	-40.45898358	-547.9762072	-588.423394	-548.6684131	-39.7794515	-7.95295089	7.402599935	15.3555635	0	0	0	0
HAT	28	HF-D4	-40.2209212	-547.2345318	-587.4548838	-547.9080518	-39.58365824	-22.75163818	0.357185882	23.10886032	7.399355436	-7.045414053	7.753296818	-14.79868729
HAT	28	κPr2SCAN50-D4	-40.49529769	-548.3437438	-588.8302101	-549.0334347	-39.81831564	-7.9748846	5.541823382	13.51672069	1.849809681	-1.860776553	-1.838842809	-0.021933709
HAT	28	mPW2PLYP-D4	-40.49278009	-548.4290815	-588.9132347	-549.11516	-39.81692017	-6.412240756	5.413476099	11.82572707	2.759480131	-1.989123836	-3.529836426	1.540710134
HAT	28	PBE0-DH-D3(BJ)	-40.48517354	-548.306121	-588.7855437	-548.9964239	-39.80791494	-8.185399174	3.608718997	11.79413121	3.677656612	-3.793880939	-3.561432285	-0.232448284
HAT	28	PBE-QIDH-D3(BJ)	-40.47834655	-548.2297406	-588.6969373	-548.921074	-39.80027169	-8.319894112	6.996606942	15.31651431	0.22252109	-0.405992993	-0.039049186	-0.366943222
HAT	28	Pr2SCAN50-D4	-40.49648654	-548.365833	-588.8537978	-549.0549059	-39.82034956	-8.11740786	5.347451094	13.46487189	1.972920225	-2.055148841	-1.890691609	-0.16445697
HAT	28	Pr2SCAN69-D4	-40.49250176	-548.2822061	-588.7640773	-548.9764301	-39.81378079	-9.728256782	6.670771331	16.39904362	0.887654361	-0.731828604	1.043480117	-1.775305892
HAT	28	PWPB95-D4	-40.49633824	-548.4969904	-588.9852167	-549.1847696	-39.81776209	-5.775019497	5.090321776	10.86535048	3.401245592	-2.31227816	-4.490213024	2.177931394
HAT	28	r2SCAN-D4	-40.50395416	-548.5389557	-589.0390851	-549.216479	-39.83186973	-3.412962264	2.40005394	5.813021642	7.272543927	-5.002545996	-9.542541857	4.539988627
HAT	28	r2SCAN0-D4	-40.50127334	-548.4957531	-588.9916991	-549.1803344	-39.82966783	-8.14241453	3.342945007	11.48537251	3.964922958	-4.059654928	-3.870190987	-0.18946364
HAT	28	r2SCAN50-D4	-40.49921537	-548.4567295	-588.9508158	-549.1478589	-39.82794568	-12.46211243	3.218583144	15.68071543	2.254584363	-4.184016791	0.325151935	-4.509161541
HAT	28	r2SCANh-D4	-40.50280016	-548.521146	-589.0192845	-549.201551	-39.83092645	-5.353429601	2.925234284	8.278672417	5.777128367	-4.477365651	-7.076891083	2.599521289
HAT	28	rev-DSD-PBEP86-D4	-40.45472512	-548.09891	-588.543025	-548.7896538	-39.77772616	-8.624975374	6.657991065	15.28298018	0.408596092	-0.74460887	-0.072583315	-0.672024484
HAT	28	ωB97M(2)-V	-40.54821989	-548.7355862	-589.2745369	-549.4270576	-39.86611357	-5.876643892	5.816538445	11.6931917	2.624216644	-1.586061491	-3.662371798	2.076306999
HAT	28	ωB97X-2-D3(BJ)	-40.40910742	-547.9160008	-588.3124749	-548.5955255	-39.74014659	-6.628965373	7.927500002	14.55647594	0.661993814	0.524900066	-0.799087561	1.323985517
HAT	28	ωr2SCAN-D4	-40.51422765	-548.5036187	-589.0113367	-549.1929817	-39.83842519	-8.509347329	4.084898017	12.59425891	3.039503255	-3.317701918	-2.761304592	-0.556396439
HAT	29	B2GP-PLYP-D4	-158.3517841	-548.3508349	-706.6968296	-549.0380398	-157.6895423	-15.66454064	3.632925058	19.29749067	0.824134323	0.795469421	0.852799224	-0.057329711
HAT	29	B2PLYP-D4	-158.3807288	-548.4235201	-706.8022251	-549.1080474	-157.7196487	-14.71333864	1.270000009	15.98336209	2.014392487	-1.567455628	-2.461329347	0.893872295
HAT	29	B3LYP-D4	-158.5490971	-548.6439067	-707.1988365	-549.3323502	-157.8867883	-16.39979435	-3.660104434	12.73971605	6.10126773	-6.497560071	-5.70497539	-0.792583418
HAT	29	B3PW91-D4	-158.486269	-548.5315489	-707.0220211	-549.2196956	-157.8242147	-16.37322242	-2.637557123	13.73569139	5.092006406	-5.47501276	-4.709000052	-0.766011487
HAT	29	B97-D3(op)	-158.4771364	-548.5066547	-706.9892346	-549.1927781	-157.8143833	-14.66506361	-3.415863737	11.24922324	6.724393789	-6.253319374	-7.195468204	0.942147328
HAT	29	B97M-V	-158.5281757	-548.4499503	-706.9832288	-549.1335505	-157.8665121	-13.76541412	-3.202052506	10.56338355	6.960408018	-6.039508143	-7.881307894	1.841796816
HAT	29	BLYP-D4	-158.437558	-548.6352469	-707.0827617	-549.3101311	-157.7828284	-12.64717714	-6.247960067	6.399237228	10.56543496	-9.085415704	-12.04545421	2.960033793
HAT	29	CAM-B3LYP-D4	-158.4336941	-548.5893653	-707.0260247	-549.2799348	-157.7733732	-18.98130068	-1.860738586	17.12059234	3.011146662	-4.698194222	-1.324099101	-3.374089744
HAT	29	HF-D4	-157.4003834	-547.2345318	-704.6464345	-547.9080518	-156.7718712	-28.24282829	-7.22845275	21.01442055	6.317818745	-10.06590839	2.569729103	-12.63561735
HAT	29	κPr2SCAN50-D4	-158.3760378	-548.3437438	-706.7181502	-549.0334347	-157.7133526	-16.94630075	1.023739692	17.97006745	1.144169969	-1.813715945	-0.474623992	-1.339089819
HAT	29	LC-ωPBE08-D3(BJ)	-158.4401288	-548.3849942	-706.8236837	-549.084041	-157.7740811	-20.70727742	0.903152302	21.61046272	2.550037308	-1.934303335	3.165771281	-5.100066489
HAT	29	LRC-ωPBE-D3(BJ)	-158.3941796	-548.3633501	-706.7581504	-549.0523582	-157.7317021	-16.64823451	-0.389511961	16.25874908	2.706454977	-3.226967597	-2.185942357	-1.041023581
HAT	29	LRC-ωPBEh-D3	-158.368869	-548.3463174	-706.7189817	-549.0347621	-157.706415	-16.30945	-2.38164725	13.92782874	4.867982794	-5.219102886	-4.516862702	-0.702239065
HAT	29	M05-2X-D3	-158.5002523	-548.5805077	-707.0799803	-549.2758177	-157.8363927	-19.73536789	0.48924269	20.22464203	2.064081767	-2.348212947	1.779950587	-4.128156955
HAT	29	M06-D4	-158.3963709	-548.5198721	-706.9225614	-549.2089711	-157.7365645	-18.38133091	-3.964819902	14.4165403	5.415213338	-6.802275539	-4.028151137	-2.774119981
HAT	29	M06-2X-D3	-158.4392911	-548.5320844	-706.972417	-549.2256162	-157.7771528	-19.69975048	-0.653571871	19.04621	2.046273033	-3.491027507	0.601518559	-4.092539545
HAT	29	M06-HF-D3	-158.5029474	-548.5643368	-707.057462	-549.2735232	-157.8305033	-23.05612111	6.163525773	29.21968362	7.050531158	3.326070136	10.77499218	-7.448910173
HAT	29	M06-L-D4	-158.5025949	-548.5792402	-707.0897947	-549.256455	-157.8436428	-11.45997749	-4.994699166	6.465296587	9.905774829	-7.832154802	-11.97939486	4.147233444
HAT	29	MN15-D3	-158.3987885	-548.490957	-706.8976172	-549.1826244	-157.7359811	-18.10996622	-4.93959425	13.17040083	6.525670251	-7.777049886	-5.274290616	-2.502755282
HAT	29	mPW2PLYP-D4	-158.378106	-548.4290815	-706.8057123	-549.11516	-157.7172875	-15.85084709	0.925759486	16.77663184	1.789877877	-1.91169615	-1.668059604	-0.243636158
HAT	29	O3LYP-D4	-158.47309	-548.5789077	-707.0542981	-549.2605306	-157.8137077	-13.95619097	-1.443546469	12.51266674	5.106513402	-4.281002105	-5.932024698	1.651019961
HAT	29	OLYP-D3(BJ)	-158.4931788	-548.6271817	-707.1290883	-549.3043713	-157.8326424	-10.45007756	-5.476782343	4.973311868	10.89280878	-8.314237979	-13.47137957	5.157133376
HAT	29	PBE-D4	-158.2947803	-548.3249181	-706.6297895	-549.0008913	-157.6391175	-12.74492378	-6.332243822	6.412700267	10.60084532	-9.169699458	-12.03199117	2.862287155
HAT	29	PBE0-D3(op)	-158.3241561	-548.3290368	-706.657402	-549.0144219	-157.6661171	-17.15990127	-2.641233327	14.51869529	4.702342556	-5.478688964	-3.925996149	-1.552690341
HAT	29	PBE0-DH-D3(BJ)	-158.3493117	-548.306121	-706.6573255	-548.9964239	-157.6876671	-17.98329818	-1.1877236	16.79560324	2.837133721	-4.025179237	-1.649088206	-2.376087244
HAT	29	PBE-QIDH-D3(BJ)	-158.3189672	-548.2297406	-706.5429083	-548.921074	-157.6552557	-17.3330488	3.639234255	20.97231068	1.664698926	0.801778618	2.527619233	-1.725837865
HAT	29	Pr2SCAN50-D4	-158.3821831	-548.365833	-706.7467971	-549.0549059	-157.7205501	-17.21878667	0.764907103	17.98372122	1.266759379	-2.072548533	-0.460970225	-1.61157574
HAT	29	Pr2SCAN69-D4	-158.3612831	-548.2822061	-706.6381711	-548.9764301	-157.6956789	-17.95911189	3.337167911	21.29630842	1.675664626	0.499712275	2.851616978	-2.351900955
HAT	29	PB6B95-D3(BJ)	-158.7274863	-549.0939117	-707.8249247	-549.7820855	-158.0648128	-16.0016628	-2.213062923	13.78862537	4.853292315	-5.05051856	-4.656066069	-0.394451862
HAT	29	PW91-D4	-158.447493	-548.5936002	-707.0515261	-549.2722092	-157.7898014	-13.12588807	-6.546738035	6.579170952	10.62485708	-9.384193671	-11.86552049	2.481322864
HAT	29	PWPB95-D4	-158.3952684	-548.4969904	-706.8920172	-549.1847696	-157.732394	-15.62797108	0.151579876	15.77957586	2.675495673	-2.685875761	-2.665115586	-0.020760142
HAT	29	r2SCAN-D4	-158.419501	-548.5389557	-706.9654034	-549.216479	-157.7647932	-14.31694443	-4.359162072	9.95780517	7.84175199	-7.196617709	-8.486886272	1.290266506
HAT	29	r2SCAN0-D4	-158.4094927	-548.4957531	-706.9079892	-549.1803344	-157.7540427	-18.28015918	-1.721544942	16.55864337	3.222524327	-4.559000579	-1.886048076	-2.672948242
HAT	29	r2SCAN50-D4	-158.4020035	-548.4567295	-706.8601764	-549.1478589	-157.7459163	-21.98929055	-0.905762216	21.08356337	3.191044892	-3.743217853	2.638871931	-6.382079613
HAT	29	r2SCANh-D4	-158.4151414	-548.521146	-706.9412613	-549.201551	-157.7601268	-15.93267523	-3.121150542	12.81155008	5.795873771	-5.958606179	-5.633141363	-0.325464297
HAT	29	rev-DSD-PBEP86-D4	-158.2245519	-548.09891	-706.3174213	-548.7896538	-157.5605549	-16.78381178	3.790550162	20.57438869	1.541395884	0.953094525	2.129697244	-1.176600844
HAT	29	TPSS-D4	-158.5607854	-548.6588702	-707.227377	-549.3366366	-157.9012224	-11.42282394	-4.845246364	6.577595776	9.774898833	-7.682702001	-11.86709567	4.184386997
HAT	29	TPSSh-D4	-158.5476249	-548.6284052	-707.1815491	-549.3098159	-157.8875071	-13.36148883	-3.463284605	9.898225521	7.423603081	-6.300740242	-8.546465921	2.2457221
HAT	29	ωB97M(2)-V	-158.5967547	-548.7355862	-707.3333579	-549.4270576	-157.9292291	-15.02617593	-0.638192044	14.38800784	3.766165644	-3.475647681	-4.056683606	0.581034999
HAT	29	ωB97M-V	-158.4140646	-548.5418321	-706.9576052	-549.2308457	-157.755011	-18.80015985	-1.072039025	17.72815079	2.313017659	-3.909494662	-0.716540656	-3.192948917
HAT	29	ωB97X-D4	-158.4819772	-548.5609223	-707.0436916	-549.2522869	-157.8188596	-17.72520631	-0.497054185	17.22818037	2.275510445	-3.334509822	-1.216511069	-2.117995378
HAT	29	ωB97X-2-D3(BJ)	-158.0912676	-547.9160008	-705.9985867	-548.5955255	-157.4354403	-14.8703311	5.447837983	20.31819278	2.241941844	2.610382347	1.873501342	0.736879831
HAT	29	ωB97X-V	-158.4756161	-548.4881066	-706.964281	-549.1796583	-157.8114339	-17.17458373	-0.35033193	16.82427917	2.40409992	-3.187787567	-1.620412273	-1.567372797
HAT	29	ωM06-D3	-158.4621304	-548.5662664	-707.0299337	-549.2569275	-157.8003528	-18.12457896	-0.964358309	17.16024953	2.543127929	-3.801813946	-1.284441913	-2.517368022
HAT	29	ωr2SCAN-D4	-158.4436806	-548.5036187	-706.9478803	-549.1929817	-157.7846537	-19.03616988	-0.364596214	18.671604	1.714482204	-3.202051851	0.226912557	-3.428958943
HAT	29	X3LYP-D4	-158.4524675	-548.5486757	-707.0072268	-549.2351714	-157.7929346	-16.91940989	-3.817513812	13.10192304	5.998868923	-6.654969449	-5.342768397	-1.31219896
HAT	29	Reference	-158.2332219	-547.9762072	-706.2049073	-548.6684131	-157.5658877	-15.60721093	2.837455637	18.44469144	0	0	0	0
HAT	30	B2GP-PLYP-D4	-117.830629	-548.3508349	-666.1737505	-549.0380398	-117.1817703	-24.06254079	4.840280414	28.90285955	0.896275181	0.430444681	-1.362105681	1.792547506
HAT	30	B2PLYP-D4	-117.8538042	-548.4235201	-666.2740465	-549.1080474	-117.2063927	-23.2905387	2.056852343	25.34742816	3.635260229	-2.35298339	-4.917537068	2.564549591
HAT	30	B3LYP-D4	-117.9746617	-548.6439067	-666.6260186	-549.3323502	-117.3263814	-25.20280066	-4.675084415	20.5277564	9.411064487	-9.084920148	-9.737208827	0.65228764
HAT	30	B3PW91-D4	-117.9236727	-548.5315489	-666.4606487	-549.2196956	-117.2746446	-24.5472634	-3.405524129	21.14177839	8.469273352	-7.815359863	-9.123186841	1.307824894
HAT	30	B97-D3(op)	-117.9202158	-548.5066547	-666.4337492	-549.1927781	-117.2718346	-23.68357583	-4.316487111	19.36712646	9.812080808	-8.726322844	-10.89783877	2.171512468
HAT	30	B97M-V	-117.9596632	-548.4499503	-666.4182818	-549.1335505	-117.3125995	-22.92703598	-5.439450518	17.487622	11.31331474	-9.849286251	-12.77734323	2.928052316
HAT	30	BLYP-D4	-117.9039216	-548.6352469	-666.5524576	-549.3101311	-117.2629749	-21.29613356	-8.339058954	12.95710855	15.02837569	-12.74889469	-17.30785669	4.558954733
HAT	30	CAM-B3LYP-D4	-117.8901434	-548.5893653	-666.4814314	-549.2799348	-117.243664	-27.66694535	-1.206531361	26.46045808	4.710437121	-5.616367094	-3.804507149	-1.811857058
HAT	30	HF-D4	-117.1429037	-547.2345318	-664.3880007	-547.9080518	-116.5357894	-41.67016908	-6.629723931	35.04051155	7.907552994	-11.03955966	4.775546323	-15.81508078
HAT	30	κPr2SCAN50-D4	-117.8417986	-548.3437438	-666.182034	-549.0334347	-117.1925899	-25.40294549	2.201595994	27.60458197	2.434311501	-2.208239739	-2.660383263	0.452142803
HAT	30	LC-ωPBE08-D3(BJ)	-117.8785742	-548.3849942	-666.2596061	-549.084041	-117.225899	-29.09863167	2.486361412	31.58503946	1.621774273	-1.923474321	1.320074225	-3.243543377
HAT	30	LRC-ωPBE-D3(BJ)	-117.853041	-548.3633501	-666.2147756	-549.0523582	-117.2027932	-24.32242812	1.013717305	25.33618418	4.162449738	-3.396118428	-4.928781048	1.532660177
HAT	30	LRC-ωPBEh-D3	-117.8338185	-548.3463174	-666.1822371	-549.0347621	-117.1859247	-25.44608891	-1.318564988	24.12756447	5.932900742	-5.728400722	-6.137400762	0.408999388
HAT	30	M05-2X-D3	-117.9399892	-548.5805077	-666.5199186	-549.2758177	-117.2917717	-29.55098471	0.362853955	29.91388576	2.199030624	-4.046981778	-0.35107947	-3.695896418
HAT	30	M06-D4	-117.861579	-548.5198721	-666.3879087	-549.2089711	-117.2153283	-26.88767519	-4.052147143	22.83557089	7.945688609	-8.461982876	-7.429394341	-1.032586889
HAT	30	M06-2X-D3	-117.8966171	-548.5320844	-666.4289504	-549.2256162	-117.2474076	-27.81268237	-0.156200229	27.65652647	3.587237363	-4.566035962	-2.608438764	-1.957594078
HAT	30	M06-HF-D3	-117.9428533	-548.5643368	-666.5030442	-549.2735232	-117.2851943	-32.3339053	2.601580782	34.93553761	3.239413665	-1.808254951	4.670572379	-6.478817005
HAT	30	M06-L-D4	-117.9402058	-548.5792402	-666.528315	-549.256455	-117.2931143	-18.90259781	-5.565342578	13.33728535	13.45142909	-9.975178311	-16.92767988	6.952490487
HAT	30	MN15-D3	-117.8636435	-548.490957	-666.3615093	-549.1826244	-117.2167911	-28.12182506	-4.335328224	23.78654165	7.611793769	-8.745163957	-6.478423581	-2.266736764
HAT	30	mPW2PLYP-D4	-117.8513654	-548.4290815	-666.2775947	-549.11516	-117.2044815	-24.59498434	1.789759104	26.38478264	3.250129612	-2.620076629	-3.880182594	1.260103957
HAT	30	O3LYP-D4	-117.9209777	-548.5789077	-666.5037265	-549.2605306	-117.2738494	-21.64563079	-2.410283104	19.23538218	8.924850945	-6.820118837	-11.02958305	4.209457509
HAT	30	OLYP-D3(BJ)	-117.9341702	-548.6271817	-666.5721895	-549.3043713	-117.2875039	-19.15365443	-6.800753016	12.35293194	14.56131102	-11.21058875	-17.91203329	6.701433863
HAT	30	PBE-D4	-117.7908024	-548.3249181	-666.1284448	-549.0008913	-117.1475523	-20.53401026	-7.984648083	12.5493949	15.05502707	-12.39448382	-17.71557033	5.321078031
HAT	30	PBE0-D3(op)	-117.8064823	-548.3290368	-666.1402239	-549.0144219	-117.1615389	-25.37752238	-2.952285893	22.42527693	7.600904965	-7.362121626	-7.839688303	0.477565916
HAT	30	PBE0-DH-D3(BJ)	-117.8204197	-548.306121	-666.1269712	-548.9964239	-117.1725545	-26.62999507	-0.270075185	26.35996232	4.292456913	-4.679910918	-3.905002909	-0.774906774
HAT	30	PBE-QIDH-D3(BJ)	-117.798486	-548.2297406	-666.0203353	-548.921074	-117.1478369	-25.52981668	4.951822116	30.48167948	0.379350317	0.541986383	0.21671425	0.325271614
HAT	30	Pr2SCAN50-D4	-117.8472639	-548.365833	-666.2101006	-549.0549059	-117.1989842	-25.59812206	1.880175444	27.4783383	2.658143611	-2.529660289	-2.786626934	0.256966235
HAT	30	Pr2SCAN69-D4	-117.8304518	-548.2822061	-666.1051307	-548.9764301	-117.176699	-25.39598019	4.723460321	30.11948098	0.229554421	0.313624588	-0.145484253	0.45910811
HAT	30	PB6B95-D3(BJ)	-118.1103667	-549.0939117	-667.2082047	-549.7820855	-117.4612112	-24.48436642	-2.463827277	22.02057816	7.559025041	-6.87366301	-8.244387073	1.370721878
HAT	30	PW91-D4	-117.9024276	-548.5936002	-666.5092172	-549.2722092	-117.2572381	-20.97101418	-8.276437159	12.69461045	15.12831384	-12.68627289	-17.57035479	4.884074112
HAT	30	PWPB95-D4	-117.863781	-548.4969904	-666.3593656	-549.1847696	-117.2143995	-24.09496157	0.882138825	24.97713879	4.407761675	-3.527696908	-5.287826442	1.760126729
HAT	30	r2SCAN-D4	-117.8790254	-548.5389557	-666.4269792	-549.216479	-117.2387302	-23.36100118	-5.646433234	17.71460517	11.30331451	-10.05626897	-12.55036006	2.494087116
HAT	30	r2SCAN0-D4	-117.8683226	-548.4957531	-666.3666608	-549.1803344	-117.2279404	-27.73531086	-1.622178005	26.11317706	5.091900957	-6.032013738	-4.151788175	-1.880222566
HAT	30	r2SCAN50-D4	-117.8595497	-548.4567295	-666.3161129	-549.1478589	-117.2193403	-31.95271627	0.104412599	32.05717979	3.048818846	-4.305423134	1.792214557	-6.097627974
HAT	30	r2SCANh-D4	-117.8744823	-548.521146	-666.4018178	-549.201551	-117.2341212	-25.12785348	-3.883927952	21.24396557	8.657381671	-8.293763685	-9.020999657	0.727234814
HAT	30	rev-DSD-PBEP86-D4	-117.7332783	-548.09891	-665.8242152	-548.7896538	-117.0810131	-24.14562144	5.003235005	29.14889492	0.854734791	0.593399272	-1.11607031	1.709466858
HAT	30	TPSS-D4	-117.9843747	-548.6588702	-666.6540433	-549.3366366	-117.3382589	-19.86107595	-6.776118542	13.08498906	14.18296522	-11.18595428	-17.17997617	5.994012345
HAT	30	TPSSh-D4	-117.972539	-548.6284052	-666.6086203	-549.3098159	-117.3260102	-21.88871391	-4.816840869	17.07190792	11.20986696	-9.226676602	-13.19305731	3.96637439
HAT	30	ωB97M(2)-V	-118.0109624	-548.7355862	-666.7452744	-549.4270576	-117.358769	-24.64726031	0.799571156	25.44687074	4.214179532	-3.610264577	-4.818094487	1.207827985
HAT	30	ωB97M-V	-117.8827744	-548.5418321	-666.4244168	-549.2308457	-117.2380685	-27.80347023	0.11907203	27.92258657	3.316571184	-4.290763703	-2.342378665	-1.948381932
HAT	30	ωB97X-D4	-117.9218928	-548.5609223	-666.4818247	-549.2522869	-117.2723856	-26.2658265	0.621486782	26.88735514	3.582979519	-3.788348951	-3.377610087	-0.410738209
HAT	30	ωB97X-2-D3(BJ)	-117.6451353	-547.9160008	-665.5501395	-548.5955255	-117.0023022	-23.02432297	6.900478593	29.92483826	1.415384918	2.49064286	-0.340126975	2.830765324
HAT	30	ωB97X-V	-117.917525	-548.4881066	-666.4041814	-549.1796583	-117.2673526	-25.96596945	0.910011049	26.87602187	3.444384021	-3.499824684	-3.388943357	-0.11088115
HAT	30	ωM06-D3	-117.9135204	-548.5662664	-666.4786548	-549.2569275	-117.2639774	-25.80191964	0.710358577	26.51231934	3.726061525	-3.699477157	-3.752645894	0.053168653
HAT	30	ωr2SCAN-D4	-117.8897309	-548.5036187	-666.3918109	-549.1929817	-117.2441409	-27.46797347	0.965516452	28.4335337	2.637875408	-3.444319281	-1.831431536	-1.612885174
HAT	30	X3LYP-D4	-117.9060689	-548.5486757	-666.4622019	-549.2351714	-117.2605449	-25.7101516	-4.679542246	21.03065032	9.161846444	-9.089377979	-9.234314908	0.144936699
HAT	30	Reference	-117.7380734	-547.9762072	-665.707253	-548.6684131	-117.0870702	-25.8550883	4.409835733	30.26496523	0	0	0	0
N	42	B2GP-PLYP-D4	-430.5716965	-78.53697097	-509.0952558	-509.1425857	0	-21.28398829	8.415950676	29.69997289	0.765528908	-0.767411253	0.763646563	-1.531055376
N	42	B2PLYP-D4	-430.6518946	-78.55291403	-509.1929232	-509.236575	0	-19.93365984	7.458240683	27.39193228	1.634757642	-1.725121246	-1.544394039	-0.180726919
N	42	B3LYP-D4	-430.9500052	-78.6338186	-509.5737532	-509.6133961	0	-18.5568844	6.319414505	24.87632848	3.461972635	-2.863947423	-4.059997846	1.196048516
N	42	B3PW91-D4	-430.7777514	-78.59766412	-509.3683126	-509.4107104	0	-22.14786508	4.457111851	26.60501223	3.528782087	-4.726250078	-2.331314096	-2.394932165
N	42	B97-D3(op)	-430.7871231	-78.59618069	-509.3743326	-509.4144605	0	-19.55113853	5.62949029	25.18065997	3.654768995	-3.553871639	-3.755666352	0.201794391
N	42	B97M-V	-430.8549249	-78.62154675	-509.4681423	-509.5072383	0	-19.30636866	5.226708501	24.53310793	4.179935911	-3.956653428	-4.403218394	0.446564254
N	42	BLYP-D4	-430.8741929	-78.58801839	-509.4550098	-509.4862128	0	-15.06112946	4.519001091	19.58015456	7.010266302	-4.664360837	-9.356171766	4.691803452
N	42	CAM-B3LYP-D4	-430.7693041	-78.57633216	-509.3325463	-509.3800421	0	-21.58996886	8.214104896	29.80410816	0.918519433	-0.969257033	0.867781834	-1.837035939
N	42	HF-D4	-428.591949	-78.07886802	-506.6525994	-506.6988737	0	-17.60581551	11.43173108	29.03757465	1.174808736	2.248369149	0.101248322	2.147117405
N	42	κPr2SCAN50-D4	-430.5576316	-78.54293694	-509.0904223	-509.1376376	0	-23.26114741	6.366886414	29.62807089	1.754110043	-2.816475514	0.691744571	-3.508214495
N	42	LC-ωPBE08-D3(BJ)	-430.6351745	-78.56476564	-509.1884051	-509.2450819	0	-28.32687749	7.238359665	35.5652823	4.28697912	-1.945002264	6.628955976	-8.573944576
N	42	LRC-ωPBE-D3(BJ)	-430.5869494	-78.54937301	-509.1258529	-509.1751966	0	-24.39391112	6.569721153	30.96367115	2.3204928	-2.613640775	2.027344824	-4.640978204
N	42	LRC-ωPBEh-D3	-430.5205439	-78.53598053	-509.0505751	-509.0977361	0	-25.86070594	3.733244678	29.59399183	3.053891379	-5.45011725	0.657665507	-6.107773024
N	42	M05-2X-D3	-430.881337	-78.60875225	-509.4788874	-509.52684	0	-23.06143918	7.029241644	30.09071758	1.654255769	-2.154120285	1.154391253	-3.308506266
N	42	M06-D4	-430.6829083	-78.55783235	-509.2331945	-509.2738157	0	-20.75489607	4.735267644	25.49019679	3.947111911	-4.448094285	-3.446129537	-1.001963152
N	42	M06-2X-D3	-430.7648372	-78.58036677	-509.3336628	-509.3821847	0	-23.20573701	7.242227323	30.44800131	1.726404798	-1.941134606	1.511674991	-3.452804094
N	42	M06-HF-D3	-430.8423847	-78.61036485	-509.4406248	-509.4991536	0	-29.11895738	7.608398672	36.72740246	4.683019694	-1.574963256	7.791076132	-9.366024463
N	42	M06-L-D4	-430.8702434	-78.61037236	-509.4724496	-509.5065771	0	-16.29098536	5.124339218	21.41535054	5.789999249	-4.059022711	-7.520975787	3.461947559
N	42	MN15-D3	-430.6780406	-78.55779713	-509.231488	-509.2771513	0	-25.9246183	2.729496562	28.65415617	3.368017759	-6.453865366	-0.282170151	-6.17168538
N	42	mPW2PLYP-D4	-430.643009	-78.55095787	-509.1813853	-509.2266382	0	-20.50152976	7.89510837	28.3966708	0.913954539	-1.288253559	-0.539655519	-0.748596847
N	42	O3LYP-D4	-430.8005026	-78.5979868	-509.3841733	-509.42401	0	-16.01439188	8.983471626	24.99788903	2.0691638	-0.199890302	-3.938437299	3.738541039
N	42	OLYP-D3(BJ)	-430.8739451	-78.60482263	-509.4746749	-509.5103521	0	-19.81952067	2.568249145	22.3878014	6.581818852	-6.615112783	-6.54852492	-0.066587757
N	42	PBE-D4	-430.4814136	-78.50897983	-508.9871046	-509.0238498	0	-20.99417002	2.063763046	23.05796652	6.498979343	-7.119598883	-5.878359803	-1.241237102
N	42	PBE0-D3(op)	-430.4646142	-78.51851915	-508.975771	-509.0205678	0	-23.49040873	4.619943166	28.11038933	2.694677879	-4.563418763	-0.825936996	-3.737475811
N	42	PBE0-DH-D3(BJ)	-430.4736553	-78.52670337	-508.9933394	-509.0426959	0	-26.56698938	4.404620409	30.97165213	3.407033662	-4.77874152	2.035325803	-6.814056464
N	42	PBE-QIDH-D3(BJ)	-430.4155021	-78.512787	-508.9168006	-508.9694228	0	-25.8117605	7.209142511	33.02094414	3.029418619	-1.974219418	4.084617821	-6.058827584
N	42	Pr2SCAN50-D4	-430.5678283	-78.54670675	-509.1042907	-509.1508938	0	-22.81546968	6.428384518	29.24389056	1.531270824	-2.75497741	0.307564237	-3.062536767
N	42	Pr2SCAN69-D4	-430.5031182	-78.53585654	-509.0242938	-509.075524	0	-22.93497009	9.21245274	32.14745938	1.620111934	0.029090811	3.211133056	-3.182037173
N	42	PB6B95-D3(BJ)	-431.4439055	-78.72354064	-510.1540906	-510.1973617	0	-18.77228584	8.380752601	27.15306836	1.292933648	-0.802609327	-1.783257969	0.980647079
N	42	PW91-D4	-430.8218989	-78.58357505	-509.4021111	-509.4388036	0	-20.91466789	2.110191695	23.02489292	6.492301821	-7.073170234	-5.911433407	-1.161734975
N	42	PWPB95-D4	-430.6797864	-78.55890274	-509.2254317	-509.27095	0	-20.24401248	8.319135722	28.56318046	0.618686035	-0.864226207	-0.373145863	-0.491079561
N	42	r2SCAN-D4	-430.7255622	-78.56772191	-509.2908054	-509.3283016	0	-21.97381365	1.555393196	23.52924186	6.517526596	-7.627968732	-5.407084459	-2.220880734
N	42	r2SCAN0-D4	-430.6547148	-78.55971231	-509.2080156	-509.2527434	0	-24.04378766	4.023314648	28.06714062	3.014616493	-5.160047281	-0.869185704	-4.290854739
N	42	r2SCAN50-D4	-430.5921016	-78.55294524	-509.1350137	-509.1860043	0	-25.70111776	6.295915017	31.99707374	2.974097163	-2.887446912	3.060747415	-5.948184848
N	42	r2SCANh-D4	-430.6961129	-78.56435497	-509.2563894	-509.2968896	0	-22.85496022	2.55925716	25.4142538	5.073088647	-6.624104769	-3.522072526	-3.102027299
N	42	rev-DSD-PBEP86-D4	-430.2408843	-78.47175865	-508.6980072	-508.7474332	0	-21.83123801	9.18404132	31.01531412	1.039833594	0.000679392	2.078987796	-2.078305092
N	42	TPSS-D4	-431.0002047	-78.63986633	-509.6346249	-509.6685496	0	-17.87057687	3.41748196	21.2880873	6.707059494	-5.765879969	-7.648239019	1.882356051
N	42	TPSSh-D4	-430.9447381	-78.63139842	-509.569234	-509.6069017	0	-19.3054493	4.331392168	23.63687223	5.075711926	-4.851969761	-5.299454092	0.447483618
N	42	ωB97M(2)-V	-431.1261416	-78.65653406	-509.7676944	-509.8164888	0	-21.21805996	9.400890013	30.61898378	0.950092772	0.217528084	1.682657461	-1.465127042
N	42	ωB97M-V	-430.7963583	-78.5715761	-509.3529346	-509.40081	0	-20.62976437	9.412526192	30.04232344	0.667580691	0.229164264	1.105997117	-0.876831456
N	42	ωB97X-D4	-430.8138655	-78.59622689	-509.3950188	-509.4451028	0	-21.96939142	9.458811518	31.42823795	1.383680607	0.27544959	2.491911625	-2.216458503
N	42	ωB97X-2-D3(BJ)	-430.0929823	-78.41282825	-508.4917047	-508.5406136	0	-21.83922942	8.851581682	30.6908459	1.043149913	-0.331780246	1.754519579	-2.0862965
N	42	ωB97X-V	-430.787272	-78.59348023	-509.3652173	-509.415887	0	-22.04740585	9.748300644	31.79574163	1.712177009	0.564938715	2.859415303	-2.294472932
N	42	ωM06-D3	-430.822956	-78.59177494	-509.397384	-509.4455392	0	-19.33249362	10.88536037	30.2178848	1.49177846	1.701998444	1.281558477	0.420439297
N	42	ωr2SCAN-D4	-430.7046476	-78.57432212	-509.2694939	-509.3178119	0	-24.37382085	5.946154385	30.32001407	2.310447646	-3.237207544	1.383687749	-4.620887929
N	42	X3LYP-D4	-430.7792905	-78.58788279	-509.3567631	-509.3973702	0	-18.94878109	6.532495691	25.48130698	3.052942791	-2.650866237	-3.455019345	0.804151827
N	42	Reference	-430.2665482	-78.47558637	-508.7275	-508.7736129	0	-19.75293292	9.183361929	28.93632632	0	0	0	0
N	43	B2GP-PLYP-D4	-304.5342384	0	-304.5221561	-304.5711935	0	-23.18966717	7.581735052	30.77143918	1.042249182	0.060825743	2.023672622	-1.962843751
N	43	B2PLYP-D4	-304.5926649	0	-304.582138	-304.6298112	0	-23.30960482	6.605748244	29.91539021	1.041392358	-0.915161065	1.16762365	-2.082781396
N	43	B3LYP-D4	-304.8549412	0	-304.8445648	-304.8916086	0	-23.00913863	6.511271672	29.52044697	0.891159025	-1.009637637	0.772680413	-1.78231521
N	43	B3PW91-D4	-304.7408363	0	-304.727829	-304.7708474	0	-18.83219513	8.162239563	26.9944647	1.197316054	0.641330254	-1.753301855	2.394628293
N	43	B97-D3(op)	-304.7373218	0	-304.7254308	-304.7690232	0	-19.89293439	7.461720218	27.35468631	0.726134666	-0.059189091	-1.393080242	1.333889025
N	43	B97M-V	-304.8186866	0	-304.8069394	-304.8507136	0	-20.09723112	7.371509129	27.46877228	0.71419723	-0.14940018	-1.27899428	1.1295923
N	43	BLYP-D4	-304.7336161	0	-304.7278221	-304.7705334	0	-23.16595288	3.635783214	26.80177301	2.915559821	-3.885126095	-1.945993547	-1.939129458
N	43	CAM-B3LYP-D4	-304.6833385	0	-304.6694382	-304.718684	0	-22.17965513	8.722579449	30.90226992	1.678086754	1.20167014	2.154503367	-0.952831708
N	43	HF-D4	-302.9460591	0	-302.9199493	-302.9857154	0	-24.88465714	16.38414808	41.26884488	10.69215855	8.863238776	12.52107833	-3.65783372
N	43	κPr2SCAN50-D4	-304.5533128	0	-304.5389452	-304.586709	0	-20.95643082	9.015781043	29.97224526	1.359675221	1.494871734	1.224478708	0.270392595
N	43	LC-ωPBE08-D3(BJ)	-304.6409393	0	-304.6201115	-304.6686097	0	-17.36342554	13.06964123	30.43309444	3.617029903	5.548731923	1.685327882	3.863397884
N	43	LRC-ωPBE-D3(BJ)	-304.5897358	0	-304.5740035	-304.617865	0	-17.65129077	9.87218304	27.52350194	1.787769173	2.351273731	-1.224264615	3.575532648
N	43	LRC-ωPBEh-D3	-304.5436654	0	-304.5278526	-304.5719659	0	-17.75880201	9.922697784	27.6815281	1.734013466	2.401788475	-1.066238458	3.468021406
N	43	M05-2X-D3	-304.7968629	0	-304.7850251	-304.8313296	0	-21.62816702	7.428384188	29.05658568	0.200672122	-0.092525121	0.308819122	-0.401343604
N	43	M06-D4	-304.6152771	0	-304.6020502	-304.6473748	0	-20.14158509	8.29998924	28.44160643	0.542620031	0.779079931	-0.30616013	1.085238332
N	43	M06-2X-D3	-304.6975482	0	-304.6840741	-304.7328391	0	-22.14535254	8.455115548	30.60050338	1.39347153	0.934206239	1.85273682	-0.918529117
N	43	M06-HF-D3	-304.7869123	0	-304.7742786	-304.8218751	0	-21.93947562	7.927785198	29.86729578	0.763202556	0.406875889	1.119529224	-0.712652199
N	43	M06-L-D4	-304.7889286	0	-304.7784186	-304.8219484	0	-20.7202523	6.595088559	27.31537388	1.179106713	-0.92582075	-1.432392676	0.506571119
N	43	MN15-D3	-304.6305338	0	-304.6152016	-304.6557956	0	-15.85195201	9.62115212	25.47312939	2.687439986	2.100242811	-3.274637162	5.374871407
N	43	mPW2PLYP-D4	-304.5868962	0	-304.5752431	-304.6239344	0	-23.24178394	7.312442193	30.55426317	1.007481864	-0.208467116	1.806496613	-2.014960518
N	43	O3LYP-D4	-304.7390196	0	-304.7260879	-304.7706435	0	-19.84429285	8.114779162	27.95910363	0.691266388	0.593869853	-0.788662923	1.382530573
N	43	OLYP-D3(BJ)	-304.7980478	0	-304.7860518	-304.8231858	0	-15.77434471	7.527589629	23.30195948	2.726243699	0.00668032	-5.445807078	5.452478709
N	43	PBE-D4	-304.4646659	0	-304.4550543	-304.4922173	0	-17.28877669	6.031394506	23.32019875	3.458541306	-1.489514803	-5.42756781	3.938046731
N	43	PBE0-D3(op)	-304.4817927	0	-304.4672386	-304.5111196	0	-18.40292532	9.132813108	27.53576775	1.411951301	1.611903799	-1.211998802	2.823898101
N	43	PBE0-DH-D3(BJ)	-304.5086179	0	-304.4917441	-304.5362392	0	-17.3326279	10.5884447	27.92110021	1.947100865	3.067535387	-0.826666343	3.894195524
N	43	PBE-QIDH-D3(BJ)	-304.4523732	0	-304.4356645	-304.4818946	0	-18.52496942	10.48488992	29.00988885	1.613051452	2.963980607	0.262122298	2.701854003
N	43	Pr2SCAN50-D4	-304.5649699	0	-304.5506398	-304.5983724	0	-20.96038067	8.992253732	29.9526678	1.338122835	1.471344423	1.204901248	0.26644275
N	43	Pr2SCAN69-D4	-304.5142728	0	-304.4983046	-304.5489653	0	-21.76984836	10.02017697	31.79006002	2.770780564	2.499267662	3.042293466	-0.543024938
N	43	PB6B95-D3(BJ)	-305.2229865	0	-305.2098033	-305.2516956	0	-18.01521029	8.272555256	26.28779425	1.605809126	0.751645947	-2.459972304	3.211613133
N	43	PW91-D4	-304.7292965	0	-304.7200425	-304.7576877	0	-17.81576364	5.806939387	23.62273142	3.419502529	-1.713969922	-5.125035136	3.411059778
N	43	PWPB95-D4	-304.6262948	0	-304.6129328	-304.6558606	0	-18.55280452	8.384780154	26.93761424	1.337011579	0.863870845	-1.810152313	2.674018897
N	43	r2SCAN-D4	-304.6656599	0	-304.6555919	-304.6970287	0	-19.68423232	6.317743602	26.00200729	1.974462487	-1.203165707	-2.745759268	1.542591103
N	43	r2SCAN0-D4	-304.6316746	0	-304.6167384	-304.6622429	0	-19.18185632	9.372625457	28.55451234	1.02248518	1.851716148	-0.193254211	2.0449671
N	43	r2SCAN50-D4	-304.6038261	0	-304.5838837	-304.6327024	0	-18.12016544	12.51406384	30.63425815	3.439823062	4.993154527	1.886491597	3.106657979
N	43	r2SCANh-D4	-304.6512243	0	-304.6392419	-304.6823947	0	-19.55968462	7.519054351	27.07877014	0.835425688	-0.001854958	-1.668996418	1.667138803
N	43	rev-DSD-PBEP86-D4	-304.2891281	0	-304.2753525	-304.3256042	0	-22.88912278	8.64431131	31.53347057	1.954553007	1.123402001	2.785704012	-1.662299362
N	43	TPSS-D4	-304.9026066	0	-304.8939148	-304.9313184	0	-18.01692797	5.45419374	23.47115042	3.671665853	-2.066715569	-5.276616138	3.209895453
N	43	TPSSh-D4	-304.8689	0	-304.8580432	-304.8978725	0	-18.18048423	6.812765691	24.9932789	2.231315638	-0.708143618	-3.754487658	3.046339185
N	43	ωB97M(2)-V	-304.9846138	0	-304.9703707	-305.0155854	0	-19.43495558	8.937682225	28.37266877	0.895935349	1.416772916	-0.375097782	1.791867842
N	43	ωB97M-V	-304.6982364	0	-304.684325	-304.7305819	0	-20.29712129	8.72949348	29.02664711	0.743732364	1.208584171	0.278880558	0.929702132
N	43	ωB97X-D4	-304.7497701	0	-304.7337278	-304.7842775	0	-21.65371047	10.06672626	31.72047124	2.759260818	2.545816954	2.972704682	-0.426887048
N	43	ωB97X-2-D3(BJ)	-304.1303444	0	-304.1189755	-304.1669401	0	-22.96413121	7.134121908	30.09828972	0.86865528	-0.386787401	1.35052316	-1.737307792
N	43	ωB97X-V	-304.7439007	0	-304.7279919	-304.7746325	0	-19.28451717	9.982930523	29.26747842	1.490866541	2.462021214	0.519711867	1.942306251
N	43	ωM06-D3	-304.7375047	0	-304.7252058	-304.7768013	0	-24.65898498	7.717652556	32.37667683	1.912826761	0.196743247	3.628910275	-3.432161559
N	43	ωr2SCAN-D4	-304.6741165	0	-304.6589944	-304.7053978	0	-19.62928089	9.489227274	29.11853945	1.169545427	1.968317965	0.37077289	1.597542529
N	43	X3LYP-D4	-304.7050591	0	-304.694279	-304.7416981	0	-22.99134147	6.764596141	29.75597425	0.882260431	-0.756313168	1.008207695	-1.764518051
N	43	Reference	-304.3025092	0	-304.2905239	-304.3363363	0	-21.22682342	7.520909309	28.74776656	0	0	0	0
N	44	B2GP-PLYP-D4	-304.5711935	0	-304.5680777	-109.4952955	-195.10312	-17.08206775	1.955183543	19.03727852	0.270698624	0.243578096	0.297819153	-0.054240971
N	44	B2PLYP-D4	-304.6298112	0	-304.6277897	-109.5152575	-195.1406888	-16.4000241	1.268452302	17.66850254	0.757054986	-0.443153145	-1.070956827	0.627802682
N	44	B3LYP-D4	-304.8916086	0	-304.8903139	-109.5796756	-195.3347323	-14.30674825	0.812436381	15.11920743	2.2597105	-0.899169066	-3.620251934	2.721078532
N	44	B3PW91-D4	-304.7708474	0	-304.7683663	-109.5301255	-195.2609511	-12.69398749	1.556908723	14.25091644	2.321619821	-0.154696724	-4.488542918	4.333839288
N	44	B97-D3(op)	-304.7690232	0	-304.7674638	-109.5379622	-195.2507462	-12.35264638	0.978532066	13.33119813	3.070667307	-0.733073381	-5.408261233	4.675180401
N	44	B97M-V	-304.8507136	0	-304.8489368	-109.5558303	-195.3171411	-13.96693575	1.114965416	15.08192342	2.127087987	-0.596640031	-3.657535943	3.060891034
N	44	BLYP-D4	-304.7705334	0	-304.7723838	-109.5681987	-195.224071	-13.63973072	-1.161129318	12.47862313	4.566785497	-2.872734765	-6.260836228	3.388096064
N	44	CAM-B3LYP-D4	-304.718684	0	-304.7147233	-109.5356215	-195.2048173	-13.65131616	2.485378669	16.13671659	1.688257998	0.773773222	-2.602742775	3.376510616
N	44	HF-D4	-302.9857154	0	-302.9775411	-108.9957312	-194.0282814	-24.03187831	5.129434778	29.16135139	6.919860679	3.417829331	10.42189203	-7.004051535
N	44	κPr2SCAN50-D4	-304.586709	0	-304.5836275	-109.4846119	-195.1280383	-16.27828664	1.933715791	18.21202837	0.374770669	0.222110343	-0.527430994	0.749540143
N	44	LC-ωPBE08-D3(BJ)	-304.6686097	0	-304.6608946	-109.4927432	-195.1959843	-12.62412033	4.841263182	17.46540363	2.201856736	3.129657735	-1.274055737	4.403706454
N	44	LRC-ωPBE-D3(BJ)	-304.617865	0	-304.613279	-109.4851593	-195.1512112	-11.61238154	2.877743792	14.49014384	2.707726934	1.166138345	-4.249315524	5.415445238
N	44	LRC-ωPBEh-D3	-304.5719659	0	-304.5677591	-109.4653141	-195.1229202	-10.20857658	2.639813523	12.84840637	3.409630535	0.928208076	-5.891052994	6.819250203
N	44	M05-2X-D3	-304.8313296	0	-304.8275131	-109.5691138	-195.2855262	-14.6274681	2.394880369	17.02237178	1.200181254	0.683274922	-1.717087586	2.400358682
N	44	M06-D4	-304.6473748	0	-304.6483801	-109.5133044	-195.1589626	-15.62007784	-0.630864229	14.9892385	3.04634527	-2.342469676	-3.750220864	1.407748945
N	44	M06-2X-D3	-304.7328391	0	-304.7295711	-109.5426361	-195.2145447	-15.27458286	2.050688749	17.32529595	0.876623355	0.339083302	-1.414163408	1.753243917
N	44	M06-HF-D3	-304.8218751	0	-304.8097853	-109.5660002	-195.2750816	-12.05235898	7.586521415	19.6388996	3.387178101	5.874915968	0.899440234	4.975467805
N	44	M06-L-D4	-304.8219484	0	-304.8248944	-109.5625937	-195.2856661	-16.51065436	-1.848640381	14.66204029	3.818832451	-3.560245828	-4.077419074	0.517172422
N	44	MN15-D3	-304.6557956	0	-304.6522444	-109.5083555	-195.1651388	-11.10613659	2.228401903	13.33455619	2.960849816	0.516796456	-5.404903176	5.921690195
N	44	mPW2PLYP-D4	-304.6239344	0	-304.6212097	-109.5111481	-195.1382912	-16.00455352	1.709781892	17.71436092	0.513461	-0.001823555	-1.025098444	1.023273258
N	44	O3LYP-D4	-304.7706435	0	-304.7683758	-109.5434494	-195.2516553	-15.34960677	1.423005619	16.77263685	1.127711169	-0.288599828	-1.96682251	1.678220007
N	44	OLYP-D3(BJ)	-304.8231858	0	-304.8215231	-109.5574067	-195.2800198	-8.936162898	1.043420239	9.979597378	4.714023596	-0.668185208	-8.759861985	8.091663882
N	44	PBE-D4	-304.4922173	0	-304.4919316	-109.457889	-195.0490428	-9.233426524	0.179273457	9.412714696	5.429538328	-1.53233199	-9.326744667	7.794400256
N	44	PBE0-D3(op)	-304.5111196	0	-304.5076218	-109.451514	-195.0778015	-11.41804797	2.194924935	13.6129911	2.804893877	0.483319488	-5.126468266	5.609778814
N	44	PBE0-DH-D3(BJ)	-304.5362392	0	-304.531075	-109.4532527	-195.1013841	-11.54468553	3.240580222	14.78528415	2.741574996	1.528974775	-3.954175217	5.483141254
N	44	PBE-QIDH-D3(BJ)	-304.4818946	0	-304.4764526	-109.4455011	-195.0596967	-14.62296066	3.414951924	18.03793589	1.202434976	1.703346477	-0.701523474	2.404866119
N	44	Pr2SCAN50-D4	-304.5983724	0	-304.5951024	-109.4855974	-195.1382691	-15.99776826	2.051983805	18.04977756	0.515030082	0.340378358	-0.689681806	1.030058523
N	44	Pr2SCAN69-D4	-304.5489653	0	-304.5444865	-109.4746327	-195.1028954	-17.92341517	2.810480206	20.73392394	1.546669668	1.098874759	1.994464577	-0.895588391
N	44	PB6B95-D3(BJ)	-305.2516956	0	-305.2492836	-109.7084571	-195.5656442	-14.05978436	1.513510634	15.5733174	1.682118387	-0.198094813	-3.166141961	2.968042418
N	44	PW91-D4	-304.7576877	0	-304.7575403	-109.5425974	-195.2298584	-9.267073369	0.092485185	9.359573322	5.499503152	-1.619120262	-9.379886041	7.760753411
N	44	PWPB95-D4	-304.6558606	0	-304.6528572	-109.5210051	-195.1590471	-15.18047297	1.884662654	17.06515981	0.923678378	0.173057207	-1.674299549	1.847353812
N	44	r2SCAN-D4	-304.6970287	0	-304.6970152	-109.5174908	-195.2000862	-12.89421557	0.008493992	12.90273011	3.769920356	-1.703111455	-5.836729257	4.133611215
N	44	r2SCAN0-D4	-304.6622429	0	-304.6591669	-109.4972764	-195.186983	-13.81559098	1.930203009	15.74581601	1.606120458	0.218597562	-2.993643353	3.212235796
N	44	r2SCAN50-D4	-304.6327024	0	-304.6266398	-109.4783017	-195.1770759	-14.22884841	3.804381586	18.03325267	1.399491414	2.092776139	-0.706206689	2.798978368
N	44	r2SCANh-D4	-304.6823947	0	-304.6811557	-109.5092515	-195.1944004	-13.33912275	0.7774553	14.11659931	2.778505099	-0.934150147	-4.622860052	3.688704027
N	44	rev-DSD-PBEP86-D4	-304.3256042	0	-304.3217475	-109.4130912	-194.9408905	-17.80710366	2.420128169	20.22726021	1.098161782	0.708522722	1.487800843	-0.779276879
N	44	TPSS-D4	-304.9313184	0	-304.9321433	-109.5912483	-195.359603	-12.25711259	-0.517641847	11.73949028	4.614608191	-2.229247294	-6.999969088	4.770714191
N	44	TPSSh-D4	-304.8978725	0	-304.8972209	-109.5760455	-195.3423289	-12.86512401	0.40885847	13.27400298	3.384101681	-1.302746977	-5.465456385	4.162702774
N	44	ωB97M(2)-V	-305.0155854	0	-305.0118667	-109.6404168	-195.3997508	-15.42553343	2.333480222	17.75903824	0.80114795	0.621874775	-0.980421126	1.602293347
N	44	ωB97M-V	-304.7305819	0	-304.7274172	-109.5545722	-195.1994137	-14.68620244	1.985880521	16.67210636	1.170814037	0.274275073	-2.067353	2.341624342
N	44	ωB97X-D4	-304.7842775	0	-304.7797269	-109.5486109	-195.2582744	-14.18653748	2.855585347	17.04214543	1.420646915	1.1439799	-1.69731393	2.841289302
N	44	ωB97X-2-D3(BJ)	-304.1669401	0	-304.1643966	-109.3836788	-194.8111555	-17.50385795	1.596107267	19.09999311	0.238015965	-0.11549818	0.36053375	-0.476031171
N	44	ωB97X-V	-304.7746325	0	-304.7697613	-109.5430622	-195.2518513	-12.72647238	3.056747859	15.78324052	2.150680628	1.345142412	-2.956218844	4.301354402
N	44	ωM06-D3	-304.7768013	0	-304.7739564	-109.5608502	-195.2418116	-16.22770917	1.785174145	18.01290918	0.400059443	0.073568698	-0.726550187	0.80011761
N	44	ωr2SCAN-D4	-304.7053978	0	-304.70158	-109.5114106	-195.2154731	-13.48260255	2.395701918	15.87832595	1.77261494	0.684096471	-2.861133409	3.54522423
N	44	X3LYP-D4	-304.7416981	0	-304.7400648	-109.5374263	-195.2265327	-13.96888266	1.024933167	14.99383808	2.216146779	-0.68667228	-3.745621279	3.058944124
N	44	Reference	-304.3363363	0	-304.3336087	-109.4211586	-194.9423133	-17.02782678	1.711605447	18.73945936	0	0	0	0
N	45	B2GP-PLYP-D4	-422.4130496	0	-422.3952807	-422.4321328	0	-11.97486665	11.15016123	23.12504696	0.514608764	-0.36262565	-0.666591879	0.303965746
N	45	B2PLYP-D4	-422.4947861	0	-422.4791218	-422.5150627	0	-12.72372894	9.829511623	22.55326084	1.460826625	-1.683275256	-1.238377994	-0.444896552
N	45	B3LYP-D4	-422.8789341	0	-422.8641824	-422.8991589	0	-12.69124735	9.256838263	21.94810584	2.049740808	-2.255948616	-1.843533001	-0.412414958
N	45	B3PW91-D4	-422.7115275	0	-422.693804	-422.7266659	0	-9.499526359	11.12166043	20.62120193	1.780781676	-0.391126446	-3.170436907	2.779306032
N	45	B97-D3(op)	-422.7051996	0	-422.6888038	-422.7224225	0	-10.8074925	10.28858845	21.09609817	1.959869548	-1.224198431	-2.695540665	1.471339889
N	45	B97M-V	-422.8250117	0	-422.8088736	-422.8431001	0	-11.3506028	10.12683074	21.47745162	1.850071676	-1.385956139	-2.314187213	0.928229595
N	45	BLYP-D4	-422.6868187	0	-422.6779404	-422.7095411	0	-14.25854765	5.571189904	19.82976028	4.951737767	-5.941596974	-3.96187856	-1.979715259
N	45	CAM-B3LYP-D4	-422.6223874	0	-422.6030189	-422.6401094	0	-11.12071393	12.15389129	23.27462295	0.579060152	0.641104412	-0.517015892	1.158118458
N	45	HF-D4	-420.1419496	0	-420.1098157	-420.161262	0	-12.11868616	20.1643355	32.28304097	8.571475377	8.651548619	8.491402135	0.160146229
N	45	κPr2SCAN50-D4	-422.4427839	0	-422.4227289	-422.4594016	0	-10.42774091	12.58471843	23.01247596	0.925547215	1.071931552	-0.779162877	1.85109148
N	45	LC-ωPBE08-D3(BJ)	-422.5661848	0	-422.539117	-422.5773469	0	-7.004290347	16.98530721	23.98960872	2.835245105	5.47252033	0.197969881	5.274542044
N	45	LRC-ωPBE-D3(BJ)	-422.4878861	0	-422.4668074	-422.5008854	0	-8.157217089	13.22708933	21.38431941	2.060810935	1.714302448	-2.407319423	4.121615303
N	45	LRC-ωPBEh-D3	-422.4275512	0	-422.4060901	-422.4401518	0	-7.906938324	13.46709157	21.3740425	2.185950517	1.954304692	-2.417596343	4.371894067
N	45	M05-2X-D3	-422.7841032	0	-422.7665281	-422.8029846	0	-11.84828282	11.02851166	22.87681336	0.699550351	-0.484275223	-0.91482548	0.430549571
N	45	M06-D4	-422.5274677	0	-422.5101116	-422.5464952	0	-11.93992938	10.89109745	22.83104585	0.791141209	-0.621689433	-0.960592984	0.338903011
N	45	M06-2X-D3	-422.6427444	0	-422.623937	-422.6622297	0	-12.22723092	11.80180528	24.02905569	0.263217628	0.289018403	0.237416854	0.051601467
N	45	M06-HF-D3	-422.7730663	0	-422.7527735	-422.7855736	0	-7.84845003	12.73394133	20.58240387	2.215194711	1.22115445	-3.209234972	4.430382361
N	45	M06-L-D4	-422.7755389	0	-422.7624212	-422.7996988	0	-15.16055607	8.231497653	23.39207788	1.84042509	-3.281289225	-0.399560955	-2.881723678
N	45	MN15-D3	-422.5476672	0	-422.5272006	-422.5630176	0	-9.632521809	12.84300702	22.47554418	1.3231574	1.330220143	-1.316094656	2.646310582
N	45	mPW2PLYP-D4	-422.4864252	0	-422.4694146	-422.5063719	0	-12.51673838	10.67431093	23.19106926	0.719522764	-0.838475949	-0.600569579	-0.23790599
N	45	O3LYP-D4	-422.6987693	0	-422.6818314	-422.7127253	0	-8.75750456	10.62868243	19.38620094	2.644771173	-0.884104452	-4.405437895	3.521327831
N	45	OLYP-D3(BJ)	-422.7765609	0	-422.7620991	-422.7917251	0	-9.515722116	9.074912007	18.59064929	3.819432211	-2.437874872	-5.20098955	2.763110275
N	45	PBE-D4	-422.3010333	0	-422.2876931	-422.3170755	0	-10.06665864	8.371107835	18.43778252	4.247767682	-3.141679043	-5.35385632	2.212173752
N	45	PBE0-D3(op)	-422.3345142	0	-422.3148989	-422.3488903	0	-9.021138285	12.30883054	21.3299832	1.628849649	0.796043659	-2.461655639	3.257694107
N	45	PBE0-DH-D3(BJ)	-422.3785951	0	-422.3560359	-422.3917355	0	-8.245740884	14.15609654	22.40185056	2.016548967	2.643309657	-1.389788278	4.033091507
N	45	PBE-QIDH-D3(BJ)	-422.2969911	0	-422.2739998	-422.3103146	0	-8.360580861	14.42727768	22.78787187	1.959128887	2.914490806	-1.003766969	3.91825153
N	45	Pr2SCAN50-D4	-422.4596837	0	-422.4396594	-422.4762857	0	-10.41790028	12.56541463	22.98333151	0.930467538	1.052627748	-0.808307328	1.86093211
N	45	Pr2SCAN69-D4	-422.3922733	0	-422.3700429	-422.4073661	0	-9.470875069	13.94976182	23.42065198	1.403980898	2.436974943	-0.370986854	2.807957322
N	45	PB6B95-D3(BJ)	-423.3734173	0	-423.3559182	-423.3921986	0	-11.78542305	10.98086087	22.7663027	0.778631075	-0.53192601	-1.02533614	0.493409344
N	45	PW91-D4	-422.6772113	0	-422.6642513	-422.6939299	0	-10.49107454	8.132483039	18.6235743	4.27418419	-3.38030384	-5.16806454	1.787757851
N	45	PWPB95-D4	-422.5326701	0	-422.5143582	-422.5506695	0	-11.29482375	11.49088527	22.78572701	0.513906718	-0.021901611	-1.005911824	0.984008646
N	45	r2SCAN-D4	-422.5930396	0	-422.5784199	-422.6108944	0	-11.20409083	9.173965734	20.37807442	2.87619278	-2.338821145	-3.413564415	1.074741557
N	45	r2SCAN0-D4	-422.547973	0	-422.5274862	-422.5637658	0	-9.910107442	12.85563699	22.76576022	1.184364362	1.342850107	-1.025878617	2.368724949
N	45	r2SCAN50-D4	-422.5107978	0	-422.484506	-422.5242992	0	-8.472250026	16.49837539	24.97063892	3.082294293	4.985588509	1.179000078	3.806582365
N	45	r2SCANh-D4	-422.5739108	0	-422.5569516	-422.5909823	0	-10.71250793	10.64207876	21.35460377	1.653871591	-0.870708114	-2.437035069	1.566324459
N	45	rev-DSD-PBEP86-D4	-422.0697397	0	-422.0506251	-422.0872519	0	-10.98908462	11.99454592	22.98364806	0.644874914	0.481759045	-0.807990782	1.289747772
N	45	TPSS-D4	-422.9294205	0	-422.9172925	-422.9482135	0	-11.79281171	7.610448622	19.40327913	4.145348982	-3.902338257	-4.388359708	0.486020677
N	45	TPSSh-D4	-422.8843319	0	-422.8694671	-422.9019489	0	-11.05484055	9.327793831	20.382652	2.796989945	-2.184993048	-3.408986841	1.223991843
N	45	ωB97M(2)-V	-423.0431826	0	-423.0227195	-423.0594597	0	-10.21403258	12.84079138	23.05484024	1.032401553	1.328004504	-0.736798601	2.064799815
N	45	ωB97M-V	-422.627949	0	-422.6081397	-422.6446657	0	-10.48984726	12.43053497	22.92039895	0.894493992	0.917748094	-0.87123989	1.788985133
N	45	ωB97X-D4	-422.7197512	0	-422.6982338	-422.7373533	0	-11.04547636	13.5023929	24.54788686	1.37292702	1.98960602	0.75624802	1.233356034
N	45	ωB97X-2-D3(BJ)	-421.8231209	0	-421.8058085	-421.8424316	0	-12.11759955	10.8637584	22.98137727	0.729645021	-0.649028474	-0.810261568	0.161232836
N	45	ωB97X-V	-422.7082581	0	-422.686279	-422.7224128	0	-8.882252408	13.79205459	22.67432115	1.698292698	2.279267711	-1.117317686	3.396579983
N	45	ωM06-D3	-422.7012688	0	-422.6833936	-422.7235025	0	-13.95183901	11.21691953	25.16878077	0.836504642	-0.295867353	1.377141931	-1.673006618
N	45	ωr2SCAN-D4	-422.6115676	0	-422.590599	-422.6276822	0	-10.11203882	13.15802846	23.2700834	1.08339851	1.645241583	-0.521555437	2.166793567
N	45	X3LYP-D4	-422.6604294	0	-422.6451386	-422.6805398	0	-12.61950381	9.595089873	22.21461379	1.747361027	-1.917697006	-1.577025048	-0.340671414
N	45	Reference	-422.0867381	0	-422.0683913	-422.1063057	0	-12.27883239	11.51278688	23.79163884	0	0	0	0
N	46	B2GP-PLYP-D4	-422.4321328	0	-422.4314337	-109.4952955	-312.9860169	-30.8606797	0.438663321	31.2993922	0.488371125	0.070663612	0.906078638	-0.835413694
N	46	B2PLYP-D4	-422.5150627	0	-422.5151231	-109.5152575	-313.0476813	-30.04268379	-0.037961142	30.00477052	0.397251942	-0.40596085	-0.388543034	-0.017417788
N	46	B3LYP-D4	-422.8991589	0	-422.8998181	-109.5796756	-313.3648524	-28.46948274	-0.41362215	28.05590596	1.559514728	-0.781621858	-2.337407598	1.555783261
N	46	B3PW91-D4	-422.7266659	0	-422.7263546	-109.5301255	-313.2393304	-26.85107397	0.19537367	27.04649043	1.759724586	-0.172626039	-3.346823134	3.174192036
N	46	B97-D3(op)	-422.7224225	0	-422.7230238	-109.5379622	-313.2270663	-26.73562486	-0.377338016	26.35832945	2.390160916	-0.745337724	-4.034984109	3.289641142
N	46	B97M-V	-422.8431001	0	-422.8444658	-109.5558303	-313.3339115	-29.26808684	-0.856991662	28.41114182	1.603581555	-1.224991371	-1.98217174	0.757179163
N	46	BLYP-D4	-422.7095411	0	-422.7122656	-109.5681987	-313.1842819	-26.94489886	-1.709662102	25.2352797	3.617847836	-2.07766181	-5.158033861	3.080367142
N	46	CAM-B3LYP-D4	-422.6401094	0	-422.6389818	-109.5356215	-313.1494203	-28.19546719	0.70755323	28.90306536	0.914900862	0.339553522	-1.490248202	1.829798808
N	46	HF-D4	-420.161262	0	-420.1578455	-108.9957312	-311.2303556	-40.67815737	2.14389427	42.82211646	7.102348732	1.775894561	12.4288029	-10.65289136
N	46	κPr2SCAN50-D4	-422.4594016	0	-422.4587041	-109.4846119	-313.0231931	-30.37352196	0.437684004	30.81125437	0.243812553	0.069684295	0.417940811	-0.348255961
N	46	LC-ωPBE08-D3(BJ)	-422.5773469	0	-422.5735863	-109.4927432	-313.1284453	-27.51099161	2.359820569	29.87085602	1.2571392	1.991820861	-0.522457539	2.514274393
N	46	LRC-ωPBE-D3(BJ)	-422.5008854	0	-422.4991755	-109.4851593	-313.056748	-25.74159344	1.072995099	26.81462956	2.141839695	0.704995391	-3.578684	4.283672564
N	46	LRC-ωPBEh-D3	-422.4401518	0	-422.4386665	-109.4653141	-313.0134878	-24.25331698	0.932007345	25.18536297	2.885979112	0.564007636	-5.207950587	5.771949025
N	46	M05-2X-D3	-422.8029846	0	-422.8026575	-109.5691138	-313.2815495	-29.91878976	0.205278476	30.12411592	0.215959436	-0.162721233	-0.26919764	0.106476238
N	46	M06-D4	-422.5464952	0	-422.5475307	-109.5133044	-313.0785641	-28.47218555	-0.649783907	27.82244701	1.79432508	-1.017783615	-2.570866544	1.553080454
N	46	M06-2X-D3	-422.6622297	0	-422.6614855	-109.5426361	-313.1658783	-29.0440387	0.467005241	29.51109023	0.490614431	0.099005533	-0.882223329	0.981227298
N	46	M06-HF-D3	-422.7855736	0	-422.78358	-109.5660002	-313.2653488	-28.72444686	1.25098304	29.97547568	0.650410605	0.882983331	-0.417837879	1.300819138
N	46	M06-L-D4	-422.7996988	0	-422.8018255	-109.5625937	-313.2841983	-29.55141989	-1.3344713	28.21699568	1.939394442	-1.702471009	-2.176317875	0.473846111
N	46	MN15-D3	-422.5630176	0	-422.5614675	-109.5083555	-313.0930886	-24.11296354	0.972697227	25.0856992	2.95615594	0.604697518	-5.307614361	5.912302458
N	46	mPW2PLYP-D4	-422.5063719	0	-422.5060454	-109.5111481	-313.043013	-29.98814213	0.204862503	30.19305242	0.181699172	-0.163137206	-0.200261139	0.037123874
N	46	O3LYP-D4	-422.7127253	0	-422.7133853	-109.5434494	-313.2186424	-30.97794702	-0.414187097	30.56380929	0.476341268	-0.782186805	0.17049573	-0.952681017
N	46	OLYP-D3(BJ)	-422.7917251	0	-422.7923146	-109.5574067	-313.2711632	-23.12040106	-0.369871902	22.750566	4.190309584	-0.73787161	-7.642747557	6.904864944
N	46	PBE-D4	-422.3170755	0	-422.3183336	-109.457889	-312.8955885	-22.84255018	-0.789435441	22.05315114	4.748798786	-1.15743515	-8.340162422	7.182715826
N	46	PBE0-D3(op)	-422.3488903	0	-422.3480921	-109.451514	-312.9385989	-25.86752809	0.50090352	26.36847284	2.078872267	0.132903811	-4.024840723	4.157737909
N	46	PBE0-DH-D3(BJ)	-422.3917355	0	-422.3895761	-109.4532527	-312.9794644	-25.71632877	1.355033414	27.07140317	2.154472049	0.987033706	-3.321910393	4.308937232
N	46	PBE-QIDH-D3(BJ)	-422.3103146	0	-422.3079901	-109.4455011	-312.9108061	-28.86082382	1.458606472	30.31947628	0.582222019	1.090606764	-0.073837274	1.164442182
N	46	Pr2SCAN50-D4	-422.4762857	0	-422.4755066	-109.4855974	-313.0388043	-30.19326096	0.488845634	30.68215471	0.204843539	0.120845926	0.288841151	-0.167994958
N	46	Pr2SCAN69-D4	-422.4073661	0	-422.4056781	-109.4746327	-312.9836129	-31.92733732	1.059229947	32.98661815	1.642267414	0.691230238	2.59330459	-1.902071321
N	46	PB6B95-D3(BJ)	-423.3921986	0	-423.392025	-109.7084571	-313.7293482	-28.61861615	0.108957197	28.72761896	0.962368557	-0.259042512	-1.665694602	1.406649848
N	46	PW91-D4	-422.6939299	0	-422.6952998	-109.5425974	-313.1879298	-22.96517598	-0.85962438	22.10558819	4.757674727	-1.227624089	-8.287725365	7.060090025
N	46	PWPB95-D4	-422.5506695	0	-422.5499009	-109.5210051	-313.075746	-28.91655644	0.48232559	29.39892811	0.554355663	0.114325882	-0.994385445	1.10870956
N	46	r2SCAN-D4	-422.6108944	0	-422.6124258	-109.5174908	-313.1366788	-27.15552169	-0.960932881	26.19463209	2.763807031	-1.328932589	-4.198681473	2.86974431
N	46	r2SCAN0-D4	-422.5637658	0	-422.5632606	-109.4972764	-313.1124665	-28.85105755	0.317017587	29.16812111	0.638087284	-0.050982121	-1.225192447	1.174208455
N	46	r2SCAN50-D4	-422.5242992	0	-422.5218348	-109.4783017	-313.093815	-30.00584857	1.54647002	31.55236641	1.168761581	1.178470311	1.159052851	0.01941743
N	46	r2SCANh-D4	-422.5909823	0	-422.5916949	-109.5092515	-313.1262122	-27.91244174	-0.447131542	27.46535468	1.871545065	-0.815131251	-2.92795888	2.112824263
N	46	rev-DSD-PBEP86-D4	-422.0872519	0	-422.0858909	-109.4130912	-312.7238856	-31.20283323	0.854044042	32.056927	1.074828888	0.486044334	1.663613441	-1.177567231
N	46	TPSS-D4	-422.9482135	0	-422.9499778	-109.5912483	-313.3978872	-25.6789499	-1.107065316	24.57192551	3.648226536	-1.475065024	-5.821388048	4.346316097
N	46	TPSSh-D4	-422.9019489	0	-422.902766	-109.5760455	-313.3684247	-26.68246807	-0.512715642	26.16979495	2.55211698	-0.880715351	-4.22351861	3.342797932
N	46	ωB97M(2)-V	-423.0594597	0	-423.058269	-109.6404168	-313.4649299	-28.79446713	0.747190694	29.54170371	0.615400417	0.379190985	-0.851609849	1.230798873
N	46	ωB97M-V	-422.6446657	0	-422.6438028	-109.5545722	-313.1355119	-28.50049461	0.541468966	29.042009	0.76238691	0.173469258	-1.351304561	1.524771389
N	46	ωB97X-D4	-422.7373533	0	-422.735793	-109.5486109	-313.235142	-29.11611872	0.979109501	30.09527462	0.454574367	0.611109792	-0.298038941	0.909147284
N	46	ωB97X-2-D3(BJ)	-421.8424316	0	-421.8419125	-109.3836788	-312.5077535	-30.74843869	0.325736801	31.0742245	0.361586923	-0.042262907	0.680910938	-0.723172693
N	46	ωB97X-V	-422.7224128	0	-422.7207147	-109.5430622	-313.2225604	-27.1144954	1.065574166	28.18011278	1.455387618	0.697574458	-2.213200779	2.910770598
N	46	ωM06-D3	-422.7235025	0	-422.7225145	-109.5608502	-313.2104395	-29.98684958	0.619990799	30.60688816	0.232782848	0.25199109	0.213574605	0.038416424
N	46	ωr2SCAN-D4	-422.6276822	0	-422.6264671	-109.5114106	-313.1609311	-28.02423595	0.762486794	28.78676741	1.000516618	0.394487086	-1.60654615	2.001030047
N	46	X3LYP-D4	-422.6805398	0	-422.6810106	-109.5374263	-313.1881602	-28.26718733	-0.295439866	27.97179251	1.54248031	-0.663439574	-2.421521047	1.758078671
N	46	Reference	-422.1063057	0	-422.1057192	-109.4211586	-312.7329954	-30.025266	0.367999708	30.39331356	0	0	0	0
N	47	B2GP-PLYP-D4	-418.8517484	0	-418.8329966	-109.4952955	-309.3617075	-3.297297963	11.76697767	15.06428089	0.293585629	0.2191386	-0.368032658	0.587170322
N	47	B2PLYP-D4	-418.939209	0	-418.9207643	-109.5152575	-309.4266429	-1.688849181	11.57426749	13.26311936	1.097811302	0.026428413	-2.169194191	2.195619105
N	47	B3LYP-D4	-419.3005265	0	-419.2801308	-109.5796756	-309.7166987	2.605565523	12.79852773	10.19295806	3.245022076	1.250688659	-5.239355492	6.490033808
N	47	B3PW91-D4	-419.1257665	0	-419.1031912	-109.5301255	-309.5890392	4.142715209	14.16619757	10.02347576	4.013598143	2.618358501	-5.408837786	8.027183494
N	47	B97-D3(op)	-419.1307944	0	-419.1103065	-109.5379622	-309.5864333	4.0153605	12.85633383	8.840966929	3.949920688	1.308494754	-6.591346621	7.899828786
N	47	B97M-V	-419.2604783	0	-419.2397107	-109.5558303	-309.6999397	2.954568333	13.03192267	10.07734963	3.419523759	1.484083599	-5.354963919	6.839036619
N	47	BLYP-D4	-419.1529888	0	-419.1364851	-109.5681987	-309.5790644	3.592947358	10.35625153	6.76329845	4.93030132	-1.19158754	-8.6690151	7.477415643
N	47	CAM-B3LYP-D4	-419.0543827	0	-419.0317639	-109.5356215	-309.5147312	2.528877146	14.19350392	11.66462275	3.206677826	2.64566485	-3.767690802	6.413345432
N	47	HF-D4	-416.7008634	0	-416.6753089	-108.9957312	-307.7208036	-9.833906453	16.03572298	25.86964511	7.462607732	4.487883908	10.43733156	-5.949438168
N	47	κPr2SCAN50-D4	-418.8568595	0	-418.8378291	-109.4846119	-309.3761165	-2.427732469	11.94178789	14.36952423	0.728369069	0.393948814	-1.062789325	1.456735817
N	47	LC-ωPBE08-D3(BJ)	-418.9457775	0	-418.9202156	-109.4927432	-309.4500988	1.842117679	16.0403431	14.19822248	2.863297545	4.492504026	-1.234091065	5.726585965
N	47	LRC-ωPBE-D3(BJ)	-418.8960451	0	-418.8733347	-109.4851593	-309.4051319	3.610634452	14.2509684	10.6403282	3.747557341	2.703129329	-4.791985353	7.495102737
N	47	LRC-ωPBEh-D3	-418.8399164	0	-418.8163402	-109.4653141	-309.3661579	5.298888556	14.79426035	9.495363348	4.591685738	3.246421274	-5.936950202	9.183356841
N	47	M05-2X-D3	-419.2230128	0	-419.2018386	-109.5691138	-309.6519767	1.206312571	13.28704584	12.08073134	2.545394485	1.739206762	-3.351582207	5.090780857
N	47	M06-D4	-418.9572885	0	-418.9398809	-109.5133044	-309.4454764	-0.936424276	10.92346159	11.85988736	2.09840184	-0.624377486	-3.572426194	2.948044009
N	47	M06-2X-D3	-419.0861581	0	-419.0675949	-109.5426361	-309.5478434	-2.711733269	11.64858648	14.36032407	0.586368443	0.100747404	-1.071989481	1.172735017
N	47	M06-HF-D3	-419.2075439	0	-419.1863502	-109.5660002	-309.6452275	-2.311626753	13.29925913	15.61088956	0.964998033	1.751420052	0.178576013	1.572841532
N	47	M06-L-D4	-419.206574	0	-419.190149	-109.5625937	-309.6448101	-0.520727864	10.30688338	10.82761207	2.922828588	-1.240955697	-4.604701479	3.363740421
N	47	MN15-D3	-418.9785431	0	-418.9547132	-109.5083555	-309.4618744	5.216566529	14.95349452	9.736919683	4.550524659	3.405655451	-5.695393867	9.101034814
N	47	mPW2PLYP-D4	-418.9306593	0	-418.9112092	-109.5111481	-309.4213397	-1.147395743	12.20517034	13.35256791	1.368538452	0.657331266	-2.079745639	2.737072543
N	47	O3LYP-D4	-419.134121	0	-419.1132549	-109.5434494	-309.5896994	0.610092425	13.09371088	12.48361749	2.247283937	1.54587181	-2.948696063	4.494560711
N	47	OLYP-D3(BJ)	-419.2137548	0	-419.1920351	-109.5574067	-309.6434398	8.100026169	13.6293206	5.529281524	5.992256777	2.081481527	-9.903032026	11.98449445
N	47	PBE-D4	-418.7567132	0	-418.7364636	-109.457889	-309.2858211	8.159581793	12.7068317	4.547236908	6.022034636	1.15899263	-10.88507664	12.04405008
N	47	PBE0-D3(op)	-418.7704289	0	-418.7468979	-109.451514	-309.310803	5.090292077	14.76591591	9.675615721	4.487387332	3.218076836	-5.756697829	8.974760362
N	47	PBE0-DH-D3(BJ)	-418.8004869	0	-418.7755986	-109.4532527	-309.3400628	4.500092561	15.61762159	11.11752186	4.192287104	4.069782517	-4.314791692	8.384560847
N	47	PBE-QIDH-D3(BJ)	-418.7163369	0	-418.6937827	-109.4455011	-309.2718147	-0.614278202	14.1529454	14.76722458	1.635097648	2.605106324	-0.665088971	3.270190084
N	47	Pr2SCAN50-D4	-418.8774643	0	-418.8576294	-109.4855974	-309.3945145	-1.661384761	12.4465851	14.10797251	1.111543534	0.898746025	-1.324341043	2.223083525
N	47	Pr2SCAN69-D4	-418.7945783	0	-418.776436	-109.4746327	-309.3296782	-6.107274833	11.38443571	17.49172028	1.111405045	-0.163403361	2.059406728	-2.222806547
N	47	PB6B95-D3(BJ)	-419.8063251	0	-419.7847494	-109.7084571	-310.0942956	2.24167274	13.5389574	11.29728109	3.063075394	1.99111833	-4.135032458	6.126141026
N	47	PW91-D4	-419.1209618	0	-419.1009814	-109.5425974	-309.5654568	8.099648158	12.53789058	4.43822951	5.992067771	0.990051502	-10.99408404	11.98411644
N	47	PWPB95-D4	-418.9741109	0	-418.9536606	-109.5210051	-309.4538249	-0.45120597	12.83279959	13.28400628	1.716633893	1.284960516	-2.148307271	3.433262315
N	47	r2SCAN-D4	-419.0325684	0	-419.0129527	-109.5174908	-309.5083299	4.234247181	12.30905641	8.074802486	4.059364202	0.76121734	-7.357511064	8.118715466
N	47	r2SCAN0-D4	-418.9794291	0	-418.9564675	-109.4972764	-309.4773748	2.99822289	14.40864356	11.41041589	3.441351072	2.860804481	-4.021897662	6.882691175
N	47	r2SCAN50-D4	-418.9346204	0	-418.9081557	-109.4783017	-309.4522304	2.565510336	16.60691164	14.04139721	3.22499445	5.059072565	-1.390916335	6.449978621
N	47	r2SCANh-D4	-419.0102248	0	-418.989287	-109.5092515	-309.495174	3.639124932	13.13870128	9.499570553	3.761802604	1.590862211	-5.932742997	7.523593218
N	47	rev-DSD-PBEP86-D4	-418.4929854	0	-418.4756529	-109.4130912	-309.0895439	-6.055216394	10.87633404	16.93156008	1.085375784	-0.671505033	1.499246535	-2.170748109
N	47	TPSS-D4	-419.3559078	0	-419.33802	-109.5912483	-309.7579622	4.202599271	11.22480795	7.022201985	4.366571342	-0.32303112	-8.410111565	8.087067557
N	47	TPSSh-D4	-419.3059339	0	-419.2864013	-109.5760455	-309.724454	3.410147523	12.25692009	8.84676713	3.647313716	0.709081013	-6.58554642	7.294615808
N	47	ωB97M(2)-V	-419.4714307	0	-419.4520217	-109.6404168	-309.8341444	-1.964385517	12.17934985	14.14373849	0.960042914	0.631510772	-1.288575056	1.920082769
N	47	ωB97M-V	-419.08698	0	-419.0668157	-109.5545722	-309.5329065	-0.31295041	12.65332255	12.96627345	1.785761784	1.105483472	-2.466040095	3.571517876
N	47	ωB97X-D4	-419.1387941	0	-419.1172871	-109.5486109	-309.5885773	1.007768033	13.49587207	12.48810243	2.446122058	1.948032992	-2.944211124	4.892236319
N	47	ωB97X-2-D3(BJ)	-418.2995924	0	-418.2841647	-109.3836788	-308.9254443	-5.980606692	9.68105255	15.66166877	1.048070874	-1.866786524	0.229355223	-2.096138407
N	47	ωB97X-V	-419.1261687	0	-419.1037266	-109.5430622	-309.5798097	2.068742931	14.08260716	12.01386093	2.976610352	2.534768082	-3.418452622	5.953211217
N	47	ωM06-D3	-419.1429606	0	-419.1237331	-109.5608502	-309.585824	-2.330292134	12.06542681	14.39572266	0.777089314	0.517587739	-1.036590889	1.554176152
N	47	ωr2SCAN-D4	-419.0191373	0	-418.9971383	-109.5114106	-309.5039769	2.352997088	13.80457954	11.4515787	3.118737657	2.256740469	-3.980734845	6.237465374
N	47	X3LYP-D4	-419.09847	0	-419.077679	-109.5374263	-309.5563131	2.968532667	13.0465916	10.0780542	3.426505937	1.498752523	-5.35425935	6.853000953
N	47	Reference	-418.511021	0	-418.4926184	-109.4211586	-309.0960527	-3.884468286	11.54783907	15.43231355	0	0	0	0
N	48	B2GP-PLYP-D4	-1060.554531	0	-1060.552108	-109.4952955	-951.1044404	-28.36618227	1.52086422	29.88709169	0.348871916	0.143011873	0.554731959	-0.41171943
N	48	B2PLYP-D4	-1060.745438	0	-1060.744084	-109.5152575	-951.2745109	-27.81751492	0.849769066	28.66732832	0.596557348	-0.52808328	-0.665031417	0.136947919
N	48	B3LYP-D4	-1061.509415	0	-1061.508143	-109.5796756	-951.9711152	-25.96340193	0.79834897	26.76179228	1.575035418	-0.579503377	-2.570567458	1.991060909
N	48	B3PW91-D4	-1061.079913	0	-1061.077097	-109.5301255	-951.5876754	-23.77492489	1.76701137	25.54197414	2.089772307	0.389159024	-3.790385591	4.179537954
N	48	B97-D3(op)	-1061.09234	0	-1061.090798	-109.5379622	-951.5936917	-24.66975121	0.967909075	25.6376996	2.052301702	-0.409943272	-3.694660132	3.284711626
N	48	B97M-V	-1061.269199	0	-1061.26821	-109.5558303	-951.755379	-26.3620424	0.620614481	26.98269889	1.553449356	-0.757237866	-2.349660846	1.592420443
N	48	BLYP-D4	-1061.248768	0	-1061.2509	-109.5681987	-951.7215303	-25.70357938	-1.337776144	24.3658442	3.841072013	-2.715628491	-4.966515536	2.250883458
N	48	CAM-B3LYP-D4	-1061.040224	0	-1061.036364	-109.5356215	-951.5445174	-25.04699645	2.422042014	27.46907837	1.453735513	1.044189667	-1.863281359	2.907466393
N	48	HF-D4	-1055.509322	0	-1055.498858	-108.9957312	-946.5666002	-33.26361047	6.566822693	39.83048617	7.843548394	5.188970347	10.49812644	-5.309147633
N	48	κPr2SCAN50-D4	-1060.539016	0	-1060.536249	-109.4846119	-951.0972388	-26.87884638	1.736817964	28.61570718	0.537809087	0.358965617	-0.716652556	1.075616459
N	48	LC-ωPBE08-D3(BJ)	-1060.756254	0	-1060.748204	-109.4927432	-951.3004652	-23.18952519	5.050886411	28.24044856	2.382472621	3.673034065	-1.091911178	4.764937649
N	48	LRC-ωPBE-D3(BJ)	-1060.603047	0	-1060.598628	-109.4851593	-951.1540864	-22.71505415	2.772852358	25.48794271	2.619708518	1.395000011	-3.844417025	5.239408687
N	48	LRC-ωPBEh-D3	-1060.442348	0	-1060.437363	-109.4653141	-951.0098516	-20.59341742	3.128117333	23.72156757	3.680528575	1.750264986	-5.610792163	7.361045419
N	48	M05-2X-D3	-1061.331286	0	-1061.328729	-109.5691138	-951.8062346	-27.64939198	1.604464631	29.25390068	0.152535672	0.226612285	-0.078459059	0.305070857
N	48	M06-D4	-1060.832681	0	-1060.831585	-109.5133044	-951.3615243	-26.44799645	0.68753974	27.13557833	1.443547003	-0.690312606	-2.1967814	1.506466394
N	48	M06-2X-D3	-1061.037969	0	-1061.034881	-109.5426361	-951.5377873	-26.64058329	1.937772341	28.57839808	0.656940823	0.559919994	-0.753961651	1.313879552
N	48	M06-HF-D3	-1061.268401	0	-1061.263434	-109.5660002	-951.7485861	-28.9815693	3.117298244	32.09891373	2.252999949	1.739445898	2.766554	-1.027106465
N	48	M06-L-D4	-1061.303238	0	-1061.303511	-109.5625937	-951.7817761	-25.81058171	-0.17137273	25.63925012	2.621167347	-1.549225077	-3.693109618	2.143881125
N	48	MN15-D3	-1060.837596	0	-1060.831783	-109.5083555	-951.3607695	-19.78501119	3.647386626	23.43242935	4.084732333	2.26953428	-5.899930385	8.169451647
N	48	mPW2PLYP-D4	-1060.724491	0	-1060.722413	-109.5111481	-951.2572396	-27.54568234	1.303681171	28.84940741	0.278561752	-0.074171176	-0.482952328	0.408780501
N	48	O3LYP-D4	-1061.099818	0	-1061.099438	-109.5434494	-951.6027907	-29.13001936	0.238984862	29.36905064	0.587779197	-1.138867485	0.036690909	-1.17555652
N	48	OLYP-D3(BJ)	-1061.271894	0	-1061.270897	-109.5574067	-951.7487914	-21.52604884	0.625569237	22.15165238	3.966495229	-0.752283109	-7.180707349	6.428413995
N	48	PBE-D4	-1060.280351	0	-1060.280458	-109.457889	-950.8561582	-21.14458148	-0.067095314	21.07751986	4.849893767	-1.444947661	-8.254839873	6.80988136
N	48	PBE0-D3(op)	-1060.271967	0	-1060.268359	-109.451514	-950.8568217	-22.82133466	2.264388723	25.08575975	2.566568179	0.886536377	-4.246599982	5.133128178
N	48	PBE0-DH-D3(BJ)	-1060.323541	0	-1060.317703	-109.4532527	-950.9052908	-21.96422884	3.663485002	25.62774884	2.995121773	2.285632655	-3.704610891	5.990234
N	48	PBE-QIDH-D3(BJ)	-1060.183287	0	-1060.178125	-109.4455011	-950.7785562	-25.58382303	3.239171797	28.8230356	1.185321792	1.86131945	-0.509324134	2.370639807
N	48	Pr2SCAN50-D4	-1060.560686	0	-1060.557629	-109.4855974	-951.117554	-26.6471878	1.918228859	28.56545912	0.653638562	0.540376512	-0.766900612	1.307275041
N	48	Pr2SCAN69-D4	-1060.419266	0	-1060.415305	-109.4746327	-950.9899584	-28.44218706	2.485352303	30.92758469	1.351362457	1.107499956	1.595224959	-0.487724225
N	48	PB6B95-D3(BJ)	-1062.712547	0	-1062.710097	-109.7084571	-953.0448394	-25.57070284	1.537232017	27.10797561	1.191881897	0.159379671	-2.224384122	2.383759994
N	48	PW91-D4	-1061.137775	0	-1061.138058	-109.5425974	-951.6292356	-21.37155795	-0.177210204	21.1943818	4.846520242	-1.555062551	-8.137977933	6.582904891
N	48	PWPB95-D4	-1060.819314	0	-1060.81671	-109.5210051	-951.3396347	-25.93243273	1.634152017	27.56662607	1.011016667	0.25629967	-1.765733663	2.022030111
N	48	r2SCAN-D4	-1060.909606	0	-1060.909392	-109.5174908	-951.430266	-23.93972318	0.134676017	24.07443735	3.250549357	-1.243176329	-5.257922386	4.014739659
N	48	r2SCAN0-D4	-1060.74951	0	-1060.745868	-109.4972764	-951.2913078	-24.51969936	2.285146159	26.80488459	1.717384478	0.907293812	-2.527475144	3.434763483
N	48	r2SCAN50-D4	-1060.608126	0	-1060.601138	-109.4783017	-951.1691679	-24.68837277	4.384862442	29.07327455	1.633047638	3.007010096	-0.25908518	3.266090071
N	48	r2SCANh-D4	-1060.843026	0	-1060.841447	-109.5092515	-951.3723988	-24.23700279	0.990865149	25.22790656	2.245720186	-0.386987198	-4.104453173	3.717460052
N	48	rev-DSD-PBEP86-D4	-1059.749101	0	-1059.746072	-109.4130912	-950.3816602	-28.64620812	1.900614086	30.54686786	0.868634933	0.52276174	1.214508126	-0.691745284
N	48	TPSS-D4	-1061.623418	0	-1061.623908	-109.5912483	-952.070161	-23.83992591	-0.307682711	23.53228119	3.742806802	-1.685535058	-5.800078547	4.114536932
N	48	TPSSh-D4	-1061.494273	0	-1061.493206	-109.5760455	-951.9567702	-24.18570194	0.669643657	24.85538414	2.592592142	-0.70820869	-4.476975594	3.768760899
N	48	ωB97M(2)-V	-1061.936334	0	-1061.933297	-109.6404168	-952.3387098	-26.85292846	1.90542704	28.7583983	0.550768065	0.527574694	-0.573961437	1.101534375
N	48	ωB97M-V	-1061.072155	0	-1061.068708	-109.5545722	-951.5587321	-25.82177685	2.162808848	27.98462685	1.066344693	0.784956501	-1.347732886	2.132685988
N	48	ωB97X-D4	-1061.1682	0	-1061.163402	-109.5486109	-951.6611364	-26.07156484	3.010555718	29.08216211	0.941450499	1.632703372	-0.250197627	1.882897999
N	48	ωB97X-2-D3(BJ)	-1059.316251	0	-1059.314706	-109.3836788	-949.978498	-28.8186859	0.969960683	29.78869251	0.432112218	-0.407891663	0.456332773	-0.864223059
N	48	ωB97X-V	-1061.107797	0	-1061.102943	-109.5430622	-951.6028358	-23.90867322	3.045908816	26.95462014	2.022898033	1.668056469	-2.377739597	4.045789619
N	48	ωM06-D3	-1061.173974	0	-1061.170713	-109.5608502	-951.6565692	-27.26252835	2.04606695	29.30863875	0.345967794	0.668214603	-0.023720985	0.691934486
N	48	ωr2SCAN-D4	-1060.896195	0	-1060.891961	-109.5114106	-951.4229429	-23.94458424	2.656999533	26.60162193	2.004942494	1.279147187	-2.730737802	4.009878599
N	48	X3LYP-D4	-1061.06498	0	-1061.063456	-109.5374263	-951.5686171	-25.76763205	0.956074989	26.7237481	1.515194495	-0.421777358	-2.608611633	2.18683079
N	48	Reference	-1059.820401	0	-1059.818205	-109.4211586	-950.4437907	-27.95446284	1.377852347	29.33235973	0	0	0	0
N	49	B2GP-PLYP-D4	-586.4576127	0	-586.4471328	-109.4952955	-477.0375736	-47.224049	6.576274537	53.8003988	3.023314832	0.806684724	-5.239944941	6.046620029
N	49	B2PLYP-D4	-586.5715295	0	-586.5627446	-109.5152575	-477.1293452	-45.85404368	5.512582697	51.36669945	3.9653257	-0.257007116	-7.673644284	7.416625348
N	49	B3LYP-D4	-587.0196353	0	-587.0138816	-109.5796756	-477.5103932	-44.19768948	3.610519975	47.80827988	6.695566846	-2.159069839	-11.23206385	9.072979556
N	49	B3PW91-D4	-586.7788449	0	-586.7713604	-109.5301255	-477.3110496	-39.11270719	4.69662288	43.8093924	8.151959135	-1.072966934	-15.23095134	14.15796184
N	49	B97-D3(op)	-586.7863443	0	-586.7808842	-109.5379622	-477.3179486	-43.65358615	3.426272559	47.07992827	7.151866359	-2.343317254	-11.96041546	9.617082884
N	49	B97M-V	-586.9140255	0	-586.9088439	-109.5558303	-477.4265826	-42.91370252	3.251458125	46.16522904	7.696623195	-2.518131688	-12.8751147	10.35696651
N	49	BLYP-D4	-586.8700968	0	-586.8676211	-109.5681987	-477.3648176	-39.48256018	1.553528327	41.03615143	11.1101269	-4.216061487	-18.00419231	13.78810885
N	49	CAM-B3LYP-D4	-586.726916	0	-586.7189527	-109.5356215	-477.2654552	-46.53649967	4.997009469	51.5335833	4.139670392	-0.772580344	-7.50676044	6.734169364
N	49	HF-D4	-583.5753608	0	-583.5654328	-108.9957312	-474.7133494	-83.91037333	6.229914665	90.14042172	15.78020142	0.460324852	31.10007798	-30.6397043
N	49	κPr2SCAN50-D4	-586.4528823	0	-586.4417283	-109.4846119	-477.0400911	-45.06808878	6.999254501	52.0674151	4.101296661	1.229664688	-6.972928635	8.202580251
N	49	LC-ωPBE08-D3(BJ)	-586.5619825	0	-586.5495601	-109.4927432	-477.140697	-44.84029546	7.795204822	52.63557174	4.215193502	2.025615009	-6.404771994	8.430373568
N	49	LRC-ωPBE-D3(BJ)	-586.4931869	0	-586.4834862	-109.4851593	-477.0711496	-39.60960998	6.087286257	45.69695936	6.83054041	0.317696444	-13.34338438	13.66105905
N	49	LRC-ωPBEh-D3	-586.4054745	0	-586.3959999	-109.4653141	-477.0034028	-39.6851514	5.945460275	45.63067492	6.792769642	0.175870461	-13.40966882	13.58551763
N	49	M05-2X-D3	-586.908387	0	-586.8986918	-109.5691138	-477.4200346	-50.67847705	6.08383012	56.76238793	1.296098056	0.314240307	-2.277955805	2.592191981
N	49	M06-D4	-586.6170501	0	-586.607528	-109.5133044	-477.169225	-41.08884222	5.975202868	47.06411057	6.090923113	0.205613055	-11.97623317	12.18182681
N	49	M06-2X-D3	-586.7392667	0	-586.7298845	-109.5426361	-477.2753904	-49.42246803	5.887434299	55.30998109	1.924103569	0.117844486	-3.730362652	3.848201006
N	49	M06-HF-D3	-586.8634001	0	-586.8526749	-109.5660002	-477.3909407	-58.69767454	6.730165859	65.42793394	3.674083124	0.960576046	6.387590202	-5.427005507
N	49	M06-L-D4	-586.9123875	0	-586.9058267	-109.5625937	-477.4112893	-38.58896157	4.117007831	42.7060309	8.99344741	-1.652581982	-16.33431284	14.68170746
N	49	MN15-D3	-586.6120045	0	-586.6044365	-109.5083555	-477.1714925	-42.57237842	4.749025863	47.32147212	6.369717783	-1.02056395	-11.71887162	10.69829062
N	49	mPW2PLYP-D4	-586.5575121	0	-586.5485531	-109.5111481	-477.1211628	-46.93693787	5.621859964	52.55887263	3.314600479	-0.147729849	-6.481471108	6.333731165
N	49	O3LYP-D4	-586.801187	0	-586.7946427	-109.5434494	-477.3223648	-40.55413101	4.106655736	44.66085137	8.021213222	-1.662934077	-14.37949237	12.71653802
N	49	OLYP-D3(BJ)	-586.9007607	0	-586.8969303	-109.5574067	-477.3972624	-33.82797888	2.403621018	36.23165381	13.08732936	-3.365968795	-22.80868993	19.44269015
N	49	PBE-D4	-586.326657	0	-586.3225908	-109.457889	-476.9171513	-30.36095149	2.551585868	32.91258575	14.67288097	-3.218003945	-26.12775799	22.90971754
N	49	PBE0-D3(op)	-586.3164753	0	-586.3081997	-109.451514	-476.926832	-38.82435507	5.193054261	44.0174712	7.799704043	-0.576535552	-15.02287253	14.44631396
N	49	PBE0-DH-D3(BJ)	-586.3399998	0	-586.3296094	-109.4532527	-476.9532754	-41.74707822	6.520091284	48.26723603	5.761804587	0.75050147	-10.7731077	11.52359081
N	49	PBE-QIDH-D3(BJ)	-586.2513773	0	-586.2388635	-109.4455011	-476.876012	-44.01080621	7.852548094	51.86342444	4.629938791	2.08295828	-7.176919302	9.259862826
N	49	Pr2SCAN50-D4	-586.4701913	0	-586.4594338	-109.4855974	-477.0565139	-45.13049491	6.750422665	51.88098949	4.070093548	0.980832851	-7.159354245	8.140174124
N	49	Pr2SCAN69-D4	-586.3781231	0	-586.3653169	-109.4746327	-476.9794747	-47.68083026	8.036012279	55.71691852	2.794923842	2.266422465	-3.323425218	5.589838776
N	49	PB6B95-D3(BJ)	-587.6973783	0	-587.6905902	-109.7084571	-478.0604833	-44.90586338	4.259641105	49.16557605	5.692358201	-1.509948708	-9.874767693	8.364805655
N	49	PW91-D4	-586.8111529	0	-586.8071853	-109.5425974	-477.3176372	-30.79917805	2.489754735	33.28898187	14.51559847	-3.279835078	-25.75136187	22.47149098
N	49	PWPB95-D4	-586.6109984	0	-586.6029211	-109.5210051	-477.1636702	-46.23289133	5.068575862	51.30154087	4.219908409	-0.701013952	-7.738802866	7.037777699
N	49	r2SCAN-D4	-586.6808297	0	-586.6741114	-109.5174908	-477.2224461	-37.09028407	4.215829877	41.30617306	9.643965308	-1.553759936	-17.73417068	16.18038496
N	49	r2SCAN0-D4	-586.5858923	0	-586.5760749	-109.4972764	-477.1580217	-43.55272137	6.160510512	49.71330128	4.858981577	0.390920698	-9.327042455	9.717947667
N	49	r2SCAN50-D4	-586.502154	0	-586.4902007	-109.4783017	-477.1032019	-49.79256731	7.500814584	57.29346124	1.739053634	1.731224771	-1.746882498	3.478101726
N	49	r2SCANh-D4	-586.6413923	0	-586.6333046	-109.5092515	-477.1953807	-39.6836372	5.07508736	44.75878779	7.488029199	-0.694502454	-14.28155594	13.58703184
N	49	rev-DSD-PBEP86-D4	-585.994086	0	-585.9828337	-109.4130912	-476.6563761	-47.30248512	7.060885725	54.36344622	2.984096713	1.291295912	-4.676897515	5.968183916
N	49	TPSS-D4	-587.0956361	0	-587.0912529	-109.5912483	-477.5637311	-37.23847705	2.750502334	39.98903873	11.03519624	-3.019087479	-19.05130501	16.03219198
N	49	TPSSh-D4	-587.0194564	0	-587.0134548	-109.5760455	-477.5071367	-39.98848825	3.766084285	43.75463626	8.644606506	-2.003505529	-15.28570748	13.28218079
N	49	ωB97M(2)-V	-587.2497285	0	-587.2400811	-109.6404168	-477.6897873	-50.49912375	6.053830192	56.55303441	1.385774851	0.284240378	-2.487309324	2.771545286
N	49	ωB97M-V	-586.7532314	0	-586.744695	-109.5545722	-477.2796523	-50.82389272	5.356705355	56.18067907	1.636274562	-0.412884458	-2.859664666	2.446776308
N	49	ωB97X-D4	-586.8119658	0	-586.8020874	-109.5486109	-477.3398052	-47.97325344	6.198743328	54.17207321	2.648712019	0.429153515	-4.868270524	5.297415597
N	49	ωB97X-2-D3(BJ)	-585.7485284	0	-585.7366164	-109.3836788	-476.4418756	-48.33453049	7.474895544	55.80950306	2.468073203	1.70530573	-3.230840676	4.93613854
N	49	ωB97X-V	-586.7798015	0	-586.7708082	-109.5430622	-477.3138314	-48.37597585	5.643413419	54.01946636	2.573526887	-0.126176394	-5.020877379	4.894693184
N	49	ωM06-D3	-586.8163314	0	-586.8071482	-109.5608502	-477.3376631	-51.56983915	5.762575058	57.33249639	0.85743105	-0.007014756	-1.707847345	1.700829879
N	49	ωr2SCAN-D4	-586.6559436	0	-586.6455177	-109.5114106	-477.2139081	-43.53346241	6.542359554	50.07589134	4.868611068	0.772769741	-8.964452394	9.737206618
N	49	X3LYP-D4	-586.7624263	0	-586.7564706	-109.5374263	-477.2956994	-44.364515	3.737301091	48.10188679	6.485372834	-2.032288722	-10.93845694	8.90615403
N	49	Reference	-586.0215272	0	-586.0123327	-109.4211586	-476.6852608	-53.27066903	5.769589813	59.04034374	0	0	0	0
N	50	B2GP-PLYP-D4	-644.7318938	-415.7844751	-1060.514992	-1060.554531	0	-23.94733393	0.863815765	24.81118785	2.325657588	0.336383106	-4.314932071	4.651307764
N	50	B2PLYP-D4	-644.8488232	-415.8611842	-1060.710051	-1060.745438	0	-22.23316794	-0.027322678	22.2058807	3.737497282	-0.554755337	-6.920239228	6.365473748
N	50	B3LYP-D4	-645.3147043	-416.1606167	-1061.478246	-1061.509415	0	-21.39455578	-1.83568914	19.55890073	5.965170496	-2.363121798	-9.567219193	7.204085914
N	50	B3PW91-D4	-645.0535451	-415.989014	-1061.046243	-1061.079913	0	-23.43993485	-2.311837139	21.12813507	5.418627327	-2.839269798	-7.997984856	5.158706837
N	50	B97-D3(op)	-645.0609562	-415.997244	-1061.059743	-1061.09234	0	-21.42307455	-0.968311873	20.45479682	5.083533818	-1.495744532	-8.671323103	7.175567136
N	50	B97M-V	-645.164554	-416.0726635	-1061.238418	-1061.269199	0	-20.06844402	-0.753546074	19.31492993	5.546084365	-1.280978733	-9.811189998	8.530197672
N	50	BLYP-D4	-645.1605089	-416.0640115	-1061.230238	-1061.248768	0	-15.21539314	-3.588066412	11.62735098	10.80713401	-4.115499071	-17.49876895	13.38324855
N	50	CAM-B3LYP-D4	-645.0294672	-415.967624	-1060.998429	-1061.040224	0	-27.06615952	-0.839296006	26.22690664	2.132970973	-1.366728664	-2.899213282	1.532482175
N	50	HF-D4	-641.6718725	-413.7644978	-1055.431787	-1055.509322	0	-45.77816391	2.875899369	48.65413623	10.93824151	2.34846671	19.5280163	-17.17952222
N	50	κPr2SCAN50-D4	-644.7206685	-415.7739002	-1060.496161	-1060.539016	0	-27.89136387	-0.999390771	26.89201755	1.880462903	-1.52682343	-2.234102376	0.707277819
N	50	LC-ωPBE08-D3(BJ)	-644.8539751	-415.8457904	-1060.699829	-1060.756254	0	-35.44675782	-0.039752445	35.40706187	3.424063522	-0.567185104	6.280941941	-6.848116132
N	50	LRC-ωPBE-D3(BJ)	-644.7636169	-415.7959823	-1060.559477	-1060.603047	0	-27.26381851	0.076812934	27.34067489	1.118032377	-0.450619725	-1.78544503	1.334823178
N	50	LRC-ωPBEh-D3	-644.6624146	-415.7311655	-1060.398539	-1060.442348	0	-30.6022491	-3.111953616	27.49034425	2.637580975	-3.639386275	-1.635775675	-2.003607407
N	50	M05-2X-D3	-645.2003917	-416.0866142	-1061.286625	-1061.331286	0	-27.78632461	0.238938363	28.02530726	0.694653482	-0.288494296	-1.100812669	0.812317079
N	50	M06-D4	-644.9035489	-415.8941118	-1060.799916	-1060.832681	0	-21.97561192	-1.415447575	20.56019936	5.254400398	-1.942880234	-8.565920562	6.623029774
N	50	M06-2X-D3	-645.0205183	-415.9737008	-1060.995006	-1061.037969	0	-27.45330577	-0.493820312	26.95952921	1.593921842	-1.021252971	-2.166590713	1.145335917
N	50	M06-HF-D3	-645.1588817	-416.0591046	-1061.213334	-1061.268401	0	-31.63581848	2.919357494	34.55522639	3.910515651	2.391924835	5.429106466	-3.037176791
N	50	M06-L-D4	-645.1899823	-416.0871964	-1061.280015	-1061.303238	0	-16.35245482	-1.779476605	14.57300428	8.430012456	-2.306909264	-14.55311565	12.24618687
N	50	MN15-D3	-644.8941312	-415.8845902	-1060.790443	-1060.837596	0	-36.94405284	-7.35551917	29.58859255	4.172712226	-7.882951829	0.462472622	-8.345411152
N	50	mPW2PLYP-D4	-644.836075	-415.8509566	-1060.686707	-1060.724491	0	-23.50604556	0.203840423	23.70992344	2.869894358	-0.323592236	-5.416196479	5.092596128
N	50	O3LYP-D4	-645.0756766	-416.0083469	-1061.075513	-1061.099818	0	-9.911388942	5.340618571	15.25202331	9.343641264	4.813185912	-13.87409662	18.68725275
N	50	OLYP-D3(BJ)	-645.1729198	-416.0728546	-1061.248648	-1061.271894	0	-16.39042878	-1.803191212	14.58726369	8.434740054	-2.330623871	-14.53885624	12.20821291
N	50	PBE-D4	-644.5730882	-415.6798181	-1060.259639	-1060.280351	0	-17.221826	-4.224516296	12.99733715	10.44036587	-4.751948955	-16.12878278	11.37681569
N	50	PBE0-D3(op)	-644.5638773	-415.6697214	-1060.235464	-1060.271967	0	-24.07680384	-1.170812613	22.9060296	3.9591678	-1.698245272	-6.220090329	4.52183785
N	50	PBE0-DH-D3(BJ)	-644.588281	-415.6845917	-1060.277481	-1060.323541	0	-31.79496332	-2.891708743	28.90330525	1.820978038	-3.419141401	-0.222814674	-3.196321633
[truncated: 351 more rows]
