# Supplementary material for: Fundamental Study of Density Functional Theory Applied to Triplet State Reactivity: Introduction of the TRIP50 Data Set
Source: J Chem Theory Comput. 2026 Mar 19;22(7):3530–42. doi: 10.1021/acs.jctc.6c00144 (PMC13085248; doi:10.1021/acs.jctc.6c00144)
Supplement: Supplementary file 3 [file ct6c00144_si_003.zip]

Archive with 159 entries (158 files):
- XYZ/
- XYZ/1-P1.xyz
- XYZ/1-R1.xyz
- XYZ/1-TS.xyz
- XYZ/10-P1.xyz
- XYZ/10-P2.xyz
- XYZ/10-R1.xyz
- XYZ/10-TS.xyz
- XYZ/11-P1.xyz
- XYZ/11-P2.xyz
- XYZ/11-R1.xyz
- XYZ/11-TS.xyz
- XYZ/12-P1.xyz
- XYZ/12-R1.xyz
- XYZ/12-R2.xyz
- XYZ/12-TS.xyz
- XYZ/13-P1.xyz
- XYZ/13-R2.xyz
- XYZ/13-TS.xyz
- XYZ/14-P1.xyz
- XYZ/14-R1.xyz
- XYZ/14-R2.xyz
- XYZ/14-TS.xyz
- XYZ/15-P1.xyz
- XYZ/15-R1.xyz
- XYZ/15-R2.xyz
- XYZ/15-TS.xyz
- XYZ/16-P1.xyz
- XYZ/16-R1.xyz
- XYZ/16-TS.xyz
- XYZ/17-P1.xyz
- XYZ/17-R2.xyz
- XYZ/17-TS.xyz
- XYZ/18-P1.xyz
- XYZ/18-R1.xyz
- XYZ/18-TS.xyz
- XYZ/19-P1.xyz
- XYZ/19-R2.xyz
- XYZ/19-TS.xyz
- XYZ/2-P1.xyz
- XYZ/2-TS.xyz
- XYZ/20-P1.xyz
- XYZ/20-P2.xyz
- XYZ/20-R1.xyz
- XYZ/20-TS.xyz
- XYZ/21-P1.xyz
- XYZ/21-R1.xyz
- XYZ/21-TS.xyz
- XYZ/22-P1.xyz
- XYZ/22-R1.xyz
- XYZ/22-TS.xyz
- XYZ/23-P1.xyz
- XYZ/23-R1.xyz
- XYZ/23-TS.xyz
- XYZ/24-P1.xyz
- XYZ/24-R1.xyz
- XYZ/24-TS.xyz
- XYZ/25-P1.xyz
- XYZ/25-R1.xyz
- XYZ/25-R2.xyz
- XYZ/25-TS.xyz
- XYZ/26-P2.xyz
- XYZ/26-R2.xyz
- XYZ/26-TS.xyz
- XYZ/27-P1.xyz
- XYZ/27-P2.xyz
- XYZ/27-R1.xyz
- XYZ/27-R2.xyz
- XYZ/27-TS.xyz
- XYZ/28-TS.xyz
- XYZ/29-P1.xyz
- XYZ/29-R1.xyz
- XYZ/29-TS.xyz
- XYZ/3-P1.xyz
- XYZ/3-R1.xyz
- XYZ/3-TS.xyz
- XYZ/30-P1.xyz
- XYZ/30-R1.xyz
- XYZ/30-TS.xyz
- XYZ/31-P1.xyz
- XYZ/31-R1.xyz
- XYZ/31-TS.xyz
- XYZ/32-P1.xyz
- XYZ/32-R1.xyz
- XYZ/32-TS.xyz
- XYZ/33-P1.xyz
- XYZ/33-R1.xyz
- XYZ/33-TS.xyz
- XYZ/34-P1.xyz
- XYZ/34-R1.xyz
- XYZ/34-TS.xyz
- XYZ/35-P1.xyz
- XYZ/35-R1.xyz
- XYZ/35-TS.xyz
- XYZ/36-P1.xyz
- XYZ/36-R1.xyz
- XYZ/36-TS.xyz
- XYZ/37-P1.xyz
- XYZ/37-R1.xyz
- XYZ/37-TS.xyz
- XYZ/38-P1.xyz
- XYZ/38-P2.xyz
- XYZ/38-R1.xyz
- XYZ/38-TS.xyz
- XYZ/39-P2.xyz
- XYZ/39-R1.xyz
- XYZ/39-TS.xyz
- XYZ/4-P1.xyz
- XYZ/4-TS.xyz
- XYZ/40-P1.xyz
- XYZ/40-R1.xyz
- XYZ/40-TS.xyz
- XYZ/41-P1.xyz
- XYZ/41-R1.xyz
- XYZ/41-TS.xyz
- XYZ/42-P1.xyz
- XYZ/42-R1.xyz
- XYZ/42-TS.xyz
- XYZ/43-P1.xyz
- XYZ/43-R1.xyz
- XYZ/43-TS.xyz
- XYZ/44-P1.xyz
- XYZ/44-P2.xyz
- XYZ/44-TS.xyz
- XYZ/45-P1.xyz
- XYZ/45-R1.xyz
- XYZ/45-TS.xyz
- XYZ/46-P1.xyz
- XYZ/46-TS.xyz
- XYZ/47-P1.xyz
- XYZ/47-R1.xyz
- XYZ/47-TS.xyz
- XYZ/48-P1.xyz
- XYZ/48-R1.xyz
- XYZ/48-TS.xyz
- XYZ/49-P1.xyz
- XYZ/49-R1.xyz
- XYZ/49-TS.xyz
- XYZ/5-P1.xyz
- XYZ/5-R1.xyz
- XYZ/5-R2.xyz
- XYZ/5-TS.xyz
- XYZ/50-R1.xyz
- XYZ/50-R2.xyz
- XYZ/50-TS.xyz
- XYZ/51-R1.xyz
- XYZ/51-TS.xyz
- XYZ/6-P1.xyz
- XYZ/6-TS.xyz
- XYZ/7-P1.xyz
- XYZ/7-R1.xyz
- XYZ/7-TS.xyz
- XYZ/8-P1.xyz
- XYZ/8-R1.xyz
- XYZ/8-R2.xyz
- XYZ/8-TS.xyz
- XYZ/9-P1.xyz
- XYZ/9-R1.xyz
- XYZ/9-TS.xyz
