# Supplementary material for: Fundamental Study of Density Functional Theory Applied to Triplet State Reactivity: Introduction of the TRIP50 Data Set
Source: J Chem Theory Comput. 2026 Mar 19;22(7):3530–42. doi: 10.1021/acs.jctc.6c00144 (PMC13085248; doi:10.1021/acs.jctc.6c00144)
Supplement: Supplementary file 3 [file ct6c00144_si_003.zip › XYZ/1-P1.xyz]

28
cyc3-trip-i1-wb97xd0
 C    0.0457382923    -0.025885146    0.0467525865    
 C    0.0466615704    -0.0223522482   1.4093044809    
 C    1.3172926285    -0.0016382783   2.1216901703    
 C    2.5364949565    0.1295464941    1.3104590157    
 C    2.487928671     0.1444688072    -0.0429226915   
 C    1.2418486519    0.0393941844    -0.6992674017   
 C    1.5432605632    -0.8355953465   3.4073507638    
 C    3.6856576961    0.3122325263    2.2722905864    
 C    3.9312651597    -1.0422303471   2.9174302594    
 C    2.7936420762    -1.6174990601   3.494380543     
 C    2.8874475581    -2.8607523206   4.0985137922    
 H    2.0080825017    -3.3132666274   4.5419714607    
 C    4.1073846106    -3.5238304139   4.1373796478    
 C    5.23338041      -2.9470143753   3.5715700301    
 C    5.1445754364    -1.7029358908   2.9587626689    
 H    -0.8985449085   -0.0700908287   -0.4822599823   
 H    -0.878511789    -0.0629888117   1.9710703927    
 H    3.3961992171    0.2611251784    -0.622696319    
 H    1.2003544979    0.0390909855    -1.7798507499   
 H    4.1769836456    -4.494286466    4.612171277     
 H    6.1829644735    -3.4659837828   3.6042317208    
 H    6.0213755015    -1.2505839095   2.509879291     
 H    0.6467082007    -1.2708955892   3.8307494274    
 H    4.5890924038    0.729758663     1.8315266897    
 C    3.0221685219    1.1715967834    3.323332276     
 C    1.6432399977    0.686012913     3.4548893728    
 H    0.8885940386    1.230542404     4.0036746228    
 H    3.5628854167    1.7031375029    4.0930460683    
