# Supplementary material for: Fundamental Study of Density Functional Theory Applied to Triplet State Reactivity: Introduction of the TRIP50 Data Set
Source: J Chem Theory Comput. 2026 Mar 19;22(7):3530–42. doi: 10.1021/acs.jctc.6c00144 (PMC13085248; doi:10.1021/acs.jctc.6c00144)
Supplement: Supplementary file 3 [file ct6c00144_si_003.zip › XYZ/1-R1.xyz]

28
cyc3-trip-r1-wb97xd0
 C    -0.0033321515   0.039533419     0.0082161615    
 C    -0.000289051    0.0195452975    1.3984765285    
 C    1.2052124228    -0.0141634096   2.0742375039    
 C    2.4119264235    -0.0071136615   1.3676494151    
 C    2.4052503688    0.0177728435    -0.0124539397   
 C    1.1918781788    0.0379255823    -0.693056845    
 C    1.393385608     -0.0026121554   3.5841291583    
 C    3.6368319181    -0.0270107324   2.253763523     
 C    3.4845084265    -1.1996925319   3.2113144249    
 C    2.2885527241    -1.1693876872   3.9353276164    
 C    2.0208019704    -2.1491255731   4.8700680359    
 H    1.0939399608    -2.1274721318   5.4312450131    
 C    2.9486283994    -3.1629137093   5.0873371142    
 C    4.1373340832    -3.1871776635   4.3755806099    
 C    4.4124587205    -2.1991918056   3.4367608149    
 H    -0.9439353846   0.0552824341    -0.5277337987   
 H    -0.9338473865   0.0229343975    1.9488513504    
 H    3.3396156887    0.0222866044    -0.5614591976   
 H    1.1825904293    0.0535003576    -1.7755154405   
 H    2.740505706     -3.9352100018   5.8169309994    
 H    4.8550737035    -3.9788702316   4.5496287143    
 H    5.3424424356    -2.2151945954   2.8805851167    
 H    0.4448267824    -0.0142270781   4.1189488608    
 H    4.5699457682    -0.0690982462   1.6939072513    
 C    3.5550652287    1.141849734     3.223929564     
 C    2.1818601691    1.2863204294    3.7604253441    
 H    1.6295592474    2.2066648855    3.5884360498    
 H    4.4086336099    1.2694002298    3.884841051     
