# Supplementary material for: Fundamental Study of Density Functional Theory Applied to Triplet State Reactivity: Introduction of the TRIP50 Data Set
Source: J Chem Theory Comput. 2026 Mar 19;22(7):3530–42. doi: 10.1021/acs.jctc.6c00144 (PMC13085248; doi:10.1021/acs.jctc.6c00144)
Supplement: Supplementary file 3 [file ct6c00144_si_003.zip › XYZ/1-TS.xyz]

28
cyc3-trip-ts1-wb97xd0
 C    0.0101283944    -0.0045401237   0.0053848433    
 C    0.0083375035    -0.0015327181   1.395146079     
 C    1.2089721926    -0.0021102618   2.0811543404    
 C    2.4179157957    0.0015414638    1.3810393587    
 C    2.4166985154    -0.0030702135   -0.0015216927   
 C    1.2089690625    -0.0061314087   -0.6898321384   
 C    1.3702010103    0.0184877824    3.5889623251    
 C    3.6466338269    -0.0055595411   2.2338030854    
 C    3.5655184466    -0.9714103354   3.3851099732    
 C    2.280967339     -1.1125241747   3.9941221864    
 C    2.0714117315    -2.0565483857   4.9660490823    
 H    1.1021525603    -2.1308051903   5.4450951947    
 C    3.1130314756    -2.9033698262   5.3531208904    
 C    4.3775262986    -2.7671098912   4.7742782994    
 C    4.6183468313    -1.8202640168   3.8047005949    
 H    -0.9281688491   -0.006387599    -0.534823783    
 H    -0.9279066864   -0.0016556539   1.9412282395    
 H    3.3542007446    -0.004345276    -0.5454181555   
 H    1.2064181338    -0.0099239492   -1.7724050338   
 H    2.9439732104    -3.657642797    6.110009918     
 H    5.1782904762    -3.4280999401   5.0823232182    
 H    5.5952344848    -1.7349184748   3.3447868765    
 H    0.4128952888    0.022190366     4.1076877662    
 H    4.5852982245    -0.0450706972   1.6888934235    
 C    3.6091972693    0.9382045475    3.4024679126    
 C    2.2461874097    1.2195775078    3.882990938     
 H    1.8231569008    2.2181809664    3.8722499849    
 H    4.5179104088    1.3271768406    3.8323272729    
