# Supplementary material for: Fundamental Study of Density Functional Theory Applied to Triplet State Reactivity: Introduction of the TRIP50 Data Set
Source: J Chem Theory Comput. 2026 Mar 19;22(7):3530–42. doi: 10.1021/acs.jctc.6c00144 (PMC13085248; doi:10.1021/acs.jctc.6c00144)
Supplement: Supplementary file 3 [file ct6c00144_si_003.zip › XYZ/10-P1.xyz]

6
frag1-p1-doublet-wb97xd0
 C    0.101774278     -0.3012813509   0.3397674944    
 C    -0.5323500026   0.8171623815    -0.4448663499   
 O    -0.2878505396   1.1794152689    -1.5350228912   
 H    0.5119551736    0.1127195734    1.2610992982    
 H    -0.676867276    -1.0112311747   0.619421805     
 H    0.8833383666    -0.7967846982   -0.2404003565   
