# Supplementary material for: Fundamental Study of Density Functional Theory Applied to Triplet State Reactivity: Introduction of the TRIP50 Data Set
Source: J Chem Theory Comput. 2026 Mar 19;22(7):3530–42. doi: 10.1021/acs.jctc.6c00144 (PMC13085248; doi:10.1021/acs.jctc.6c00144)
Supplement: Supplementary file 3 [file ct6c00144_si_003.zip › XYZ/10-P2.xyz]

4
methyl-doublet-wb97xd0
 C    -0.0000696634   0.0000038474    -0.0000431851   
 H    0.2875149257    0.8842415719    -0.5482662154   
 H    0.2846504507    -0.9761006523   -0.3624061917   
 H    -0.5720957129   0.0918552331    0.9107165923    
