# Supplementary material for: Fundamental Study of Density Functional Theory Applied to Triplet State Reactivity: Introduction of the TRIP50 Data Set
Source: J Chem Theory Comput. 2026 Mar 19;22(7):3530–42. doi: 10.1021/acs.jctc.6c00144 (PMC13085248; doi:10.1021/acs.jctc.6c00144)
Supplement: Supplementary file 3 [file ct6c00144_si_003.zip › XYZ/10-R1.xyz]

10
acetone-triplet-wb97xd0
 C    -0.5768549259   -1.1730921835   0.0028472148    
 C    0.1027750219    0.0168765695    -0.6329066454   
 O    1.1217718635    -0.3109087843   -1.3965422754   
 C    0.3608114955    1.2371541789    0.2194100466    
 H    -0.8190816071   -1.9294121673   -0.7432084883   
 H    0.0592360144    -1.6353152108   0.7693017535    
 H    -1.5010719472   -0.8357413614   0.4717652689    
 H    -0.5765683517   1.5395598022    0.6860272429    
 H    1.0955405449    1.0269001849    1.0078761044    
 H    0.7334438916    2.0639789719    -0.3845722219   
