# Supplementary material for: Fundamental Study of Density Functional Theory Applied to Triplet State Reactivity: Introduction of the TRIP50 Data Set
Source: J Chem Theory Comput. 2026 Mar 19;22(7):3530–42. doi: 10.1021/acs.jctc.6c00144 (PMC13085248; doi:10.1021/acs.jctc.6c00144)
Supplement: Supplementary file 3 [file ct6c00144_si_003.zip › XYZ/10-TS.xyz]

10
frag1-ts1-triplet-wb97xd-c10
 C    -0.5353739237   -1.0614697004   0.051309851     
 C    0.0755545546    -0.0193110534   -0.8793232872   
 O    1.1586124751    -0.1219228547   -1.40100508     
 C    0.388761198     1.5020483056    0.4913369421    
 H    -0.8517560515   -1.8881293679   -0.5874398929   
 H    0.1989576862    -1.4341730318   0.7708705028    
 H    -1.4048298055   -0.6661418392   0.5691382228    
 H    -0.6406629139   1.7008317165    0.7600505844    
 H    1.0089374551    1.0265314665    1.2408976116    
 H    0.8730883256    2.2323263586    -0.1407814547   
