# Supplementary material for: Fundamental Study of Density Functional Theory Applied to Triplet State Reactivity: Introduction of the TRIP50 Data Set
Source: J Chem Theory Comput. 2026 Mar 19;22(7):3530–42. doi: 10.1021/acs.jctc.6c00144 (PMC13085248; doi:10.1021/acs.jctc.6c00144)
Supplement: Supplementary file 3 [file ct6c00144_si_003.zip › XYZ/11-P1.xyz]

13
frag4-p1-doublet-wb97xd0
 C    0.0909778343    1.1986004085    -2.2554799741   
 O    -0.8108090699   1.657077045     -2.8599707954   
 C    0.0703753407    0.4999756856    -0.9495097074   
 C    1.2637360134    0.0334600381    -0.4118643508   
 C    1.2600417497    -0.6220311453   0.8085751596    
 C    0.0646047685    -0.8085038519   1.4864169686    
 C    -1.1303042513   -0.342560447    0.950446657     
 C    -1.1318168268   0.31205019      -0.2670057501   
 H    2.1855699114    0.189735993     -0.9577732535   
 H    2.1869348139    -0.9871778767   1.2311616358    
 H    0.0613313829    -1.3208583691   2.4403713296    
 H    -2.0590277828   -0.4921893111   1.485971034     
 H    -2.051615884    0.6824216408    -0.7013389531   
