# Supplementary material for: Fundamental Study of Density Functional Theory Applied to Triplet State Reactivity: Introduction of the TRIP50 Data Set
Source: J Chem Theory Comput. 2026 Mar 19;22(7):3530–42. doi: 10.1021/acs.jctc.6c00144 (PMC13085248; doi:10.1021/acs.jctc.6c00144)
Supplement: Supplementary file 3 [file ct6c00144_si_003.zip › XYZ/11-P2.xyz]

6
frag4-p2-doublet-wb97xd0
 C    0.3592377818    -0.496270065    0.7422144876    
 N    -0.5193495177   0.4251815573    0.2802322487    
 N    -0.5471452464   0.7100636293    -0.9191231948   
 N    -0.667035201    1.0531540525    -1.9887801909   
 H    0.3213701956    -0.689023656    1.800108256     
 H    1.0529209877    -1.0031065181   0.0853483935    
