# Supplementary material for: Fundamental Study of Density Functional Theory Applied to Triplet State Reactivity: Introduction of the TRIP50 Data Set
Source: J Chem Theory Comput. 2026 Mar 19;22(7):3530–42. doi: 10.1021/acs.jctc.6c00144 (PMC13085248; doi:10.1021/acs.jctc.6c00144)
Supplement: Supplementary file 3 [file ct6c00144_si_003.zip › XYZ/11-R1.xyz]

19
FRAG34-R1_rdkit_conf_2_wb97xd0
 O    -1.6413337174   -1.6231334209   -0.7422706469   
 C    -1.2044759794   -0.6546764072   0.0110104826    
 C    0.1777720869    -0.4316854845   0.2468871763    
 C    1.1365207487    -1.3663987663   -0.2047514778   
 C    2.4785044112    -1.1631187638   0.0356795232    
 C    2.9150001361    -0.0347467711   0.7218363175    
 C    1.9817864878    0.8994188814    1.1598114548    
 C    0.6349424311    0.7170841909    0.9268599004    
 C    -2.3260842152   0.2580162792    0.4742773611    
 N    -2.5017306857   1.4451880652    -0.3721701726   
 N    -3.0374155677   1.2395102329    -1.4563812788   
 N    -3.5130098494   1.1588460429    -2.4682752421   
 H    0.8084420813    -2.2524263275   -0.7330924146   
 H    3.1969672242    -1.8938290679   -0.3143975523   
 H    3.9697436693    0.1187478064    0.9072606553    
 H    2.3123709431    1.7881473226    1.6826793698    
 H    -0.0652015586   1.4767392516    1.2483554426    
 H    -3.2544097913   -0.3112735287   0.5522211372    
 H    -2.0682888551   0.629690465     1.4632599644    
