# Supplementary material for: Fundamental Study of Density Functional Theory Applied to Triplet State Reactivity: Introduction of the TRIP50 Data Set
Source: J Chem Theory Comput. 2026 Mar 19;22(7):3530–42. doi: 10.1021/acs.jctc.6c00144 (PMC13085248; doi:10.1021/acs.jctc.6c00144)
Supplement: Supplementary file 3 [file ct6c00144_si_003.zip › XYZ/11-TS.xyz]

19
frag4-ts1-triplet-c8-wb97xd0
 C    -0.2829454796   1.6609761917    -0.4707388532   
 C    -1.7185518046   1.0255020323    -1.6742557732   
 O    0.4907319159    2.1997602354    -1.2409786089   
 C    -0.0082200675   0.4853885761    0.387146997     
 C    1.269874481     -0.0765448905   0.3833579053    
 C    1.5695329497    -1.1212060458   1.2417507514    
 C    0.6046042127    -1.6179420468   2.1050750883    
 C    -0.666133325    -1.0559096608   2.1164946035    
 C    -0.9695837665   -0.0065415261   1.2698891273    
 N    -1.1427504901   0.2310621675    -2.6405031949   
 N    -0.525436848    0.7982517692    -3.5537725336   
 N    0.0392304114    1.1675638109    -4.4460238632   
 H    -2.3492234129   0.4566897561    -1.0069528331   
 H    -2.0677810953   2.0119980017    -1.9610874452   
 H    2.0172374105    0.3167362415    -0.2929833492   
 H    2.563074974     -1.5517487683   1.2340048111    
 H    0.842246634     -2.4353161332   2.7736798237    
 H    -1.4192084124   -1.4322977302   2.7971187214    
 H    -1.9512282875   0.4508560195    1.3021146254    
