# Supplementary material for: Fundamental Study of Density Functional Theory Applied to Triplet State Reactivity: Introduction of the TRIP50 Data Set
Source: J Chem Theory Comput. 2026 Mar 19;22(7):3530–42. doi: 10.1021/acs.jctc.6c00144 (PMC13085248; doi:10.1021/acs.jctc.6c00144)
Supplement: Supplementary file 3 [file ct6c00144_si_003.zip › XYZ/12-P1.xyz]

24
N7-P1_rdkit_conf_4_wb97xd0
 C    -0.2567400904   1.7656842322    1.2683514818    
 C    0.2989612414    0.8965709179    0.1929595536    
 C    1.5994800843    0.4104381402    0.2838825477    
 N    2.4449378691    0.676096639     1.282797008     
 C    3.6249515982    0.0613583501    1.1022717767    
 C    3.7550514865    -0.7027605184   -0.0257630692   
 S    2.3080243236    -0.6540432677   -0.9290895218   
 C    -0.6133794248   0.5413196683    -0.9388074155   
 C    -1.7243054489   -0.3996922571   -0.5607826419   
 C    -2.9458322523   -0.4129533856   -1.4105887908   
 C    -1.4050004988   -1.597552608    0.2631257989    
 H    -1.1646275326   1.3143822762    1.6823029524    
 H    -0.5516084999   2.7366702975    0.8567771926    
 H    0.4625376245    1.923943086     2.0676629092    
 H    4.4078783668    0.1909781045    1.837486263     
 H    4.612018149     -1.2698154114   -0.3491554028   
 H    -0.0367506583   0.1105872032    -1.7729317659   
 H    -1.0557081344   1.4628539197    -1.3355105733   
 H    -3.787411907    -0.8802884308   -0.8943549828   
 H    -3.2424046412   0.5951205238    -1.7098798094   
 H    -2.787818538    -0.9854018741   -2.3382938863   
 H    -0.7139569287   -1.363937202    1.0761910125    
 H    -0.9209245131   -2.3815345265   -0.3402430934   
 H    -2.3074716749   -2.0380238769   0.6916924568    
