# Supplementary material for: Fundamental Study of Density Functional Theory Applied to Triplet State Reactivity: Introduction of the TRIP50 Data Set
Source: J Chem Theory Comput. 2026 Mar 19;22(7):3530–42. doi: 10.1021/acs.jctc.6c00144 (PMC13085248; doi:10.1021/acs.jctc.6c00144)
Supplement: Supplementary file 3 [file ct6c00144_si_003.zip › XYZ/12-R1.xyz]

12
n7-i1-triplet0
 C    1.7993488259    -0.5622542513   0.2911753306    
 C    3.0447470827    0.1969817901    0.2184841081    
 H    2.8162711849    1.2440694567    -0.0111420537   
 H    3.5907921772    0.1625525922    1.1650667994    
 H    3.7056032872    -0.1910086765   -0.561325373    
 C    0.4680893495    -0.28265873     0.1451895786    
 S    -0.7672273508   -1.5206864659   0.3167300518    
 C    -1.3777629564   0.8737106131    -0.2146698422   
 C    -1.962927759    -0.3461564636   -0.0035323657   
 H    -1.9293843749   1.7773946029    -0.4366911374   
 H    -3.0122156214   -0.5895792485   -0.0234916668   
 N    -0.0368588449   0.9269220308    -0.1363395597   
