# Supplementary material for: Fundamental Study of Density Functional Theory Applied to Triplet State Reactivity: Introduction of the TRIP50 Data Set
Source: J Chem Theory Comput. 2026 Mar 19;22(7):3530–42. doi: 10.1021/acs.jctc.6c00144 (PMC13085248; doi:10.1021/acs.jctc.6c00144)
Supplement: Supplementary file 3 [file ct6c00144_si_003.zip › XYZ/12-R2.xyz]

12
n7-r2-singlet0
 C    2.3484793216    0.04538819      -0.0006102279   
 C    1.2003844775    0.7108096541    -0.0045161284   
 H    1.1741691943    1.7941023992    -0.0046998482   
 H    0.2474174065    0.194979513     -0.0076733152   
 C    3.677995809     0.7414045109    0.0037866194    
 H    4.266465444     0.4529792918    -0.8719440341   
 H    3.5682957112    1.8254675716    0.0033122416    
 H    4.2605805668    0.4531492536    0.8834984625    
 C    2.4054264768    -1.4542175986   -0.0002791214   
 H    2.9496813012    -1.8189944671   -0.8761354702   
 H    2.9437101525    -1.8188309468   0.8793270493    
 H    1.4102605787    -1.8978984118   -0.0036221874   
