# Supplementary material for: Fundamental Study of Density Functional Theory Applied to Triplet State Reactivity: Introduction of the TRIP50 Data Set
Source: J Chem Theory Comput. 2026 Mar 19;22(7):3530–42. doi: 10.1021/acs.jctc.6c00144 (PMC13085248; doi:10.1021/acs.jctc.6c00144)
Supplement: Supplementary file 3 [file ct6c00144_si_003.zip › XYZ/12-TS.xyz]

24
n6-ts2-triplet-conf30
 C    1.6941120915    -0.3947568626   0.2898326984    
 C    0.9842647845    0.3033377042    1.3667935481    
 H    0.2865258541    -0.3680777749   1.8778495037    
 H    1.6702378936    0.706662744     2.1211640151    
 H    0.3965909621    1.1343110044    0.9676324455    
 C    0.5488180606    0.4759983453    -2.2848457478   
 C    0.4056562138    -0.7063173224   -1.6564983004   
 H    1.0670918467    -1.5342912223   -1.8750926215   
 H    -0.4855476009   -0.9199439291   -1.0777603582   
 C    -0.4057309157   1.6092485       -2.0717323362   
 H    -1.2524635248   1.3181245015    -1.4497101151   
 H    0.1014425074    2.4538177108    -1.5923275155   
 H    -0.7908227012   1.9806410137    -3.025941106    
 C    1.7366214026    0.7611749394    -3.148935047    
 H    1.4254659225    1.0510791522    -4.15713803     
 H    2.3097025811    1.6011749269    -2.7423023319   
 H    2.3993863039    -0.10042948     -3.2123432226   
 C    2.9767017762    -0.8588012149   0.1720143968    
 S    4.1734517029    -0.6439596793   1.4699347477    
 C    4.782826238     -1.809716109    -0.6875054472   
 C    5.3377384979    -1.4362512687   0.5068990178    
 H    5.3244344113    -2.3300980886   -1.4660609897   
 H    6.3499664218    -1.5900398494   0.8426551919    
 N    3.4911047198    -1.4991746512   -0.8840152857   
