# Supplementary material for: Fundamental Study of Density Functional Theory Applied to Triplet State Reactivity: Introduction of the TRIP50 Data Set
Source: J Chem Theory Comput. 2026 Mar 19;22(7):3530–42. doi: 10.1021/acs.jctc.6c00144 (PMC13085248; doi:10.1021/acs.jctc.6c00144)
Supplement: Supplementary file 3 [file ct6c00144_si_003.zip › XYZ/13-P1.xyz]

18
CA2-P1_rdkit_conf_2_wb97xd0
 C    -0.9558166619   -1.207253306    -0.8113803224   
 C    -0.9549582752   -0.2778567487   0.3538093833    
 C    -2.1266254595   -0.1745462854   1.2583541959    
 O    -0.3250034051   0.9471513835    0.2242322836    
 C    0.9174643364    0.9675620486    -0.4352263391   
 C    1.2864497625    2.3800750814    -0.6148164757   
 N    1.6141098633    3.4676801882    -0.7645640077   
 C    1.9757477642    0.2627891226    0.3709015538    
 H    2.1917714092    0.6204229919    1.368431057     
 C    2.6156860292    -0.8629607207   -0.1087383228   
 N    3.1348240593    -1.8090213846   -0.5372180919   
 H    -1.4154322579   -0.7467854357   -1.6981614216   
 H    0.04119284      -1.5532251516   -1.0962867722   
 H    -1.5395263248   -2.0919263988   -0.5615652062   
 H    -2.4755070814   -1.1675969924   1.5417710326    
 H    -2.9656116017   0.349296535     0.7784562807    
 H    -1.8702527359   0.378487728     2.1626244851    
 H    0.8515877393    0.5177073445    -1.4308233125   
