# Supplementary material for: Fundamental Study of Density Functional Theory Applied to Triplet State Reactivity: Introduction of the TRIP50 Data Set
Source: J Chem Theory Comput. 2026 Mar 19;22(7):3530–42. doi: 10.1021/acs.jctc.6c00144 (PMC13085248; doi:10.1021/acs.jctc.6c00144)
Supplement: Supplementary file 3 [file ct6c00144_si_003.zip › XYZ/13-R2.xyz]

8
dicyanoethene-singlet-wb97xd0
 C    0.2234783918    -0.686029204    -0.5214698693   
 C    -0.7903598325   -0.3157902206   0.2609553605    
 C    1.3960658973    0.0972665501    -0.7268531346   
 N    2.3529656139    0.7038731243    -0.9133744419   
 C    -0.8266328268   0.9089339293    0.9885650065    
 N    -0.886908773    1.8869313284    1.5871704277    
 H    0.1825733039    -1.6324119472   -1.0451062154   
 H    -1.6511807747   -0.9627745603   0.3701138665    
