# Supplementary material for: Fundamental Study of Density Functional Theory Applied to Triplet State Reactivity: Introduction of the TRIP50 Data Set
Source: J Chem Theory Comput. 2026 Mar 19;22(7):3530–42. doi: 10.1021/acs.jctc.6c00144 (PMC13085248; doi:10.1021/acs.jctc.6c00144)
Supplement: Supplementary file 3 [file ct6c00144_si_003.zip › XYZ/13-TS.xyz]

18
ca2-ts1-triplet-wb97xd0
 O    -0.4847224676   0.3151989224    -0.5667734138   
 C    -1.0711710135   -0.761535904    -0.0722206675   
 C    1.1282557622    1.6291238614    0.8850364606    
 C    1.485296818     0.7540605417    -0.1116152566   
 C    -0.5110306861   -1.4398068398   1.1271225128    
 C    -1.8744315839   -1.511834197    -1.0925504888   
 C    0.8500126816    2.9944998769    0.6643214977    
 C    1.8375066471    1.1735247929    -1.4265050629   
 N    2.1487798045    1.4872404453    -2.4864917521   
 N    0.6269406883    4.1147994909    0.5185838156    
 H    1.0164157864    1.2642184746    1.8963828445    
 H    1.7965170278    -0.2450367071   0.1579646645    
 H    -1.2100079884   -2.19353533     1.4875116369    
 H    0.4382480886    -1.9545332928   0.9097854271    
 H    -0.3282272928   -0.7285750863   1.9362355963    
 H    -2.6053050857   -2.1455219105   -0.5890245923   
 H    -2.4018221301   -0.8251411064   -1.7543325336   
 H    -1.2336080565   -2.1512390321   -1.7149956882   
