# Supplementary material for: Fundamental Study of Density Functional Theory Applied to Triplet State Reactivity: Introduction of the TRIP50 Data Set
Source: J Chem Theory Comput. 2026 Mar 19;22(7):3530–42. doi: 10.1021/acs.jctc.6c00144 (PMC13085248; doi:10.1021/acs.jctc.6c00144)
Supplement: Supplementary file 3 [file ct6c00144_si_003.zip › XYZ/14-P1.xyz]

23
CA3-P1_rdkit_conf_2_wb97xd0
 C    -1.3861323699   1.7595195134    0.2954974736    
 C    -1.7567653018   0.3157976107    0.2486670317    
 C    -3.1536696703   -0.0576680963   0.6344464201    
 C    -0.850540033    -0.6756104543   -0.1588818457   
 O    0.373378413     -0.2018469182   -0.5707974736   
 C    1.4735279994    -0.9910980889   -0.4635158393   
 C    2.7186634837    -0.3728675024   -0.9805453648   
 C    3.1971483073    0.8360177768    -0.1630252412   
 H    1.4840419258    -1.6772524733   0.3793019256    
 C    -1.1221655251   -2.0162995971   -0.19607525     
 H    -0.3352031827   1.9249625056    0.0737276172    
 H    -1.6070993355   2.1775320921    1.2832610841    
 H    -1.9825101043   2.3337842768    -0.4227815841   
 H    -3.172786187    -0.7039370843   1.5178848945    
 H    -3.6678026521   -0.5960736697   -0.1668202167   
 H    -3.7382077123   0.8326698144    0.8656991355    
 H    3.497593377     -1.1385160907   -0.9919006697   
 H    2.5617205933    -0.0631834494   -2.0183614323   
 H    2.4374166218    1.6186273838    -0.155177494    
 H    3.3995016938    0.5514497003    0.8712886698    
 H    4.1121660259    1.2541827532    -0.5866386876   
 H    -0.4049898429   -2.7210508982   -0.5896194774   
 H    -2.0771865241   -2.3890391044   0.1385663241    
