# Supplementary material for: Fundamental Study of Density Functional Theory Applied to Triplet State Reactivity: Introduction of the TRIP50 Data Set
Source: J Chem Theory Comput. 2026 Mar 19;22(7):3530–42. doi: 10.1021/acs.jctc.6c00144 (PMC13085248; doi:10.1021/acs.jctc.6c00144)
Supplement: Supplementary file 3 [file ct6c00144_si_003.zip › XYZ/14-R1.xyz]

10
CA3-R1_rdkit_conf_2_wb97xd-triplet0
 H    1.182707327     0.1305269675    1.4888596671    
 C    1.3032140729    0.2770908517    0.4054149399    
 C    0.1802843142    -0.269630093    -0.4637222771   
 C    -1.1777094944   0.1984536368    0.0384545032    
 O    2.5145496578    0.017182217     0.004788803     
 H    0.2279717255    -1.3656006137   -0.4781536315   
 H    0.3447920761    0.068219144     -1.4889300502   
 H    -1.3610393275   -0.1467384808   1.0577300856    
 H    -1.9713921878   -0.1961873007   -0.5971001963   
 H    -1.2433781636   1.286783671     0.0326581562    
