# Supplementary material for: Fundamental Study of Density Functional Theory Applied to Triplet State Reactivity: Introduction of the TRIP50 Data Set
Source: J Chem Theory Comput. 2026 Mar 19;22(7):3530–42. doi: 10.1021/acs.jctc.6c00144 (PMC13085248; doi:10.1021/acs.jctc.6c00144)
Supplement: Supplementary file 3 [file ct6c00144_si_003.zip › XYZ/14-R2.xyz]

13
dimethylallene-singlet-wb97xd0
 C    0.1756629612    -1.3560468593   -0.8700000453   
 C    0.0290504236    -0.0161851152   -0.1990158408   
 C    -0.1580883065   0.0884124242    1.0854672064    
 C    -0.3450525978   0.1928912107    2.3686807475    
 C    0.1095106673    1.1966615367    -1.0875333127   
 H    1.140850549     -1.4215394526   -1.3798832978   
 H    0.1042017405    -2.1742853622   -0.1557204875   
 H    -0.6003667074   -1.4871502691   -1.6292266594   
 H    0.4906928567    0.2729324511    3.0551819985    
 H    -1.3427378096   0.2033138677    2.7937082891    
 H    -0.6694088094   1.157717285     -1.8540900038   
 H    -0.0062635925   2.119194273     -0.5215564682   
 H    1.071948625     1.22408401      -1.6060121259   
