# Supplementary material for: Fundamental Study of Density Functional Theory Applied to Triplet State Reactivity: Introduction of the TRIP50 Data Set
Source: J Chem Theory Comput. 2026 Mar 19;22(7):3530–42. doi: 10.1021/acs.jctc.6c00144 (PMC13085248; doi:10.1021/acs.jctc.6c00144)
Supplement: Supplementary file 3 [file ct6c00144_si_003.zip › XYZ/14-TS.xyz]

23
ca3-ts1-triplet-wb97xd-conf90
 C    2.5298870018    0.8536773915    0.7260122238    
 C    -0.1737000927   -1.8413405647   0.4634766315    
 C    0.268516168     -0.6623851903   0.9964641849    
 O    1.914213956     -0.0454451126   0.1266985674    
 C    0.5354705548    -2.5549490773   -0.6405569283   
 C    -1.4323520101   -2.4793947696   0.9754640456    
 C    -0.0814936358   0.223841923     1.9429957874    
 C    3.7547660617    1.7960302242    2.7234811184    
 C    3.4534551613    0.5695854379    1.8734230392    
 H    2.3679848569    1.9051920542    0.4409948871    
 H    0.7765909476    -3.5788132877   -0.3357171785   
 H    -0.1154609486   -2.6368124058   -1.5177547442   
 H    1.4498234769    -2.0453551958   -0.9275862387   
 H    -1.221610439    -3.4851725541   1.3528689401    
 H    -1.9004635299   -1.906227067    1.7738505737    
 H    -2.1578885105   -2.5915168508   0.1633481328    
 H    0.523305687     1.1125588485    2.1124839089    
 H    -0.9642999472   0.099376208     2.5604563231    
 H    4.4500429444    1.555611318     3.5280632347    
 H    4.2023964515    2.591124009     2.123310867     
 H    2.8436984235    2.193542675     3.1758555178    
 H    3.0005498242    -0.227346884    2.4716085039    
 H    4.3835092081    0.1507809806    1.4709975221    
