# Supplementary material for: Fundamental Study of Density Functional Theory Applied to Triplet State Reactivity: Introduction of the TRIP50 Data Set
Source: J Chem Theory Comput. 2026 Mar 19;22(7):3530–42. doi: 10.1021/acs.jctc.6c00144 (PMC13085248; doi:10.1021/acs.jctc.6c00144)
Supplement: Supplementary file 3 [file ct6c00144_si_003.zip › XYZ/15-P1.xyz]

18
CA8-P1_rdkit_conf_4_wb97xd0
 C    2.5303816099    0.5355407182    0.5400803783    
 C    1.7511292022    -0.5443141487   -0.1751670826   
 C    0.3505697736    -0.3313951119   -0.4011481236   
 C    -0.4944089982   -1.3222060422   -1.1116578301   
 O    -0.1336982887   0.8505385119    0.0185185659    
 C    -1.5379106265   1.0768403012    0.0253363127    
 C    -2.226611854    0.3531304806    1.1162852591    
 O    2.2935435055    -1.581833373    -0.5566173313   
 H    2.1062429091    0.7366021806    1.525380458     
 H    2.4972067693    1.4729529831    -0.0182764555   
 H    3.5618555493    0.2072701352    0.6436641743    
 H    -0.8785591573   -0.9200204424   -2.0548563421   
 H    0.1214999315    -2.1905035894   -1.3322532599   
 H    -1.3525946788   -1.634293975    -0.5100959288   
 H    -1.9730367486   0.8332870686    -0.9493324255   
 H    -1.6302171189   2.1621920492    0.1503737906    
 H    -3.290707617    0.1723980117    1.060540361     
 H    -1.6947841622   0.1238142422    2.0291254796    
