# Supplementary material for: Fundamental Study of Density Functional Theory Applied to Triplet State Reactivity: Introduction of the TRIP50 Data Set
Source: J Chem Theory Comput. 2026 Mar 19;22(7):3530–42. doi: 10.1021/acs.jctc.6c00144 (PMC13085248; doi:10.1021/acs.jctc.6c00144)
Supplement: Supplementary file 3 [file ct6c00144_si_003.zip › XYZ/15-R1.xyz]

12
ca8-r1-triplet-wb97xd-r0
 C    -2.0106634871   -0.2770167439   -0.3862896289   
 C    -0.8718397047   -0.0147194331   0.5664133619    
 O    -0.9928333387   0.7496417311    1.5216408744    
 C    0.4034277561    -0.7184566602   0.3035889071    
 C    1.5422519337    -0.4561634089   1.256292087     
 O    0.5244251689    -1.4828219466   -0.6516402604   
 H    -2.3245468518   0.6614517598    -0.8450884244   
 H    -1.672602645    -0.9792795618   -1.1474897121   
 H    -2.8574942835   -0.6891856706   0.163969767     
 H    1.2041868194    0.2461028621    2.0174870917    
 H    1.8561309498    -1.3946309492   1.7150957192    
 H    2.38908465      -0.0439955618   0.7060347845    
