# Supplementary material for: Fundamental Study of Density Functional Theory Applied to Triplet State Reactivity: Introduction of the TRIP50 Data Set
Source: J Chem Theory Comput. 2026 Mar 19;22(7):3530–42. doi: 10.1021/acs.jctc.6c00144 (PMC13085248; doi:10.1021/acs.jctc.6c00144)
Supplement: Supplementary file 3 [file ct6c00144_si_003.zip › XYZ/15-R2.xyz]

6
ethene-neutral-wb97xd0
 C    -0.3151678957   0.5307834672    -0.2359551371   
 C    0.3151679045    -0.5307834595   0.2359551428    
 H    -0.0665375926   0.9572599881    -1.2005960182   
 H    -1.105943413    1.0173089377    0.3227873256    
 H    0.0665375889    -0.9572599913   1.2005960158    
 H    1.1059434079    -1.0173089421   -0.3227873289   
