# Supplementary material for: Fundamental Study of Density Functional Theory Applied to Triplet State Reactivity: Introduction of the TRIP50 Data Set
Source: J Chem Theory Comput. 2026 Mar 19;22(7):3530–42. doi: 10.1021/acs.jctc.6c00144 (PMC13085248; doi:10.1021/acs.jctc.6c00144)
Supplement: Supplementary file 3 [file ct6c00144_si_003.zip › XYZ/15-TS.xyz]

18
ca8-ts1-triplet-unfrz-cx20
 C    -1.0952937225   1.728503285     -1.4233777772   
 C    0.0646937718    0.792516168     -1.6331480478   
 O    0.5895880586    0.6234656268    -2.7122499194   
 C    0.5637307157    0.0608949764    -0.4224772883   
 O    0.0305306284    0.2897303968    0.6815113502    
 C    -1.5059671506   -0.8817023534   1.251315806     
 C    -2.2711915567   0.0321373123    2.0694347115    
 H    -1.3832476557   2.1662941121    -2.3759583871   
 H    -1.9400975796   1.1964916537    -0.9805904871   
 H    -0.8203812955   2.5124317221    -0.7156723859   
 H    -0.9188081938   -1.6599512272   1.7307314453    
 H    -1.8856772009   -1.1577075829   0.2685212237    
 H    -3.1357613366   -0.3082712748   2.6281635182    
 H    -1.9733004942   1.0695415131    2.1544987203    
 C    1.6221714538    -0.9795819197   -0.595388598    
 H    1.161894426     -1.9207437262   -0.9165942126   
 H    2.3302719416    -0.6936921523   -1.3714357422   
 H    2.1323461902    -1.14959553     0.3511740705    
