# Supplementary material for: Fundamental Study of Density Functional Theory Applied to Triplet State Reactivity: Introduction of the TRIP50 Data Set
Source: J Chem Theory Comput. 2026 Mar 19;22(7):3530–42. doi: 10.1021/acs.jctc.6c00144 (PMC13085248; doi:10.1021/acs.jctc.6c00144)
Supplement: Supplementary file 3 [file ct6c00144_si_003.zip › XYZ/16-P1.xyz]

19
ca9-p1-triplet-wb97xd0
 C    0.8120859611    0.5762542788    -2.4167586452   
 C    -0.1951829969   0.0338069136    -1.427654291    
 O    -1.3911932144   -0.0991678082   -1.7293414451   
 C    0.2956812673    -0.3247081419   -0.1402461897   
 O    1.6141053074    -0.2559496739   0.0626815911    
 O    -0.3919673976   -0.8064725757   0.8843119809    
 C    -1.8297036741   -0.5760213714   1.0075415124    
 C    2.1202632596    -0.5036712324   1.3660307766    
 C    -2.1597372056   0.8612051582    1.065009133     
 H    0.2745346313    0.8694909582    -3.3157953697   
 H    1.3497020473    1.4356857425    -2.0128907709   
 H    1.5575645184    -0.1794393642   -2.6723285771   
 H    -2.0587322248   -1.0798404578   1.9467122982    
 H    -2.330262522    -1.0683374033   0.1797359109    
 H    3.1920975254    -0.3373802839   1.2962844222    
 H    1.6829523368    0.1828328902    2.092495654     
 H    1.9219955881    -1.5297147381   1.6767215394    
 H    -1.9143458615   1.439463942     1.9462714151    
 H    -2.5498573459   1.3619641672    0.1912190549    
