# Supplementary material for: Fundamental Study of Density Functional Theory Applied to Triplet State Reactivity: Introduction of the TRIP50 Data Set
Source: J Chem Theory Comput. 2026 Mar 19;22(7):3530–42. doi: 10.1021/acs.jctc.6c00144 (PMC13085248; doi:10.1021/acs.jctc.6c00144)
Supplement: Supplementary file 3 [file ct6c00144_si_003.zip › XYZ/16-R1.xyz]

13
ca9-r1-triplet-wb97xd0
 C    -2.401339473    -0.0639233908   -0.0248639443   
 C    -1.0521273685   0.5750492063    -0.1535784499   
 O    -1.0023667404   1.8228446154    -0.448168132    
 C    0.1705028582    -0.1788344896   0.0451607293    
 O    1.2596770261    0.593333727     -0.1192740081   
 O    0.198741567     -1.3579870128   0.3245696493    
 C    2.5107810049    -0.0634944294   0.0568670554    
 H    -2.9858955658   0.4171836012    0.7617841991    
 H    -2.956668519    0.0080589689    -0.9621032747   
 H    -2.2310005645   -1.1100552157   0.2262573789    
 H    3.2662962094    0.6996004073    -0.1101561664   
 H    2.5970268213    -0.4672037672   1.0658478642    
 H    2.6263727442    -0.8745712204   -0.6623429009   
