# Supplementary material for: Fundamental Study of Density Functional Theory Applied to Triplet State Reactivity: Introduction of the TRIP50 Data Set
Source: J Chem Theory Comput. 2026 Mar 19;22(7):3530–42. doi: 10.1021/acs.jctc.6c00144 (PMC13085248; doi:10.1021/acs.jctc.6c00144)
Supplement: Supplementary file 3 [file ct6c00144_si_003.zip › XYZ/16-TS.xyz]

19
ca9-ts1-triplet-conf30
 C    0.4422524175    0.9020833616    -2.6048972137   
 C    0.1840133675    1.0574718343    -1.1305323576   
 O    -0.393970483    2.010497106     -0.6566243765   
 C    0.6526517044    -0.0245598876   -0.2190611708   
 O    0.6028473901    0.0659708706    1.0149845915    
 C    -1.1420020626   -0.1982543275   1.8616166648    
 C    -0.7871534879   -0.358579365    3.2546982828    
 H    0.0954143328    1.7928472068    -3.1231629786   
 H    1.5054680669    0.7453125903    -2.7943927086   
 H    -0.0788105194   0.0218499957    -2.986606807    
 H    -1.4881197785   -1.0689802592   1.3065492217    
 H    -1.5772481317   0.7402095014    1.5290826349    
 H    -1.5513522687   -0.4325071774   4.0198780137    
 H    0.2518377555    -0.3461595364   3.5590640804    
 O    1.0113672018    -1.1606583982   -0.8492754818   
 C    1.5140021184    -2.2021916441   -0.0237393664   
 H    0.7606383946    -2.5344664636   0.6912816275    
 H    1.775631368     -3.0158731334   -0.6951784354   
 H    2.3959462042    -1.8669096641   0.5243569891    
