# Supplementary material for: Fundamental Study of Density Functional Theory Applied to Triplet State Reactivity: Introduction of the TRIP50 Data Set
Source: J Chem Theory Comput. 2026 Mar 19;22(7):3530–42. doi: 10.1021/acs.jctc.6c00144 (PMC13085248; doi:10.1021/acs.jctc.6c00144)
Supplement: Supplementary file 3 [file ct6c00144_si_003.zip › XYZ/17-P1.xyz]

20
CA11-P1_rdkit_conf_2_wb97xd0
 C    -2.773905248    0.885550033     -0.4997701009   
 C    -1.2838049108   0.6279954214    -0.5434637014   
 C    -0.6874738085   -0.1174024064   0.5241886535    
 C    -1.4232179146   -0.7561270131   1.6469612704    
 O    0.6242910501    -0.3580919014   0.5959229218    
 C    1.6069163376    0.3662135882    -0.1637773823   
 C    1.9426821281    -0.246769837    -1.4656549684   
 O    3.0957074784    -0.9530396823   -1.3137092698   
 C    3.629560323     -0.6548699194   -0.0946220944   
 O    2.8016583107    0.1867515293    0.5597151526    
 O    4.6608142847    -1.0607856699   0.3082413861    
 O    -0.6063224059   1.0499994325    -1.4868866503   
 H    -3.0822502666   1.335989627     0.4450244973    
 H    -3.3353101163   -0.0430216199   -0.6247944154   
 H    -3.0239345529   1.5576640377    -1.3169908141   
 H    -1.1066934012   -1.7959712003   1.7516878304    
 H    -2.4989540454   -0.7301370301   1.4979931789    
 H    -1.1888713186   -0.2526813615   2.5895769322    
 H    1.3395557412    1.4183078122    -0.1870581064   
 H    1.3094523349    -0.4593738401   -2.3055843198   
