# Supplementary material for: Fundamental Study of Density Functional Theory Applied to Triplet State Reactivity: Introduction of the TRIP50 Data Set
Source: J Chem Theory Comput. 2026 Mar 19;22(7):3530–42. doi: 10.1021/acs.jctc.6c00144 (PMC13085248; doi:10.1021/acs.jctc.6c00144)
Supplement: Supplementary file 3 [file ct6c00144_si_003.zip › XYZ/17-R2.xyz]

8
ca11-r2-neutral-wb97xd0
 C    0.1444199955    -0.8129466449   0.6331348743    
 C    -0.8475777661   0.0597434566    0.6005745789    
 O    1.0423593369    -0.4925035456   -0.3546035353   
 O    -0.6072036409   0.9586833142    -0.4088420169   
 C    0.5676312682    0.6080594833    -0.9959288125   
 O    1.0847155052    1.1619048043    -1.903132734    
 H    0.3590410416    -1.6661648615   1.248946889     
 H    -1.7433857405   0.1832229936    1.1798507565    
