# Supplementary material for: Fundamental Study of Density Functional Theory Applied to Triplet State Reactivity: Introduction of the TRIP50 Data Set
Source: J Chem Theory Comput. 2026 Mar 19;22(7):3530–42. doi: 10.1021/acs.jctc.6c00144 (PMC13085248; doi:10.1021/acs.jctc.6c00144)
Supplement: Supplementary file 3 [file ct6c00144_si_003.zip › XYZ/17-TS.xyz]

20
ca11-ts1-triplet-conf30
 C    -0.4597897986   2.5375992062    2.1738684581    
 C    -0.8071603682   1.0779992819    2.331909477     
 O    -1.0826629213   0.5850632227    3.423619113     
 C    -0.8043560918   0.2597831921    1.1370759536    
 C    -1.1200136746   -1.1957474576   1.2159675986    
 O    -0.4866524566   0.829132304     0.0068535803    
 C    -0.9117128603   -0.0596343749   -1.7764711916   
 C    0.1659844172    -0.8897571963   -1.8595902399   
 O    1.1429881594    -0.2541793796   -2.5401247566   
 C    0.6386755916    0.9490444957    -2.9678433175   
 O    -0.6517211979   1.0301698637    -2.5401836212   
 O    1.2178702752    1.7493622176    -3.6038717044   
 H    -0.5316442108   3.0282819165    3.1417774432    
 H    0.5529627867    2.6473754386    1.7802377894    
 H    -1.1340322134   3.0190216711    1.4628931484    
 H    -1.9314542982   -1.47205385     0.5359319265    
 H    -0.2422312707   -1.797956227    0.9607461793    
 H    -1.4184928339   -1.4314536249   2.2347258291    
 H    -1.9355352597   -0.2586968615   -1.5204497328   
 H    0.370672866     -1.8589718282   -1.4447669527   
