# Supplementary material for: Fundamental Study of Density Functional Theory Applied to Triplet State Reactivity: Introduction of the TRIP50 Data Set
Source: J Chem Theory Comput. 2026 Mar 19;22(7):3530–42. doi: 10.1021/acs.jctc.6c00144 (PMC13085248; doi:10.1021/acs.jctc.6c00144)
Supplement: Supplementary file 3 [file ct6c00144_si_003.zip › XYZ/18-P1.xyz]

13
S1-P1_rdkit_conf_1_wb97xd0
 C    1.9073327867    -0.1275219513   0.1444510301    
 C    0.517969657     0.4770186886    -0.0377822826   
 C    -0.5657855352   -0.5220418793   -0.0947266674   
 C    -1.9851427074   -0.1523531856   0.1263900096    
 S    0.4816166531    1.6149208191    -1.4855859286   
 H    2.667914308     0.6496827557    0.2051294706    
 H    2.1539436794    -0.7830572645   -0.6926389829   
 H    1.9338570329    -0.7238796726   1.0585747728    
 H    0.3234309872    1.1880566618    0.7788699715    
 H    -0.3335016782   -1.4833011623   -0.5406127222   
 H    -2.0917004003   0.5449155335    0.9627951708    
 H    -2.5999861235   -1.0296113419   0.3300927841    
 H    -2.4098486597   0.3470719989    -0.7549566258   
