# Supplementary material for: Fundamental Study of Density Functional Theory Applied to Triplet State Reactivity: Introduction of the TRIP50 Data Set
Source: J Chem Theory Comput. 2026 Mar 19;22(7):3530–42. doi: 10.1021/acs.jctc.6c00144 (PMC13085248; doi:10.1021/acs.jctc.6c00144)
Supplement: Supplementary file 3 [file ct6c00144_si_003.zip › XYZ/18-TS.xyz]

13
s1-ts1-triplet-c30
 C    -0.3948086657   0.4069693557    0.8744411672    
 C    0.8722506425    0.119901284     0.429416914     
 C    1.1718608534    -0.8240745735   -0.7041237236   
 C    -1.6606553862   0.1569314646    0.1341063664    
 S    1.3714033614    2.1824648513    -0.5674532208   
 H    -0.4820241512   0.9541083185    1.8067881552    
 H    1.6736974379    0.2409106241    1.1498645389    
 H    2.2099370581    -0.7305544973   -1.016392893    
 H    1.0034584508    -1.8543314165   -0.3777384489   
 H    0.5408578911    -0.6417451148   -1.5735051144   
 H    -2.0636231698   1.09770183      -0.2553119587   
 H    -1.5325669927   -0.5277581495   -0.7029106254   
 H    -2.4187181696   -0.2572548764   0.8028198431    
