# Supplementary material for: Fundamental Study of Density Functional Theory Applied to Triplet State Reactivity: Introduction of the TRIP50 Data Set
Source: J Chem Theory Comput. 2026 Mar 19;22(7):3530–42. doi: 10.1021/acs.jctc.6c00144 (PMC13085248; doi:10.1021/acs.jctc.6c00144)
Supplement: Supplementary file 3 [file ct6c00144_si_003.zip › XYZ/19-P1.xyz]

11
s6-i1-triplet-wb97xd0
 C    -0.7032120811   0.4228182805    -0.0462432729   
 C    0.6233909449    -0.265687047    0.1350367682    
 C    1.2687473706    -0.6648262427   -1.1188530276   
 C    -1.716448475    0.3103700871    0.8038229798    
 S    1.5244111985    1.113859518     0.9835531455    
 H    -0.7849387841   1.0592893523    -0.9212646318   
 H    0.5379794994    -1.0922452599   0.8379877436    
 H    1.2064262146    -0.0193569666   -1.9849875023   
 H    1.9628480839    -1.4927897045   -1.1383270431   
 H    -2.6501619625   0.8308217597    0.6352102254    
 H    -1.6440030093   -0.3071447769   1.6917456152    
