# Supplementary material for: Fundamental Study of Density Functional Theory Applied to Triplet State Reactivity: Introduction of the TRIP50 Data Set
Source: J Chem Theory Comput. 2026 Mar 19;22(7):3530–42. doi: 10.1021/acs.jctc.6c00144 (PMC13085248; doi:10.1021/acs.jctc.6c00144)
Supplement: Supplementary file 3 [file ct6c00144_si_003.zip › XYZ/19-R2.xyz]

10
butadiene-singlet-wb97xd0
 C    -0.5592077654   -0.4667792136   -0.000000006    
 C    0.5592077654    0.4667792136    0.0000000075    
 C    1.8358528791    0.0978671992    0.0000000116    
 C    -1.8358528791   -0.0978671992   -0.0000000155   
 H    -0.3060681777   -1.5235421492   -0.0000000017   
 H    0.3060681777    1.5235421492    -0.0000000016   
 H    2.6365724021    0.8257396836    -0.0000000128   
 H    2.1199523445    -0.948727465    0.0000000043    
 H    -2.6365724021   -0.8257396836   0.0000000045    
 H    -2.1199523445   0.948727465     0.0000000098    
