# Supplementary material for: Fundamental Study of Density Functional Theory Applied to Triplet State Reactivity: Introduction of the TRIP50 Data Set
Source: J Chem Theory Comput. 2026 Mar 19;22(7):3530–42. doi: 10.1021/acs.jctc.6c00144 (PMC13085248; doi:10.1021/acs.jctc.6c00144)
Supplement: Supplementary file 3 [file ct6c00144_si_003.zip › XYZ/19-TS.xyz]

11
s6-ts1-triplet-c40
 C    -0.7414238648   0.3471915888    -0.0826929371   
 C    0.5297707683    -0.3855666911   0.0406881119    
 C    1.3135207568    -0.6380563771   -1.0620905526   
 C    -1.6929779899   0.3298907888    0.843888679     
 S    1.5726875501    1.3865839297    1.0213215819    
 H    -0.8747332279   0.9216522625    -0.9938507079   
 H    0.6159909961    -1.0456311888   0.8953706665    
 H    1.1579970124    -0.0978119717   -1.9872085248   
 H    2.1594155905    -1.3086591717   -1.0042719722   
 H    -2.6185335739   0.8737566083    0.710389391     
 H    -1.5715043177   -0.2264314377   1.7663057643    
