# Supplementary material for: Fundamental Study of Density Functional Theory Applied to Triplet State Reactivity: Introduction of the TRIP50 Data Set
Source: J Chem Theory Comput. 2026 Mar 19;22(7):3530–42. doi: 10.1021/acs.jctc.6c00144 (PMC13085248; doi:10.1021/acs.jctc.6c00144)
Supplement: Supplementary file 3 [file ct6c00144_si_003.zip › XYZ/2-P1.xyz]

28
cyc3-trip-p1-wb97xd0
 C    0.0078892059    -0.0252645207   0.0318703839    
 C    0.0150511207    -0.0073237716   1.4247071425    
 C    1.229957439     0.0042092353    2.0764255647    
 C    2.4256334423    -0.0193526359   1.3605414276    
 C    2.4218043532    -0.0558997168   -0.0170850121   
 C    1.1970167845    -0.0502923668   -0.68081925     
 C    1.7400276032    -1.4837518765   3.9491211972    
 C    3.5843254631    -0.0451282236   2.3446313314    
 C    3.8717523004    -1.4937039624   2.7257614554    
 C    2.8894100258    -2.1711531491   3.5095812777    
 C    3.1145829205    -3.5293528071   3.822089567     
 H    2.3724920063    -4.0596321731   4.407417921     
 C    4.2584039564    -4.1743344023   3.4062096097    
 C    5.2163167397    -3.4926101333   2.6600067728    
 C    5.0123321387    -2.1572640854   2.3256424275    
 H    -0.9354311158   -0.0182481993   -0.4996567671   
 H    -0.9160798409   0.0056739199    1.9784646573    
 H    3.3493181334    -0.0816019404   -0.5765211645   
 H    1.1731296548    -0.0633818906   -1.7631826866   
 H    4.4138468695    -5.2146897702   3.6626331282    
 H    6.1159586433    -3.9998337255   2.3361883167    
 H    5.754265468     -1.6299680022   1.7365855607    
 H    0.959168128     -2.0082268256   4.4854465141    
 H    4.4869526089    0.4481023667    1.98483253      
 C    2.9328993744    0.5848590681    3.5429780846    
 C    1.5605286931    -0.0289291943   3.5659984905    
 H    0.8302651939    0.4705306104    4.2007419121    
 H    3.4730446898    0.8710561726    4.4359616077    
