# Supplementary material for: Fundamental Study of Density Functional Theory Applied to Triplet State Reactivity: Introduction of the TRIP50 Data Set
Source: J Chem Theory Comput. 2026 Mar 19;22(7):3530–42. doi: 10.1021/acs.jctc.6c00144 (PMC13085248; doi:10.1021/acs.jctc.6c00144)
Supplement: Supplementary file 3 [file ct6c00144_si_003.zip › XYZ/2-TS.xyz]

28
cyc3-trip-ts2-wb97xd0
 C    0.0429563208    -0.0206455266   0.0384267787    
 C    0.0489356888    -0.0200140704   1.4283519396    
 C    1.2474125378    -0.025516388    2.1146484454    
 C    2.4666973186    -0.017096623    1.4152466768    
 C    2.4488347506    -0.0448016051   0.0240792788    
 C    1.2421626286    -0.0402294459   -0.658751307    
 C    1.3871552881    -0.1005469088   3.6288506085    
 C    3.6917817906    -0.0144233649   2.1979488814    
 C    3.5923192858    -0.996858746    3.6858521389    
 C    2.2137469929    -1.3390900573   3.9028410037    
 C    1.848923203     -2.6173293493   4.2070886296    
 H    0.8059331273    -2.8723954832   4.3537147889    
 C    2.8414717772    -3.6007297957   4.3471412421    
 C    4.1940558812    -3.2705196596   4.1958254182    
 C    4.5918434448    -1.9891228497   3.895054403     
 H    -0.8972461649   -0.0144192071   -0.4980703288   
 H    -0.8854096769   -0.0263264039   1.9780335231    
 H    3.3836803515    -0.0571131897   -0.5241032235   
 H    1.2381143927    -0.0506099072   -1.7413386054   
 H    2.5616465524    -4.6161325729   4.5937063852    
 H    4.9443816235    -4.0381728464   4.3395156082    
 H    5.6411047619    -1.7363797035   3.806783189     
 H    0.4201726851    -0.0717141587   4.1285471048    
 H    4.6456527508    -0.1321453244   1.7017319332    
 C    3.6917150609    0.5028172241    3.6100101132    
 C    2.3554624273    0.9876356097    4.0205804284    
 H    4.5866597319    1.0062265756    3.9539270243    
 H    2.0832274675    2.031995778     4.0821889217    
