# Supplementary material for: Fundamental Study of Density Functional Theory Applied to Triplet State Reactivity: Introduction of the TRIP50 Data Set
Source: J Chem Theory Comput. 2026 Mar 19;22(7):3530–42. doi: 10.1021/acs.jctc.6c00144 (PMC13085248; doi:10.1021/acs.jctc.6c00144)
Supplement: Supplementary file 3 [file ct6c00144_si_003.zip › XYZ/20-P1.xyz]

14
s3-p1-doublet-wb97xd0
 C    0.3199481259    0.0115809631    1.8377418922    
 C    0.4876252812    -1.3461487648   1.6050097568    
 C    0.3304573491    -1.8653912633   0.3277367549    
 C    0.0068345504    -1.029021084    -0.7278793187   
 C    -0.1668285168   0.3233319124    -0.474748381    
 C    -0.003666797    0.8613958781    0.7928967599    
 S    -0.5314892225   1.4189520121    -1.839446184    
 O    -1.1473570332   0.6411226413    -2.8921369857   
 O    -1.1545011537   2.6115557437    -1.3083216452   
 H    0.4387610991    0.4113506286    2.8362296297    
 H    0.7416330375    -2.0048280666   2.4256017331    
 H    0.4575063304    -2.9254899597   0.1518041638    
 H    -0.1290743248   -1.4152537301   -1.7288489173   
 H    -0.1476127256   1.9209270891    0.9549197415    
