# Supplementary material for: Fundamental Study of Density Functional Theory Applied to Triplet State Reactivity: Introduction of the TRIP50 Data Set
Source: J Chem Theory Comput. 2026 Mar 19;22(7):3530–42. doi: 10.1021/acs.jctc.6c00144 (PMC13085248; doi:10.1021/acs.jctc.6c00144)
Supplement: Supplementary file 3 [file ct6c00144_si_003.zip › XYZ/20-P2.xyz]

11
benzene-doublet-wb97xd0
 C    0.1830666011    0.6375456636    1.1107848048    
 C    0.2512394619    -0.7266121297   0.8625358311    
 C    0.020528307     -1.2263122473   -0.4119082198   
 C    -0.2835635823   -0.3591559358   -1.4609869419   
 C    -0.3367964457   0.9739620766    -1.1561804909   
 C    -0.1193265157   1.5243613552    0.0777886025    
 H    0.3645753517    1.0185895765    2.1085661635    
 H    0.4865786926    -1.4072660671   1.6706547933    
 H    0.0758576765    -2.2924399589   -0.596398789    
 H    -0.4660089268   -0.7335827218   -2.460419281    
 H    -0.1761506203   2.5909113887    0.2555615277    
