# Supplementary material for: Fundamental Study of Density Functional Theory Applied to Triplet State Reactivity: Introduction of the TRIP50 Data Set
Source: J Chem Theory Comput. 2026 Mar 19;22(7):3530–42. doi: 10.1021/acs.jctc.6c00144 (PMC13085248; doi:10.1021/acs.jctc.6c00144)
Supplement: Supplementary file 3 [file ct6c00144_si_003.zip › XYZ/20-R1.xyz]

25
s3-r1-triplet-wb97xd0
 C    -0.2273715273   -1.0899441346   2.2714761247    
 C    0.5877523977    -1.9172467444   1.4413868134    
 C    0.0430596018    -2.5152594164   0.2651853146    
 C    -1.1839290336   -2.1616606358   -0.1790294357   
 C    -1.7941201126   -0.9817482926   0.4558089301    
 C    -1.4592607178   -0.7105100564   1.8636463294    
 S    -2.0016652871   0.4457419256    -0.5858757373   
 C    -0.3569117912   1.0518125443    -0.7952213904   
 O    -2.4784574375   -0.0315941127   -1.8517380089   
 O    -2.7506065801   1.405634593     0.1726727219    
 C    0.160669338     1.9477518484    0.1316732745    
 C    1.4810123134    2.348194519     0.0170871186    
 C    2.2712556348    1.8521878983    -1.0104674715   
 C    1.743531295     0.9614027145    -1.9347886397   
 C    0.4245300866    0.5538489042    -1.8301662035   
 H    0.1239242365    -0.8308158945   3.2629954442    
 H    1.5692157517    -2.2137408232   1.784293963     
 H    0.5939734401    -3.308848741    -0.2250830227   
 H    -1.6738278511   -2.649029104    -1.0103013183   
 H    -2.1457683621   -0.1606060629   2.4920217071    
 H    -0.474840203    2.329484149     0.9191069076    
 H    1.8934369482    3.051871034     0.7284385024    
 H    3.3031368789    2.1685370718    -1.0964302302   
 H    2.3600896568    0.5865815738    -2.7413959112   
 H    -0.008828676    -0.1320467577   -2.545294782    
