# Supplementary material for: Fundamental Study of Density Functional Theory Applied to Triplet State Reactivity: Introduction of the TRIP50 Data Set
Source: J Chem Theory Comput. 2026 Mar 19;22(7):3530–42. doi: 10.1021/acs.jctc.6c00144 (PMC13085248; doi:10.1021/acs.jctc.6c00144)
Supplement: Supplementary file 3 [file ct6c00144_si_003.zip › XYZ/20-TS.xyz]

25
s3-ts1-triplet-cx20-unfrz0
 C    -0.3208625862   -0.058061175    1.7580208195    
 C    0.5728053094    -1.1082361908   1.9163963185    
 C    0.7809749691    -2.0144125976   0.8858040109    
 C    0.1055432563    -1.8685392791   -0.3140621466   
 C    -0.784403528    -0.8128726023   -0.460703755    
 C    -1.0027154859   0.09917692      0.5632253702    
 S    -1.5192836621   -0.5211333573   -2.0434230214   
 C    -0.0974729125   0.7702238337    -3.1475938859   
 O    -1.5577861158   -1.7596091645   -2.7804293235   
 O    -2.7056014194   0.2799609662    -1.8714701421   
 C    1.0556093501    -0.0205382652   -3.3298549607   
 C    2.0819915524    0.1829380457    -2.4314527903   
 C    2.0286949284    1.247633883     -1.524411074    
 C    0.9679808975    2.160387639     -1.5537976207   
 C    -0.0762830008   1.9885094511    -2.4380627813   
 H    -0.4889317477   0.6391949123    2.568584078     
 H    1.104619564     -1.2259021583   2.8520682888    
 H    1.4698616806    -2.8386659014   1.0180249754    
 H    0.2497679654    -2.565135486    -1.1287403285   
 H    -1.7064627753   0.9078100279    0.419737442     
 H    1.0911037411    -0.8044475784   -4.074078464    
 H    2.9543501771    -0.4585631458   -2.4574576784   
 H    2.8502321749    1.4061225429    -0.8387498553   
 H    0.9887981157    3.0304565941    -0.9090064989   
 H    -0.8846994483   2.7025130857    -2.5174029768   
