# Supplementary material for: Fundamental Study of Density Functional Theory Applied to Triplet State Reactivity: Introduction of the TRIP50 Data Set
Source: J Chem Theory Comput. 2026 Mar 19;22(7):3530–42. doi: 10.1021/acs.jctc.6c00144 (PMC13085248; doi:10.1021/acs.jctc.6c00144)
Supplement: Supplementary file 3 [file ct6c00144_si_003.zip › XYZ/21-P1.xyz]

22
s7-p1-triplet-wb97xd0
 C    -2.0227391516   -0.9467075628   2.2989309906    
 C    -2.7611614619   -1.7163915438   1.2781150637    
 C    -2.364264617    -1.7708816487   -0.1097860905   
 N    -1.3014543593   -0.9872057624   -0.5148728308   
 C    -0.6347515416   -0.0062257651   0.2009585402    
 S    -1.4192255384   0.6353939465    1.6167287367    
 O    -2.9274590095   -2.4976754438   -0.9176569969   
 C    0.5892634677    0.5358368131    -0.300207492    
 C    1.198530218     1.6533885607    0.3082783413    
 C    2.3693396901    2.1852756171    -0.1877833496   
 C    2.983806164     1.6330173338    -1.3063618477   
 C    2.4074562937    0.5264856196    -1.9146321787   
 C    1.2359195119    -0.0175849143   -1.4261806649   
 H    -2.6563279736   -0.7011116632   3.150814697     
 H    -1.1573685578   -1.5023714147   2.6745233755    
 H    -3.6381148718   -2.2930902969   1.5371593645    
 H    -1.0820173458   -1.0994118376   -1.4926958783   
 H    0.7404173238    2.1000755691    1.1806760366    
 H    2.810251126     3.0441872756    0.3023974737    
 H    3.9016194114    2.055488737     -1.6932948655   
 H    2.8815812512    0.0743042887    -2.776707159    
 H    0.8466979706    -0.9047949079   -1.9084042661   
