# Supplementary material for: Fundamental Study of Density Functional Theory Applied to Triplet State Reactivity: Introduction of the TRIP50 Data Set
Source: J Chem Theory Comput. 2026 Mar 19;22(7):3530–42. doi: 10.1021/acs.jctc.6c00144 (PMC13085248; doi:10.1021/acs.jctc.6c00144)
Supplement: Supplementary file 3 [file ct6c00144_si_003.zip › XYZ/21-R1.xyz]

22
s7-r1-triplet-wb97xd0
 C    -4.6275434583   -0.1207136253   -1.6191056238   
 C    -3.3641327088   -0.4378397066   -1.3757775057   
 C    -2.3660241785   0.5946814296    -1.0314832822   
 N    -1.1064352311   0.1490452914    -0.8211825574   
 C    -0.0422050389   0.9844195921    -0.5231590901   
 S    -0.3693535337   2.6705377491    -0.4629146048   
 O    -2.6378224172   1.791076878     -0.9360380305   
 C    1.25476925      0.4269636705    -0.282515384    
 C    2.3808417233    1.2669145322    -0.1655425513   
 C    3.6386599261    0.7485660526    0.0577286151    
 C    3.8318935177    -0.623145021    0.1745961239    
 C    2.735410694     -1.4682616435   0.0717687243    
 C    1.4701660749    -0.9603278843   -0.1490072311   
 H    -5.3588806143   -0.8772942343   -1.8697379157   
 H    -4.95198102     0.9113719561    -1.5702362307   
 H    -3.0285530649   -1.4685646652   -1.4210923161   
 H    -0.9147127179   -0.827407404    -0.9657834662   
 H    2.2553098301    2.3380094656    -0.2661020286   
 H    4.4824892589    1.4223417586    0.1380491141    
 H    4.8205708425    -1.0263086371   0.3486895031    
 H    2.8654823611    -2.5384099612   0.1743927129    
 H    0.6452628248    -1.6621356836   -0.1785656151   
