# Supplementary material for: Fundamental Study of Density Functional Theory Applied to Triplet State Reactivity: Introduction of the TRIP50 Data Set
Source: J Chem Theory Comput. 2026 Mar 19;22(7):3530–42. doi: 10.1021/acs.jctc.6c00144 (PMC13085248; doi:10.1021/acs.jctc.6c00144)
Supplement: Supplementary file 3 [file ct6c00144_si_003.zip › XYZ/21-TS.xyz]

22
s7-ts1-triplet-wb97xd-unfrz60
 C    -2.122955985    -1.6845406371   2.3717931373    
 C    -2.9455078957   -1.5816927844   1.3106416858    
 C    -2.4732664195   -1.6797461451   -0.0851096838   
 N    -1.2895661407   -1.0428643782   -0.3792003973   
 C    -0.6663899039   -0.0027837389   0.2911698469    
 S    -1.437416699    0.7041019351    1.6766678304    
 O    -3.076670908    -2.3055243876   -0.9348488761   
 C    0.5585103114    0.530042339     -0.2276498159   
 C    1.1261395268    1.6999877649    0.3181020571    
 C    2.2886043741    2.2362913969    -0.1926863273   
 C    2.9411697676    1.6295165333    -1.2598101857   
 C    2.4100404453    0.4671038389    -1.8014194472   
 C    1.2447102313    -0.0786068467   -1.2998519391   
 H    -2.510688792    -1.6394296216   3.3810214741    
 H    -1.0774630772   -1.9391580102   2.2606883425    
 H    -4.0147717233   -1.4671634369   1.4346110041    
 H    -0.9970762251   -1.2060933227   -1.3316093606   
 H    0.6391976797    2.189357758     1.1524938042    
 H    2.6937761887    3.1389227255    0.2470560382    
 H    3.8548164962    2.0517140294    -1.6566126889   
 H    2.9149289282    -0.0278866834   -2.6214582136   
 H    0.8948158201    -1.0075463283   -1.7314402849   
