# Supplementary material for: Fundamental Study of Density Functional Theory Applied to Triplet State Reactivity: Introduction of the TRIP50 Data Set
Source: J Chem Theory Comput. 2026 Mar 19;22(7):3530–42. doi: 10.1021/acs.jctc.6c00144 (PMC13085248; doi:10.1021/acs.jctc.6c00144)
Supplement: Supplementary file 3 [file ct6c00144_si_003.zip › XYZ/22-P1.xyz]

28
53-P1-c8-wb97xd0
 O    0.458837651     1.6140174014    1.1115064726    
 C    -0.4330590028   0.8277009898    0.7879878892    
 C    -0.3421560208   0.0141016922    -0.3976752888   
 C    -1.5139114064   -0.7765975605   -0.907171184    
 C    -2.5448542969   -1.0897011267   0.1716315771    
 C    -2.8976582512   0.1626325863    0.9577312296    
 C    -1.6614531157   0.6938481371    1.6694250591    
 N    0.7743362435    0.0751721037    -1.1912948162   
 C    2.0928252359    0.2981422297    -0.7037395907   
 C    2.3940567106    -0.1453560695   0.6304274536    
 C    3.6540982226    0.234682997     1.2978937408    
 O    2.9385158009    0.7602129731    -1.4511991305   
 C    0.6278611445    -0.0412931964   -2.6358864157   
 H    -1.1529900489   -1.7038934048   -1.359413812    
 H    -2.0058855122   -0.2213678397   -1.7165044505   
 H    -3.4313730427   -1.5230857414   -0.294541453    
 H    -2.1430504075   -1.8446345745   0.8545840956    
 H    -3.6864934061   -0.0446553089   1.6829786842    
 H    -3.2883239876   0.9232674101    0.2741699277    
 H    -1.390499762    0.0185592117    2.4893400787    
 H    -1.8355455979   1.6710487333    2.1197853985    
 H    1.6654927439    -0.7369348746   1.1665303889    
 H    3.4518286659    0.9966820898    2.0599633185    
 H    4.1022297968    -0.6187531723   1.8124211566    
 H    4.365349711     0.6456598927    0.5836631041    
 H    -0.1435754743   0.638950678     -2.9975851571   
 H    0.3690902225    -1.0609266102   -2.928567063    
 H    1.5763071838    0.2326203537    -3.0865612134   
