# Supplementary material for: Fundamental Study of Density Functional Theory Applied to Triplet State Reactivity: Introduction of the TRIP50 Data Set
Source: J Chem Theory Comput. 2026 Mar 19;22(7):3530–42. doi: 10.1021/acs.jctc.6c00144 (PMC13085248; doi:10.1021/acs.jctc.6c00144)
Supplement: Supplementary file 3 [file ct6c00144_si_003.zip › XYZ/22-R1.xyz]

28
53-R1-c5-wb97xd0
 O    1.195739062     -0.5974719121   -2.3436786628   
 C    1.4307347111    -0.3591662565   -1.1589935191   
 C    0.4253143612    -0.4866398827   -0.1303269277   
 N    -0.7993187259   -1.0349105745   -0.4209562847   
 C    -0.9112069353   -2.1359479922   -1.3801375131   
 C    -2.015702233    -0.5701534942   0.1070207196    
 C    -2.0088279776   0.7550119163    0.8343072036    
 C    -3.4088407066   1.2397711921    1.167507283     
 O    -3.0306461111   -1.1951657251   -0.0851635005   
 C    0.7385528207    -0.0439311922   1.2474209645    
 C    1.7920368238    0.9841742678    1.4068290179    
 C    3.0528249938    0.4509284281    0.6988833965    
 C    2.7831402741    0.239840251     -0.7853195095   
 H    -1.21264488     -1.7729658268   -2.36077942     
 H    0.0492988919    -2.6305274746   -1.4681462064   
 H    -1.6639443153   -2.8242342061   -1.0036862036   
 H    -1.4747407846   1.4813500919    0.215424222     
 H    -1.4058767644   0.6499316456    1.7414532192    
 H    -4.004002275    1.368623044     0.2638594724    
 H    -3.3573740165   2.1963781162    1.6883627604    
 H    -3.9293793927   0.5250853926    1.8034464919    
 H    0.6571908682    -0.8123712533   2.0146481442    
 H    1.9930978609    1.1852035133    2.4589151989    
 H    1.4938923307    1.9259486245    0.9312483242    
 H    3.8832053033    1.1474302802    0.8315708472    
 H    3.3482980949    -0.4896819496   1.1710042489    
 H    3.5477954019    -0.3923353726   -1.240016894    
 H    2.8312833196    1.1959263488    -1.3147968734   
