# Supplementary material for: Fundamental Study of Density Functional Theory Applied to Triplet State Reactivity: Introduction of the TRIP50 Data Set
Source: J Chem Theory Comput. 2026 Mar 19;22(7):3530–42. doi: 10.1021/acs.jctc.6c00144 (PMC13085248; doi:10.1021/acs.jctc.6c00144)
Supplement: Supplementary file 3 [file ct6c00144_si_003.zip › XYZ/22-TS.xyz]

28
53-ts1-c10
 C    -2.8530948938   -1.3197965535   -0.4254455874   
 C    -1.5286783313   -2.0108852358   -0.0882858262   
 C    -0.4099819232   -1.1467301147   -0.5881718829   
 C    -0.4602520589   0.2790681031    -0.1652836579   
 C    -1.6909134151   0.8851067918    0.2752235351    
 C    -2.9493187435   0.0259565897    0.282836177     
 H    -1.4543570858   -2.1403092764   0.9967873181    
 H    -1.4776637466   -3.0010208765   -0.5419558579   
 H    -2.9140733291   -1.1819386538   -1.5088767538   
 H    -3.6976019135   -1.9501994185   -0.1400375356   
 H    -3.192969947    -0.1253680043   1.3391223364    
 H    -3.7556242969   0.6367735736    -0.1261557248   
 O    -1.7484741829   2.0309890866    0.716605717     
 H    -0.2132597173   -1.2487881781   -1.6598184105   
 N    0.7193582246    0.9848697688    -0.1929870965   
 C    0.7519275237    2.4226528092    -0.4536767779   
 H    0.6649759969    2.987572946     0.4721342649    
 H    1.7022835181    2.6408762632    -0.9338221271   
 H    -0.0748753935   2.692945154     -1.1028107419   
 C    1.9586615644    0.343549777     -0.0253621401   
 O    2.9971132263    0.8872611595    -0.3273928965   
 C    1.8833929016    -1.0251359057   0.5515011089    
 H    1.4921901174    -0.9968318808   1.570295061     
 H    0.8197563896    -1.4624064572   -0.0491920731   
 C    3.0943947088    -1.892524782    0.362285727     
 H    3.9588890649    -1.4614636838   0.8727181153    
 H    2.9213812183    -2.8907707713   0.7646264298    
 H    3.354781524     -1.9799412303   -0.6928877005   
