# Supplementary material for: Fundamental Study of Density Functional Theory Applied to Triplet State Reactivity: Introduction of the TRIP50 Data Set
Source: J Chem Theory Comput. 2026 Mar 19;22(7):3530–42. doi: 10.1021/acs.jctc.6c00144 (PMC13085248; doi:10.1021/acs.jctc.6c00144)
Supplement: Supplementary file 3 [file ct6c00144_si_003.zip › XYZ/23-P1.xyz]

19
HAT2-P1_rdkit_conf_8_wb97xd0
 C    1.8758529491    0.9722797006    0.6422689693    
 C    1.4098978873    0.0870898278    -0.4532617459   
 C    0.7532022487    -1.225457254    -0.1748151913   
 C    -0.6212488187   -1.1309002318   0.534676655     
 C    -1.6474548036   -0.3812088787   -0.2420838414   
 C    -1.9352803847   1.0538059165    0.0022407335    
 O    1.0294955054    0.7860303312    -1.5723338697   
 H    2.6047659204    1.6960908968    0.2722921077    
 H    2.3402315659    0.3867799131    1.4369643552    
 H    1.0497422201    1.5460576121    1.0895405237    
 H    1.4217954471    -1.8269720786   0.4488094152    
 H    0.6282750427    -1.7795581075   -1.1134127525   
 H    -0.9659597816   -2.1530227177   0.7304820766    
 H    -0.4752255333   -0.654992018    1.5093781422    
 H    -2.058781131    -0.8540776487   -1.1283449818   
 H    -2.8945631114   1.3552693231    -0.421608273    
 H    -1.1650453855   1.6988589581    -0.4459393252   
 H    -1.9475599557   1.2790719918    1.0730652656    
 H    0.5976601187    0.1900544639    -2.1877182631   
