# Supplementary material for: Fundamental Study of Density Functional Theory Applied to Triplet State Reactivity: Introduction of the TRIP50 Data Set
Source: J Chem Theory Comput. 2026 Mar 19;22(7):3530–42. doi: 10.1021/acs.jctc.6c00144 (PMC13085248; doi:10.1021/acs.jctc.6c00144)
Supplement: Supplementary file 3 [file ct6c00144_si_003.zip › XYZ/23-R1.xyz]

19
HAT2-R1_rdkit_conf_4_wb97xd0
 C    -2.7550698498   0.5819926153    0.4376608387    
 C    -2.053224267    -0.7559644225   0.4188100639    
 C    -0.8042136901   -0.9153379072   -0.4327863776   
 C    0.3747578592    -0.0381347979   -0.0013948296   
 C    1.6071388249    -0.2529090474   -0.872154919    
 C    2.781483127     0.6244383177    -0.4595863081   
 O    -1.9542647841   -1.3181681023   1.6009746535    
 H    -2.8724322633   0.9246127887    -0.590530233    
 H    -3.7418268271   0.4954216097    0.8924540381    
 H    -2.1862048219   1.3348939079    0.9976917046    
 H    -0.5038967838   -1.9658869442   -0.4238478277   
 H    -1.0950091087   -0.6756360481   -1.4593696851   
 H    0.61954035      -0.2521892691   1.0426664038    
 H    0.0820931484    1.0156135405    -0.0439429946   
 H    1.3498694403    -0.0539062082   -1.9174445578   
 H    1.901310061     -1.305970203    -0.8250773101   
 H    3.6512126412    0.4503190046    -1.0949483121   
 H    3.0757197588    0.4234011704    0.572952904     
 H    2.5229171851    1.6835099953    -0.5297272518   
