# Supplementary material for: Fundamental Study of Density Functional Theory Applied to Triplet State Reactivity: Introduction of the TRIP50 Data Set
Source: J Chem Theory Comput. 2026 Mar 19;22(7):3530–42. doi: 10.1021/acs.jctc.6c00144 (PMC13085248; doi:10.1021/acs.jctc.6c00144)
Supplement: Supplementary file 3 [file ct6c00144_si_003.zip › XYZ/23-TS.xyz]

19
hat2-ts1-triplet-wb97xd-c10
 C    1.1924359853    2.6463951158    -0.6366026713   
 C    0.5402665293    1.3872847468    -0.1589129278   
 C    -0.3114752048   0.5915957512    -1.1118918531   
 C    -1.0345234564   -0.5294418506   -0.3700428891   
 C    -0.0440637542   -1.3754727754   0.3931316972    
 C    -0.5405351375   -2.1110477411   1.608534462     
 O    1.3105711008    0.680846901     0.6867187509    
 H    1.6069376388    3.2111827881    0.1992439749    
 H    2.0143413477    2.4372360261    -1.3371298736   
 H    0.4617632509    3.2725055806    -1.1505117795   
 H    -1.0202528292   1.2572532087    -1.6068228878   
 H    0.3194304365    0.1534506567    -1.9047132441   
 H    -1.7599626906   -0.0972485436   0.3240210745    
 H    -1.590386534    -1.1512348346   -1.0807478143   
 H    0.5789136465    -1.9882182431   -0.2620637638   
 H    0.7567873926    -0.4977997782   0.7514437395    
 H    0.268201963     -2.6295629278   2.1239457418    
 H    -1.016701279    -1.4268028202   2.3128988337    
 H    -1.2854214056   -2.8605512604   1.3200354298    
