# Supplementary material for: Fundamental Study of Density Functional Theory Applied to Triplet State Reactivity: Introduction of the TRIP50 Data Set
Source: J Chem Theory Comput. 2026 Mar 19;22(7):3530–42. doi: 10.1021/acs.jctc.6c00144 (PMC13085248; doi:10.1021/acs.jctc.6c00144)
Supplement: Supplementary file 3 [file ct6c00144_si_003.zip › XYZ/24-P1.xyz]

23
hat8-p1-triplet-wb97xd0
 C    -1.3413555787   -1.0246404145   -2.1949838282   
 C    -1.633714633    -0.284048469    -1.0593535451   
 C    -0.6702974547   -0.0290873427   -0.0703058474   
 C    0.6580873313    -0.5157536228   -0.2910663012   
 C    0.9180994356    -1.2744076828   -1.4221241157   
 C    -0.0710478559   -1.5373371466   -2.3696230817   
 C    -1.0311602922   0.6264900917    1.1381450365    
 C    -2.3999198733   1.1331336719    1.427542049     
 C    1.7381403844    -0.2381292085   0.6500121238    
 C    2.1421480736    1.1335925701    1.0707508301    
 O    2.7277120225    -1.1805437664   0.6572608057    
 H    -2.1146567861   -1.2125238116   -2.9290720571   
 H    -2.643883525    0.0763827606    -0.9143534709   
 H    1.918011522     -1.6594710962   -1.5699624137   
 H    0.1651455649    -2.1351546971   -3.2407327101   
 H    -0.2981156549   0.6762732732    1.9309027182    
 H    -2.7472969231   1.8310554251    0.6587156797    
 H    -3.1356236482   0.320173923     1.464165905     
 H    -2.4324293952   1.6491176336    2.3861643077    
 H    2.9411599995    1.5141513877    0.4177998986    
 H    1.3130616458    1.8339337999    1.0036570554    
 H    2.5209937435    1.1491025166    2.0989156443    
 H    3.4769398973    -0.8523097952   1.1575463172    
