# Supplementary material for: Fundamental Study of Density Functional Theory Applied to Triplet State Reactivity: Introduction of the TRIP50 Data Set
Source: J Chem Theory Comput. 2026 Mar 19;22(7):3530–42. doi: 10.1021/acs.jctc.6c00144 (PMC13085248; doi:10.1021/acs.jctc.6c00144)
Supplement: Supplementary file 3 [file ct6c00144_si_003.zip › XYZ/24-R1.xyz]

23
hat8-r1-triplet-wb97xd0
 C    -1.7810542132   -1.880617296    0.1204176835    
 C    -1.7800990328   -0.4947194273   -0.0206794339   
 C    -0.6152679996   0.247081726     -0.0512733187   
 C    0.6322202593    -0.4423195615   0.0673694355    
 C    0.613203203     -1.8521698303   0.2102421239    
 C    -0.5721877585   -2.5524686973   0.235660546     
 C    -0.635232053    1.7477629189    -0.2063544904   
 C    -2.0058787207   2.4013922446    -0.310745051    
 C    1.8817008508    0.2159170649    0.0488867568    
 C    3.2207625467    -0.4734558427   0.1707858739    
 O    2.045286292     1.5125550991    -0.0761193969   
 H    -2.7172326729   -2.4226382759   0.1394331628    
 H    -2.7306669438   0.0143033956    -0.1092964117   
 H    1.5449272286    -2.3936540891   0.3018544922    
 H    -0.5533625913   -3.6295243115   0.3462562022    
 H    -0.1012560118   2.1922925059    0.6402798668    
 H    -0.0540334568   2.0137827955    -1.0956573003   
 H    -1.8948780109   3.481151369     -0.4144621519   
 H    -2.5586644644   2.0394566404    -1.179597566    
 H    -2.6094234462   2.2129742427    0.57903625      
 H    3.2878147779    -1.0027989205   1.1238450453    
 H    3.353472494     -1.1878886372   -0.6446247026   
 H    4.0298507235    0.2535828868    0.1247423846    
