# Supplementary material for: Fundamental Study of Density Functional Theory Applied to Triplet State Reactivity: Introduction of the TRIP50 Data Set
Source: J Chem Theory Comput. 2026 Mar 19;22(7):3530–42. doi: 10.1021/acs.jctc.6c00144 (PMC13085248; doi:10.1021/acs.jctc.6c00144)
Supplement: Supplementary file 3 [file ct6c00144_si_003.zip › XYZ/24-TS.xyz]

23
hat8-ts1-triplet0
 C    1.64294492      2.3830376578    0.4138534733    
 C    0.6047323519    1.3634685031    0.0623586121    
 C    -1.4123895774   -0.6118632008   -0.3028901323   
 C    -1.182044176    -2.0284092789   0.1687010882    
 O    -0.167959669    1.0127548366    1.0873035614    
 H    1.6093013585    2.5965721383    1.4805971912    
 H    2.6451960904    2.0246536879    0.1652098857    
 H    1.4766749671    3.3179882615    -0.1289833304   
 H    -2.4706544308   -0.3554388737   -0.3944824722   
 H    -1.4751852187   -2.7325762848   -0.6160172598   
 H    -0.1265157884   -2.1970556205   0.3852484204    
 H    -1.7677516168   -2.2541936181   1.0604184721    
 C    0.42756055      0.8206931306    -1.2273566338   
 C    -0.583247682    -0.1530193553   -1.4563281082   
 C    1.2278254599    1.2216735538    -2.3240843554   
 C    -0.7654703532   -0.6684895795   -2.7256770719   
 C    1.0248117124    0.6881574634    -3.5768651698   
 H    2.0052192836    1.960200515     -2.1775350941   
 C    0.026595916     -0.2588385252   -3.7933140398   
 H    -1.5426908989   -1.4072393224   -2.8884275582   
 H    1.6480055787    1.0124946584    -4.4010823119   
 H    -0.1329117376   -0.6736240983   -4.7795822709   
 H    -1.0255146399   0.122668991     0.5836695142    
