# Supplementary material for: Fundamental Study of Density Functional Theory Applied to Triplet State Reactivity: Introduction of the TRIP50 Data Set
Source: J Chem Theory Comput. 2026 Mar 19;22(7):3530–42. doi: 10.1021/acs.jctc.6c00144 (PMC13085248; doi:10.1021/acs.jctc.6c00144)
Supplement: Supplementary file 3 [file ct6c00144_si_003.zip › XYZ/25-P1.xyz]

18
hat1-p1-doublet-wb97xd0
 C    -0.9758369502   -0.7874994437   0.8533781219    
 C    -1.8284993732   -0.1129374109   1.866327599     
 O    -1.1332413187   -2.1361559454   0.7430158595    
 C    -0.0311545838   -0.1917271274   -0.0051529823   
 C    0.2288440682    1.2007860005    -0.0004969618   
 C    1.159900377     1.7530584778    -0.8529477918   
 C    1.8728068169    0.9570568857    -1.7447578569   
 C    1.6328406455    -0.4137482997   -1.7663978532   
 C    0.7058838384    -0.9841229307   -0.9216863144   
 H    -1.6470721905   -0.5256392936   2.8659599326    
 H    -1.6452224131   0.9563476188    1.9167855384    
 H    -2.8920278366   -0.2554539928   1.6400303808    
 H    -1.7913091368   -2.4369489117   1.3709505906    
 H    -0.3054701213   1.8526450651    0.6773787395    
 H    1.3354983953    2.8215474098    -0.8248499801   
 H    2.6022975223    1.3980632379    -2.4111948146   
 H    2.1805333003    -1.045075901    -2.4556027842   
 H    0.5312289602    -2.0501944387   -0.9507414229   
