# Supplementary material for: Fundamental Study of Density Functional Theory Applied to Triplet State Reactivity: Introduction of the TRIP50 Data Set
Source: J Chem Theory Comput. 2026 Mar 19;22(7):3530–42. doi: 10.1021/acs.jctc.6c00144 (PMC13085248; doi:10.1021/acs.jctc.6c00144)
Supplement: Supplementary file 3 [file ct6c00144_si_003.zip › XYZ/25-R1.xyz]

17
acetophenone-triplet-wb97xd0
 C    -1.1599576056   -0.5960056999   1.1081179867    
 C    -1.237755677    -2.0930499703   1.2557417853    
 O    -2.0203901928   0.0293605135    1.8774458136    
 C    -0.2814408496   0.1045883571    0.256417251     
 C    -0.2911989995   1.5200478685    0.1943555064    
 C    0.5734053972    2.1889669472    -0.6431919051   
 C    1.473924005     1.4924766872    -1.4454233687   
 C    1.494716825     0.1015534743    -1.3946369941   
 C    0.6388963993    -0.58956184     -0.5641055555   
 H    -1.4856135223   -2.5537217794   0.2966724775    
 H    -0.279597205    -2.4879295765   1.6014435452    
 H    -2.0040844485   -2.3693350903   1.9779662312    
 H    -0.9854289563   2.0760919431    0.8117903293    
 H    0.5493374079    3.2713332455    -0.6753143821   
 H    2.1495614372    2.0260761081    -2.1005027839   
 H    2.1911944621    -0.449820521    -2.0143378743   
 H    0.6744315228    -1.6710716671   -0.5424400624   
