# Supplementary material for: Fundamental Study of Density Functional Theory Applied to Triplet State Reactivity: Introduction of the TRIP50 Data Set
Source: J Chem Theory Comput. 2026 Mar 19;22(7):3530–42. doi: 10.1021/acs.jctc.6c00144 (PMC13085248; doi:10.1021/acs.jctc.6c00144)
Supplement: Supplementary file 3 [file ct6c00144_si_003.zip › XYZ/25-R2.xyz]

5
methane-neutral-wb97xd0
 C    -0.0000010546   0.0000035414    0.0000085391    
 H    -0.1130979303   0.076461042     -1.0803540422   
 H    -0.8052530166   -0.609677534    0.4070235983    
 H    0.9582624083    -0.4618829412   0.2328503881    
 H    -0.0399094068   0.9950958919    0.4404705167    
