# Supplementary material for: Fundamental Study of Density Functional Theory Applied to Triplet State Reactivity: Introduction of the TRIP50 Data Set
Source: J Chem Theory Comput. 2026 Mar 19;22(7):3530–42. doi: 10.1021/acs.jctc.6c00144 (PMC13085248; doi:10.1021/acs.jctc.6c00144)
Supplement: Supplementary file 3 [file ct6c00144_si_003.zip › XYZ/25-TS.xyz]

22
hat9-ts1-triplet-c20
 C    1.0507082943    1.7251944393    -0.3101490205   
 C    -0.219765385    1.0284728524    -0.6565645615   
 C    1.0762631113    -1.1171138022   1.361464505     
 O    1.8982407422    1.1071091691    0.5311346832    
 H    -0.8428158966   1.6318453452    -1.3094638086   
 H    -0.0201248921   0.0795752486    -1.1649838616   
 H    1.459987357     0.0008371639    0.9245564448    
 H    1.9403883311    -1.4532845883   1.9275504098    
 H    0.2053773246    -0.9070046227   1.9746627934    
 H    0.8629114738    -1.7224067487   0.4860722693    
 H    -0.7986938572   0.8035352976    0.2443715951    
 C    1.4753137751    2.9872568132    -0.7941923771   
 C    2.714592942     3.5361600619    -0.3769418756   
 C    0.7040934523    3.7537968897    -1.7015882408   
 C    3.1401089803    4.7627232064    -0.8384922396   
 H    3.3305168363    2.9789725874    0.3153103667    
 C    1.1467855939    4.9789762233    -2.1517626437   
 H    -0.2479130849   3.3852165222    -2.0578417707   
 C    2.3658649466    5.5001456477    -1.7289899961   
 H    4.0917734449    5.1543320923    -0.4999613845   
 H    0.5323073043    5.539755029     -2.8456459517   
 H    2.7056799856    6.4627194526    -2.0876561353   
