# Supplementary material for: Fundamental Study of Density Functional Theory Applied to Triplet State Reactivity: Introduction of the TRIP50 Data Set
Source: J Chem Theory Comput. 2026 Mar 19;22(7):3530–42. doi: 10.1021/acs.jctc.6c00144 (PMC13085248; doi:10.1021/acs.jctc.6c00144)
Supplement: Supplementary file 3 [file ct6c00144_si_003.zip › XYZ/26-P2.xyz]

5
methanol-doublet-wb97xd0
 C    0.0024760848    0.0023454342    -0.0541052634   
 O    0.4414140339    0.7508177805    0.9890076386    
 H    0.8172855479    -0.4255290352   -0.6539935397   
 H    -0.5309989826   -0.8520907736   0.4036450152    
 H    -0.730176684    0.5244565941    -0.6845528507   
