# Supplementary material for: Fundamental Study of Density Functional Theory Applied to Triplet State Reactivity: Introduction of the TRIP50 Data Set
Source: J Chem Theory Comput. 2026 Mar 19;22(7):3530–42. doi: 10.1021/acs.jctc.6c00144 (PMC13085248; doi:10.1021/acs.jctc.6c00144)
Supplement: Supplementary file 3 [file ct6c00144_si_003.zip › XYZ/26-R2.xyz]

6
methanol-neutral-wb97xd0
 C    -0.037052674    -0.3512010916   0.0590419137    
 O    0.6428867785    0.8692787789    -0.1336979007   
 H    0.7211721925    -1.1191167635   0.206818996     
 H    -0.6817680374   -0.3314792402   0.9451231949    
 H    -0.6425165304   -0.6306039781   -0.8107386832   
 H    -0.0027227291   1.5631222944    -0.2665475207   
