# Supplementary material for: Fundamental Study of Density Functional Theory Applied to Triplet State Reactivity: Introduction of the TRIP50 Data Set
Source: J Chem Theory Comput. 2026 Mar 19;22(7):3530–42. doi: 10.1021/acs.jctc.6c00144 (PMC13085248; doi:10.1021/acs.jctc.6c00144)
Supplement: Supplementary file 3 [file ct6c00144_si_003.zip › XYZ/26-TS.xyz]

23
hat10-ts1-triplet-conf30
 C    -1.5057676483   -0.52232804     1.055696218     
 C    -1.7855613591   -1.9877485384   1.0808278854    
 O    -2.2996303389   0.2561762137    1.8060105264    
 C    -0.4654813748   0.1303687021    0.3514229094    
 C    -0.3187406761   1.5384966676    0.4329977879    
 C    0.6882180206    2.187900137     -0.2469381605   
 C    1.5913362163    1.4796673297    -1.0338508366   
 C    1.4643821802    0.0968561092    -1.1269456593   
 C    0.4639169738    -0.5709776685   -0.454421685    
 H    -1.0836103718   -2.5363972048   0.4602280424    
 H    -1.7164254258   -2.3741779286   2.1021699458    
 H    -2.7988897278   -2.1941209816   0.7267053631    
 H    -1.0120861353   2.1054200258    1.0392371355    
 H    0.7738819476    3.2646798857    -0.164918308    
 H    2.3799339369    1.9953933145    -1.5656062216   
 H    2.1594924898    -0.4683895304   -1.7357907238   
 H    0.3997288255    -1.6456293278   -0.553686816    
 O    -4.1100413099   -0.8315496432   2.6783988398    
 H    -3.3609817081   -0.1823232591   2.1453318356    
 C    -3.8947961237   -0.8217296026   4.0520543353    
 H    -3.1084589583   -1.5281524083   4.3410079843    
 H    -3.6643722764   0.1758439716    4.4344098698    
 H    -4.8282367263   -1.1720848736   4.5079801522    
