# Supplementary material for: Fundamental Study of Density Functional Theory Applied to Triplet State Reactivity: Introduction of the TRIP50 Data Set
Source: J Chem Theory Comput. 2026 Mar 19;22(7):3530–42. doi: 10.1021/acs.jctc.6c00144 (PMC13085248; doi:10.1021/acs.jctc.6c00144)
Supplement: Supplementary file 3 [file ct6c00144_si_003.zip › XYZ/27-P1.xyz]

2
hydroxide-doublet-wb97xd0
 O    -0.2488140305   -0.3522789761   0.2229002957    
 H    0.2488140305    0.3522789761    -0.2229002957   
