# Supplementary material for: Fundamental Study of Density Functional Theory Applied to Triplet State Reactivity: Introduction of the TRIP50 Data Set
Source: J Chem Theory Comput. 2026 Mar 19;22(7):3530–42. doi: 10.1021/acs.jctc.6c00144 (PMC13085248; doi:10.1021/acs.jctc.6c00144)
Supplement: Supplementary file 3 [file ct6c00144_si_003.zip › XYZ/27-P2.xyz]

4
hat345-p2-doublet-wb97xd0
 S    0.2420215558    -0.4099123805   -0.3950057909   
 O    -1.0335076923   -0.4326654141   0.3209030172    
 O    1.2017797607    0.7174046308    0.2726383762    
 H    0.6590469758    1.3893433238    0.7055488575    
