# Supplementary material for: Fundamental Study of Density Functional Theory Applied to Triplet State Reactivity: Introduction of the TRIP50 Data Set
Source: J Chem Theory Comput. 2026 Mar 19;22(7):3530–42. doi: 10.1021/acs.jctc.6c00144 (PMC13085248; doi:10.1021/acs.jctc.6c00144)
Supplement: Supplementary file 3 [file ct6c00144_si_003.zip › XYZ/27-R1.xyz]

3
water-neutral-wb97xd0
 O    -0.2521102294   -0.1099908061   0.2718209947    
 H    -0.017772149    0.7854076322    0.0262429716    
 H    0.2698813784    -0.6754168261   -0.2980639664   
