# Supplementary material for: Fundamental Study of Density Functional Theory Applied to Triplet State Reactivity: Introduction of the TRIP50 Data Set
Source: J Chem Theory Comput. 2026 Mar 19;22(7):3530–42. doi: 10.1021/acs.jctc.6c00144 (PMC13085248; doi:10.1021/acs.jctc.6c00144)
Supplement: Supplementary file 3 [file ct6c00144_si_003.zip › XYZ/27-R2.xyz]

3
sulfurdioxide-triplet-wb97xd0
 S    0.2598940298    -0.3677534685   0.00              
 O    -1.2085952248   -0.578424531    0.00              
 O    0.948701195     0.9461789995    0.00              
