# Supplementary material for: Fundamental Study of Density Functional Theory Applied to Triplet State Reactivity: Introduction of the TRIP50 Data Set
Source: J Chem Theory Comput. 2026 Mar 19;22(7):3530–42. doi: 10.1021/acs.jctc.6c00144 (PMC13085248; doi:10.1021/acs.jctc.6c00144)
Supplement: Supplementary file 3 [file ct6c00144_si_003.zip › XYZ/27-TS.xyz]

6
hat7-ts1-triplet0
 O    -0.6557036903   0.316612822     -1.1202506103   
 S    -0.8945293834   0.2409777812    0.3356226677    
 O    0.3924224942    -0.3317515066   1.0556459895    
 H    1.401792152     -0.2016685679   0.3728547012    
 O    1.9182857862    -0.4725469336   -0.5914480762   
 H    1.3403336413    -0.1005835951   -1.2874316719   
