# Supplementary material for: Fundamental Study of Density Functional Theory Applied to Triplet State Reactivity: Introduction of the TRIP50 Data Set
Source: J Chem Theory Comput. 2026 Mar 19;22(7):3530–42. doi: 10.1021/acs.jctc.6c00144 (PMC13085248; doi:10.1021/acs.jctc.6c00144)
Supplement: Supplementary file 3 [file ct6c00144_si_003.zip › XYZ/28-TS.xyz]

8
hat3-ts1-triplet-wb97xd-cx20
 S    0.2867009333    -0.4383484123   -0.4365953978   
 O    -1.1204974847   -0.0343464183   -0.3349581004   
 O    1.2422894027    0.4209750774    0.4974587131    
 H    0.4647640649    1.4003537084    1.2231687673    
 C    -0.2055636634   2.1772212746    1.7885278505    
 H    -0.9474124666   1.5982392913    2.330050095     
 H    0.4839790639    2.7101436452    2.4390986684    
 H    -0.6471255302   2.8072256437    1.0222502639    
