# Supplementary material for: Fundamental Study of Density Functional Theory Applied to Triplet State Reactivity: Introduction of the TRIP50 Data Set
Source: J Chem Theory Comput. 2026 Mar 19;22(7):3530–42. doi: 10.1021/acs.jctc.6c00144 (PMC13085248; doi:10.1021/acs.jctc.6c00144)
Supplement: Supplementary file 3 [file ct6c00144_si_003.zip › XYZ/29-P1.xyz]

13
isopropyl-doublet-wb97xd0
 C    -1.2510939385   -0.7855420694   0.079093882     
 C    0.0044057067    -0.0328667602   -0.1931457943   
 C    1.3084714281    -0.6802434717   0.118644119     
 C    -0.0555674796   1.4525628987    -0.2755876863   
 H    -1.5162759723   -0.7587430115   1.1483525933    
 H    -2.1003665437   -0.3643188084   -0.464228531    
 H    -1.1572430993   -1.8395314259   -0.1933024214   
 H    1.5374281516    -0.6331893339   1.1955498984    
 H    1.3099244808    -1.7380284144   -0.1552359738   
 H    2.1366461225    -0.1899980698   -0.3987285381   
 H    -0.0913139637   1.9131958969    0.7248593918    
 H    0.8224913193    1.8649524869    -0.7784093718   
 H    -0.9475052118   1.7917510827    -0.8078615678   
