# Supplementary material for: Fundamental Study of Density Functional Theory Applied to Triplet State Reactivity: Introduction of the TRIP50 Data Set
Source: J Chem Theory Comput. 2026 Mar 19;22(7):3530–42. doi: 10.1021/acs.jctc.6c00144 (PMC13085248; doi:10.1021/acs.jctc.6c00144)
Supplement: Supplementary file 3 [file ct6c00144_si_003.zip › XYZ/29-R1.xyz]

14
isopropane-neutral-wb97xd0
 C    -1.2714721584   -0.700485689    -0.0635632862   
 C    -0.0222228948   0.0411524132    0.4024387753    
 C    1.238071214     -0.7563735695   0.0809289802    
 C    0.0440351836    1.4372222323    -0.2094326732   
 H    -1.3399328983   -1.6896335812   0.3940610401    
 H    -2.1787912161   -0.1480938415   0.1897051633    
 H    -1.2551135713   -0.8354877181   -1.1490311127   
 H    -0.0824112032   0.1524161987    1.4905599122    
 H    2.1339356918    -0.2443612318   0.4384012923    
 H    1.2093471362    -1.7465503104   0.5405392332    
 H    1.3406052741    -0.8929482509   -0.9996102753   
 H    0.9210536915    1.9840956467    0.1431348408    
 H    -0.8424742204   2.0233056202    0.0417979358    
 H    0.1053699712    1.3757430812    -1.2999328257   
