# Supplementary material for: Fundamental Study of Density Functional Theory Applied to Triplet State Reactivity: Introduction of the TRIP50 Data Set
Source: J Chem Theory Comput. 2026 Mar 19;22(7):3530–42. doi: 10.1021/acs.jctc.6c00144 (PMC13085248; doi:10.1021/acs.jctc.6c00144)
Supplement: Supplementary file 3 [file ct6c00144_si_003.zip › XYZ/29-TS.xyz]

17
hat3b-ts1-triplet0
 S    0.4062606176    -0.6572455999   -0.5590220405   
 O    -1.0279309378   -0.3162969784   -0.5114899797   
 O    1.4005939635    0.0766629539    0.3185881573    
 H    0.3524824354    1.3759479956    1.311967083     
 C    -0.2153239232   2.211072707     1.7793778494    
 C    0.7582033046    2.9470472385    2.68891927      
 H    1.1480791078    2.2902902551    3.4687010823    
 H    1.6036141175    3.3466653476    2.125956273     
 H    0.254895883     3.7864781478    3.1788622136    
 C    -0.7146902105   3.0993375751    0.6480004351    
 H    0.1148391857    3.4897971907    0.0551947025    
 H    -1.3823905794   2.5505204492    -0.017598369    
 H    -1.2655161269   3.9534539946    1.0538675884    
 C    -1.3642648097   1.5904224762    2.5625390285    
 H    -2.0328736729   1.0334246517    1.9049660371    
 H    -0.997374973    0.9097376076    3.333237692     
 H    -1.9471337519   2.3725709478    3.0589120971    
