# Supplementary material for: Fundamental Study of Density Functional Theory Applied to Triplet State Reactivity: Introduction of the TRIP50 Data Set
Source: J Chem Theory Comput. 2026 Mar 19;22(7):3530–42. doi: 10.1021/acs.jctc.6c00144 (PMC13085248; doi:10.1021/acs.jctc.6c00144)
Supplement: Supplementary file 3 [file ct6c00144_si_003.zip › XYZ/3-P1.xyz]

21
CA1-P1_rdkit_conf_1_wb97xd0
 H    1.6904401368    -0.21534294     -1.4199740343   
 C    1.5178011464    -0.2443363242   -0.3561133798   
 C    0.3139949803    0.260715444     0.3509829775    
 C    -1.0207279894   -0.3878998333   -0.1038933733   
 C    -1.4351978469   0.5084332884    -1.254063158    
 C    -0.9888156261   1.8783248789    -0.7574926247   
 O    0.1216077339    1.6481646967    0.1056117439    
 F    -1.9338124403   -0.2451529297   0.9307012118    
 C    -0.9749874542   -1.8556915276   -0.4274451621   
 F    -0.4403847858   -2.182035595    -1.593822131    
 F    -0.5146195203   -2.64026584     0.531574988     
 C    0.6942109581    0.0160324647    1.8273266497    
 O    1.9980957762    -0.5555943983   1.8496731271    
 C    2.5069449479    -0.7029013841   0.5998681383    
 O    3.600284132     -1.149356324    0.3930256402    
 H    -2.5042700808   0.4387717681    -1.4437129277   
 H    -0.8982944159   0.2185011978    -2.157099425    
 H    -1.7781157867   2.3725035699    -0.1864851745   
 H    -0.6763793706   2.535350859     -1.5691116837   
 H    0.7123277816    0.9684523794    2.3541674103    
 H    0.0098977236    -0.6667734507   2.326181187     
