# Supplementary material for: Fundamental Study of Density Functional Theory Applied to Triplet State Reactivity: Introduction of the TRIP50 Data Set
Source: J Chem Theory Comput. 2026 Mar 19;22(7):3530–42. doi: 10.1021/acs.jctc.6c00144 (PMC13085248; doi:10.1021/acs.jctc.6c00144)
Supplement: Supplementary file 3 [file ct6c00144_si_003.zip › XYZ/3-R1.xyz]

21
CA1-R1_rdkit_conf_4_wb97xd0
 O    -4.4601914352   0.9540924772    -0.5913617693   
 C    -3.4598773823   0.5419686449    -0.0903714735   
 O    -3.3838082008   0.2665654291    1.2525474959    
 C    -2.0943647028   -0.2049190062   1.5779147674    
 C    -1.3569543938   -0.2002137702   0.2766507659    
 O    -0.0964840586   -0.6054390069   0.2809268438    
 C    0.5864227011    -0.5583693074   -0.9664062296   
 C    2.0185531397    -0.9852538141   -0.7354761372   
 C    2.757167962     -0.0809549725   0.1780491235    
 F    3.9498922505    -0.5428266177   0.5919289951    
 C    2.5355778032    1.3499494762    0.3172488041    
 F    3.2743511083    2.1696969965    -0.4304447791   
 F    2.4352450603    1.8398659569    1.5429612171    
 C    -2.1572196546   0.2390563373    -0.6972461671   
 H    -1.6252479729   0.4591592751    2.3080130626    
 H    -2.1595689504   -1.2093737749   2.0031574654    
 H    0.0974234682    -1.2336579599   -1.6735800756   
 H    0.535012334     0.4597314369    -1.3646891307   
 H    2.0440014019    -1.9971722922   -0.3223367925   
 H    2.5226965121    -1.0348407755   -1.7103572072   
 H    -1.96252699     0.3728352676    -1.7472287791   
