# Supplementary material for: Fundamental Study of Density Functional Theory Applied to Triplet State Reactivity: Introduction of the TRIP50 Data Set
Source: J Chem Theory Comput. 2026 Mar 19;22(7):3530–42. doi: 10.1021/acs.jctc.6c00144 (PMC13085248; doi:10.1021/acs.jctc.6c00144)
Supplement: Supplementary file 3 [file ct6c00144_si_003.zip › XYZ/3-TS.xyz]

21
ca1-ts1-triplet-wb97xd-conf30
 H    1.0382503027    2.4127065829    -0.3107629824   
 C    1.3434625482    1.4164452612    -0.0417113229   
 C    0.6344376002    0.4812881118    0.6617448413    
 C    -0.706078529    -0.5012870705   -0.8117616015   
 C    -1.8894059513   -0.4308600636   0.0999396159    
 C    -1.3737620386   -0.2514865188   1.5291753787    
 O    -0.3961531264   0.7716737316    1.4865424865    
 F    -0.2241852041   -1.7442649825   -0.9912248774   
 C    -0.6810745884   0.2600865545    -2.0932150135   
 F    -0.9696364963   1.5452463654    -1.968830002    
 F    -1.4090869607   -0.2704179197   -3.0729715762   
 C    1.5869825155    -0.6629789059   0.9611894582    
 O    2.7034017974    -0.4223901343   0.1290188491    
 C    2.6215063603    0.8269105531    -0.4318884359   
 O    3.4982391977    1.2736048422    -1.108498413    
 H    -2.5013970431   -1.3307850374   0.008169267     
 H    -2.4959051373   0.4346300672    -0.1677128571   
 H    -2.1522692139   0.0836771795    2.210170742     
 H    -0.9466001731   -1.1834787899   1.9132561999    
 H    1.883929191     -0.6046525363   2.0133836019    
 H    1.2036262894    -1.6591146664   0.7522646852    
