# Supplementary material for: Fundamental Study of Density Functional Theory Applied to Triplet State Reactivity: Introduction of the TRIP50 Data Set
Source: J Chem Theory Comput. 2026 Mar 19;22(7):3530–42. doi: 10.1021/acs.jctc.6c00144 (PMC13085248; doi:10.1021/acs.jctc.6c00144)
Supplement: Supplementary file 3 [file ct6c00144_si_003.zip › XYZ/30-P1.xyz]

8
propene-doublet-wb97xd0
 C    -1.2070698524   -0.2175979028   -0.1081449366   
 C    -0.0250930596   0.3260574775    0.3449548348    
 C    1.2243905432    -0.0073973858   -0.1299298646   
 H    -2.160566269    0.0835699946    0.3028989396    
 H    -1.21130157     -0.9649295187   -0.8925227401   
 H    -0.0825035492   1.0712642071    1.133290647     
 H    1.3428502063    -0.7441424785   -0.9153759175   
 H    2.1192935508    0.4531746067    0.2648280374    
