# Supplementary material for: Fundamental Study of Density Functional Theory Applied to Triplet State Reactivity: Introduction of the TRIP50 Data Set
Source: J Chem Theory Comput. 2026 Mar 19;22(7):3530–42. doi: 10.1021/acs.jctc.6c00144 (PMC13085248; doi:10.1021/acs.jctc.6c00144)
Supplement: Supplementary file 3 [file ct6c00144_si_003.zip › XYZ/30-R1.xyz]

9
propene-neutral-wb97xd0
 C    -1.3798260582   -0.1300251625   0.0000906996    
 C    -0.2157346136   0.5002290437    0.000005452     
 C    1.1229049952    -0.1648002894   -0.0000651398   
 H    -2.3172771016   0.4117407251    0.0001306608    
 H    -1.4368734096   -1.2134638701   0.0001217053    
 H    -0.2089000555   1.5872118152    -0.0000227746   
 H    1.0283053708    -1.2513880565   0.0000211498    
 H    1.7036201273    0.1301833689    -0.8778452873   
 H    1.7037797451    0.1303114257    0.8775655342    
