# Supplementary material for: Fundamental Study of Density Functional Theory Applied to Triplet State Reactivity: Introduction of the TRIP50 Data Set
Source: J Chem Theory Comput. 2026 Mar 19;22(7):3530–42. doi: 10.1021/acs.jctc.6c00144 (PMC13085248; doi:10.1021/acs.jctc.6c00144)
Supplement: Supplementary file 3 [file ct6c00144_si_003.zip › XYZ/30-TS.xyz]

12
hat3c-ts1-triplet0
 S    0.849958153     0.0852877699    -0.3819003105   
 O    0.2163961041    1.2892457809    -0.952324832    
 O    0.669847332     -0.218073392    1.1006319022    
 H    -0.1556369884   1.2156321637    1.9313353384    
 C    -0.5201925567   2.2502314822    2.1484430463    
 H    -1.1947909265   2.1324474113    2.9991028241    
 H    -1.0753583805   2.5912532801    1.2767994085    
 C    0.6406419384    3.1166399462    2.4579661551    
 H    1.1258709696    2.9555731086    3.4163343944    
 C    1.1281174408    4.0398004943    1.635510669     
 H    1.9819371475    4.6464948864    1.9093105002    
 H    0.6866304666    4.2140176984    0.6604657544    
