# Supplementary material for: Fundamental Study of Density Functional Theory Applied to Triplet State Reactivity: Introduction of the TRIP50 Data Set
Source: J Chem Theory Comput. 2026 Mar 19;22(7):3530–42. doi: 10.1021/acs.jctc.6c00144 (PMC13085248; doi:10.1021/acs.jctc.6c00144)
Supplement: Supplementary file 3 [file ct6c00144_si_003.zip › XYZ/31-P1.xyz]

26
SIL1-P1_rdkit_conf_1_wb97xd0
 C    -1.5428256243   -0.4265469514   -1.4631734889   
 Si   -2.0493199264   0.4132380035    0.1178638849    
 O    -0.7416279787   0.3155692154    1.1980070887    
 C    0.4430556725    0.8226352338    0.9485262731    
 C    1.6102332292    0.1558035194    0.556936532     
 C    2.8133615448    0.8682175665    0.3405539092    
 C    3.9554026321    0.2088993314    -0.0549566311   
 C    3.9510393091    -1.1716880365   -0.2480828691   
 C    2.7769849923    -1.8879669269   -0.0347157321   
 C    1.6214169398    -1.2484994034   0.3608469834    
 C    -3.4235859      -0.4785226664   0.9912802478    
 C    -2.4367861557   2.2101327404    -0.1630287348   
 H    -0.6311598523   0.0221683105    -1.8635709802   
 H    -2.3260465579   -0.332878669    -2.2192092456   
 H    -1.3506146832   -1.4892853167   -1.305150402    
 H    2.8217335687    1.9403277368    0.4904723819    
 H    4.8665776665    0.7716646279    -0.216503084    
 H    4.8531035433    -1.682370564    -0.5583034978   
 H    2.7679266199    -2.9617188168   -0.1783095694   
 H    0.7134275188    -1.8114573886   0.5337942975    
 H    -3.6615444546   0.0038454049    1.9410343249    
 H    -4.3281871748   -0.4828452319   0.3787894226    
 H    -3.1506467073   -1.5153294297   1.196084322     
 H    -2.680588473    2.7110441654    0.7756892573    
 H    -3.2884218419   2.3216646335    -0.8382448204   
 H    -1.5830079068   2.723898912     -0.6096298699   
