# Supplementary material for: Fundamental Study of Density Functional Theory Applied to Triplet State Reactivity: Introduction of the TRIP50 Data Set
Source: J Chem Theory Comput. 2026 Mar 19;22(7):3530–42. doi: 10.1021/acs.jctc.6c00144 (PMC13085248; doi:10.1021/acs.jctc.6c00144)
Supplement: Supplementary file 3 [file ct6c00144_si_003.zip › XYZ/31-R1.xyz]

26
SIL1-R1_rdkit_conf_1_wb97xd0
 O    -0.3032495269   -1.338628782    1.924829109     
 C    -0.0668720859   -0.6321715473   0.8964557178    
 Si   -1.7427536363   0.0668219964    0.2103540598    
 C    -1.9661449536   -0.5772739162   -1.5291104022   
 C    -1.6573902956   1.9320825712    0.2738651925    
 C    -3.1136483691   -0.5530172242   1.3072316523    
 C    1.2254542596    -0.394549549    0.3388727696    
 C    2.359715371     -0.9771888092   0.953378064     
 C    3.6219793978    -0.7679552013   0.440331413     
 C    3.8121859951    0.0187819288    -0.6908742034   
 C    2.706225281     0.598032986     -1.3052445954   
 C    1.4356777666    0.4008637237    -0.8075718272   
 H    -2.0283920719   -1.6667228966   -1.5242908646   
 H    -2.9001370183   -0.1861441672   -1.9425447015   
 H    -1.1529385333   -0.289925639    -2.1951610777   
 H    -2.5870450201   2.350700618     -0.1220565966   
 H    -1.5459980024   2.2709947956    1.3051414646    
 H    -0.8281625136   2.338210565     -0.3048603034   
 H    -3.1558596688   -1.6429408179   1.3117067044    
 H    -4.0732667831   -0.1756348575   0.9453113868    
 H    -2.9812870658   -0.2164353968   2.3362707534    
 H    2.2237601134    -1.5911932765   1.8339091289    
 H    4.4738071243    -1.2251719681   0.9289898058    
 H    4.8057441487    0.1784777675    -1.0879757977   
 H    2.8392859643    1.213182051     -2.1867298451   
 H    0.5993101228    0.8665050456    -1.3102270069   
