# Supplementary material for: Fundamental Study of Density Functional Theory Applied to Triplet State Reactivity: Introduction of the TRIP50 Data Set
Source: J Chem Theory Comput. 2026 Mar 19;22(7):3530–42. doi: 10.1021/acs.jctc.6c00144 (PMC13085248; doi:10.1021/acs.jctc.6c00144)
Supplement: Supplementary file 3 [file ct6c00144_si_003.zip › XYZ/31-TS.xyz]

26
sil1-ts1-wb97xd-unfrz-c10
 O    -0.5890561679   -1.756118767    1.7178810339    
 C    -0.0261392856   -0.6687093857   1.3161574594    
 Si   -2.0064917402   -0.6233745512   0.9580186535    
 C    -2.4593214433   -1.7538425032   -0.4475543005   
 C    -2.0991951749   1.1580698454    0.3345314348    
 C    -3.1175248398   -0.737070477    2.4465138155    
 C    1.1956378294    -0.3718011158   0.6788448794    
 C    2.1513046732    -1.393301228    0.4763695671    
 C    3.3587253107    -1.1017372235   -0.1240560066   
 C    3.6515891027    0.1915235466    -0.5439850866   
 C    2.7151733022    1.2039497661    -0.3490973443   
 C    1.506285363     0.9373582232    0.2560717555    
 H    -2.5904901202   -2.7809311554   -0.1064213564   
 H    -3.3873783664   -1.4208521963   -0.9181764993   
 H    -1.6773959036   -1.7452788652   -1.2097669567   
 H    -3.1412890554   1.3646409458    0.0699100324    
 H    -1.7931252081   1.8736377596    1.0984937792    
 H    -1.4823529054   1.3050590507    -0.5526087325   
 H    -3.2341172592   -1.7682066653   2.7800574719    
 H    -4.103745354    -0.3286804856   2.2134610267    
 H    -2.7029471411   -0.1581305288   3.2743701925    
 H    1.9226848014    -2.4008018423   0.7984197053    
 H    4.0831035437    -1.8934308805   -0.2714152756   
 H    4.6005212881    0.4099664772    -1.0157028792   
 H    2.9385372681    2.2137264178    -0.6703865533   
 H    0.7884744826    1.7309748386    0.4176011839    
