# Supplementary material for: Fundamental Study of Density Functional Theory Applied to Triplet State Reactivity: Introduction of the TRIP50 Data Set
Source: J Chem Theory Comput. 2026 Mar 19;22(7):3530–42. doi: 10.1021/acs.jctc.6c00144 (PMC13085248; doi:10.1021/acs.jctc.6c00144)
Supplement: Supplementary file 3 [file ct6c00144_si_003.zip › XYZ/32-P1.xyz]

19
SIL2-P1_rdkit_conf_1_wb97xd0
 C    2.9664573086    0.2585288594    0.7583353631    
 C    1.9813553378    -0.443265614    -0.0943759158   
 O    0.9967408511    0.1482491572    -0.7627761602   
 Si   -0.6282417718   -0.0447602097   -0.3515414274   
 C    -1.1066893183   -1.8244124028   -0.613250224    
 C    -0.8494008386   0.4463901431    1.4332830434    
 C    -1.5403569809   1.0930620445    -1.5044114945   
 H    3.5210355223    1.0132180522    0.1852390675    
 H    2.4832519794    0.7679958389    1.6037936233    
 H    3.6850174233    -0.4548913037   1.1605570528    
 H    -2.1587560226   -1.9859162908   -0.3663934732   
 H    -0.9526956766   -2.1225374981   -1.6520909781   
 H    -0.5059029451   -2.4812623956   0.0191635829    
 H    -0.2406396576   -0.1832491176   2.0858248354    
 H    -0.5586838662   1.4862408371    1.5955707537    
 H    -1.8923202354   0.3363588498    1.739891611     
 H    -2.6171871663   1.0380230378    -1.3283125625   
 H    -1.3551985757   0.8229443878    -2.5457456493   
 H    -1.2277853674   2.1292836244    -1.3627610481   
