# Supplementary material for: Fundamental Study of Density Functional Theory Applied to Triplet State Reactivity: Introduction of the TRIP50 Data Set
Source: J Chem Theory Comput. 2026 Mar 19;22(7):3530–42. doi: 10.1021/acs.jctc.6c00144 (PMC13085248; doi:10.1021/acs.jctc.6c00144)
Supplement: Supplementary file 3 [file ct6c00144_si_003.zip › XYZ/32-R1.xyz]

19
SIL2-R1_rdkit_conf_1_wb97xd0
 C    2.5313928563    -0.0664795819   -0.0469949062   
 C    1.2529422114    -0.2005416006   -0.8446064487   
 Si   -0.4730113157   -0.0197661125   -0.0676123895   
 C    -0.3081570162   -0.5532307012   1.7175058678    
 C    -1.6461609083   -1.1296495206   -1.0038545617   
 C    -1.065612996    1.7531415377    -0.1750057662   
 O    1.2572729412    0.0264333327    -2.1004192384   
 H    2.9154596176    0.9594798287    -0.080823303    
 H    2.3573304144    -0.343920398    0.9901902932    
 H    3.2970497177    -0.7271116594   -0.4618512551   
 H    0.3126794589    0.1353299848    2.2932776348    
 H    0.1164060427    -1.5550630346   1.8005165124    
 H    -1.2993177682   -0.5695874963   2.1782727779    
 H    -2.6570225378   -1.0494544794   -0.5960673854   
 H    -1.6825456686   -0.8476285415   -2.0576657394   
 H    -1.3343837104   -2.1736155626   -0.9451968542   
 H    -0.4110337071   2.4259902131    0.3821554715    
 H    -1.0871689474   2.0867826709    -1.2141573079   
 H    -2.0758186847   1.8488911208    0.232136598     
