# Supplementary material for: Fundamental Study of Density Functional Theory Applied to Triplet State Reactivity: Introduction of the TRIP50 Data Set
Source: J Chem Theory Comput. 2026 Mar 19;22(7):3530–42. doi: 10.1021/acs.jctc.6c00144 (PMC13085248; doi:10.1021/acs.jctc.6c00144)
Supplement: Supplementary file 3 [file ct6c00144_si_003.zip › XYZ/32-TS.xyz]

19
sil2-ts1-wb97xd-unfrz-c10
 C    2.1784128956    0.265181043     -0.12278494     
 C    1.201295102     -0.3715534957   -1.0483695049   
 Si   -0.6601113978   0.2355514728    -1.473615227    
 C    -1.4173509786   -0.0617913295   0.2369956578    
 C    -1.6837589077   -0.766968588    -2.6661955218   
 C    -0.6828961541   2.0686932875    -1.8098012376   
 O    1.0372409815    -0.1845186077   -2.3256577958   
 H    2.1869879513    1.3575313608    -0.2246872739   
 H    1.9321113123    0.0100892359    0.907014714     
 H    3.1866884751    -0.1047354891   -0.3339718138   
 H    -0.9067327404   0.5143650041    1.0102075604    
 H    -1.3804951975   -1.1168483309   0.5120170475    
 H    -2.4669399204   0.2480962098    0.2138349607    
 H    -2.7468791291   -0.5603011061   -2.5216512364   
 H    -1.4196950207   -0.5481475682   -3.7009791414   
 H    -1.5243354968   -1.8339726569   -2.4962600088   
 H    -0.0066653527   2.6007720895    -1.13703909     
 H    -0.3843118782   2.2891282851    -2.8349583408   
 H    -1.6875675436   2.4669201835    -1.6481788084   
