# Supplementary material for: Fundamental Study of Density Functional Theory Applied to Triplet State Reactivity: Introduction of the TRIP50 Data Set
Source: J Chem Theory Comput. 2026 Mar 19;22(7):3530–42. doi: 10.1021/acs.jctc.6c00144 (PMC13085248; doi:10.1021/acs.jctc.6c00144)
Supplement: Supplementary file 3 [file ct6c00144_si_003.zip › XYZ/33-P1.xyz]

26
SIL3-P1_rdkit_conf_13_wb97xd0
 C    2.1132100442    0.6038287666    1.3301755557    
 C    2.5711298831    0.4394507632    0.0983931191    
 C    2.4395030623    -0.7725212154   -0.7757326751   
 C    1.6489722231    -1.9668204792   -0.2143984587   
 C    0.1701328842    -1.8316245518   -0.216444676    
 O    -0.5420434109   -1.0209443488   0.5541861671    
 Si   -1.5418445543   0.2195344747    0.0007005829    
 C    -0.7222887446   1.0909149588    -1.4260969135   
 C    -3.1587195337   -0.5390910138   -0.5265087951   
 C    -1.7496869857   1.3367118396    1.471734902     
 H    2.2955054652    1.5255967649    1.8687463166    
 H    1.5388359535    -0.1572286704   1.8430407281    
 H    3.1292404825    1.2558468933    -0.3545583726   
 H    1.9982728338    -0.4702211718   -1.7313504728   
 H    3.4531431777    -1.1120824731   -1.0184306671   
 H    1.9978059845    -2.1929374111   0.8036738642    
 H    1.8867632765    -2.8447887379   -0.8175429879   
 H    -0.5384250949   0.4003073592    -2.2516169152   
 H    0.2324700653    1.5202082619    -1.1173208208   
 H    -1.3580514247   1.8983764527    -1.7973683886   
 H    -3.0030103974   -1.2484976473   -1.3420829062   
 H    -3.8553236522   0.2274791771    -0.8744344577   
 H    -3.6290272806   -1.0740624938   0.3007800451    
 H    -2.4313464704   2.1590752121    1.2424866312    
 H    -0.7891164555   1.7635663549    1.7666907965    
 H    -2.156101331    0.7898229352    2.3246787987    
