# Supplementary material for: Fundamental Study of Density Functional Theory Applied to Triplet State Reactivity: Introduction of the TRIP50 Data Set
Source: J Chem Theory Comput. 2026 Mar 19;22(7):3530–42. doi: 10.1021/acs.jctc.6c00144 (PMC13085248; doi:10.1021/acs.jctc.6c00144)
Supplement: Supplementary file 3 [file ct6c00144_si_003.zip › XYZ/33-R1.xyz]

26
SIL3-R1_rdkit_conf_4_wb97xd0
 O    0.8181797414    -0.3337283091   2.1149705894    
 C    0.3780215503    -0.7573133939   0.9961320204    
 Si   -1.2598916326   0.0525702407    0.4828431499    
 C    -2.5686373742   -0.4416667551   1.7240615843    
 C    -1.1010439794   1.9148202341    0.4718878251    
 C    -1.672205613    -0.6002447907   -1.2201691399   
 C    1.2643788958    -1.5845942052   0.0855512802    
 C    2.4607114165    -0.803166042    -0.4904116317   
 C    2.0568692245    0.2139342086    -1.5090217089   
 C    2.1682424495    1.5246863566    -1.3627565304   
 H    -2.2791342947   -0.1283618157   2.7289329972    
 H    -2.7161267844   -1.522764997    1.7376967088    
 H    -3.5241682316   0.0322328396    1.4839773846    
 H    -0.7689842535   2.2757133897    1.4471518238    
 H    -0.3761377332   2.2399526869    -0.275305456    
 H    -2.0643224464   2.3810487466    0.2483227587    
 H    -1.7534804873   -1.6885178866   -1.2318470319   
 H    -2.6363285912   -0.1911856319   -1.5335583211   
 H    -0.9246473332   -0.2972704757   -1.9547337881   
 H    1.6397996162    -2.4342477205   0.6645564397    
 H    0.654628278     -1.9868325454   -0.7237859688   
 H    3.1373964176    -1.5283957368   -0.9546363641   
 H    3.0061069516    -0.3252144963   0.3252387525    
 H    1.6273311321    -0.1800235565   -2.4279076602   
 H    2.5844255179    1.9571235888    -0.4593231682   
 H    1.8489175633    2.2113460667    -2.1370665454   
