# Supplementary material for: Fundamental Study of Density Functional Theory Applied to Triplet State Reactivity: Introduction of the TRIP50 Data Set
Source: J Chem Theory Comput. 2026 Mar 19;22(7):3530–42. doi: 10.1021/acs.jctc.6c00144 (PMC13085248; doi:10.1021/acs.jctc.6c00144)
Supplement: Supplementary file 3 [file ct6c00144_si_003.zip › XYZ/33-TS.xyz]

26
sil3-ts1-wb97xd-frz-c10
 O    0.4457921704    -0.2586125549   2.3556586461    
 C    0.3006363538    -0.9940483882   1.2891077892    
 Si   -1.0843561119   0.4513629305    1.4174402322    
 C    -2.3658887902   0.0650896348    2.7151505877    
 C    -0.5428654846   2.2332289248    1.4378838734    
 C    -1.889093397    0.133105467     -0.2691144375   
 C    1.2982392223    -1.5961226286   0.3691357706    
 C    2.3334820753    -0.6208766044   -0.2219004758   
 C    1.7648550642    0.30470853      -1.2494973294   
 C    1.9114941572    1.620001306     -1.2595585671   
 H    -2.0261389111   0.3600511466    3.7085376259    
 H    -2.5793598609   -1.0056294565   2.7348383961    
 H    -3.2995965486   0.5889915953    2.4966174259    
 H    0.2738634594    2.3939360072    0.7332428096    
 H    -1.3740087384   2.8771901647    1.1395288562    
 H    -0.208016776    2.5339239838    2.4310759117    
 H    -2.2099382192   -0.9034008374   -0.3789714507   
 H    -2.7705168237   0.7770938071    -0.3533637587   
 H    -1.2034073811   0.3787325842    -1.0807185808   
 H    1.8282036025    -2.3818930107   0.9220971082    
 H    0.7555824138    -2.0975536776   -0.4354537023   
 H    3.1192043151    -1.2245740966   -0.6892623391   
 H    2.8028608837    -0.051183219    0.5828161251    
 H    1.2014934027    -0.1687485838   -2.0511685698   
 H    2.4669616754    2.1316612291    -0.480792465    
 H    1.4861687578    2.2327551277    -2.0444575775   
