# Supplementary material for: Fundamental Study of Density Functional Theory Applied to Triplet State Reactivity: Introduction of the TRIP50 Data Set
Source: J Chem Theory Comput. 2026 Mar 19;22(7):3530–42. doi: 10.1021/acs.jctc.6c00144 (PMC13085248; doi:10.1021/acs.jctc.6c00144)
Supplement: Supplementary file 3 [file ct6c00144_si_003.zip › XYZ/34-P1.xyz]

28
SIL4-P1_rdkit_conf_5_wb97xd0
 Cl   3.2473361632    -2.1462899026   0.6755121854    
 C    2.0351295572    -1.4887950408   -0.4803184827   
 C    2.4778726894    -0.1911974582   -1.125142069    
 C    2.7721362681    0.9570290418    -0.1640865338   
 C    1.6365050878    1.294606131     0.8180521723    
 C    0.3257193107    1.6124223806    0.1929845122    
 O    -0.4773161444   0.7318704153    -0.3995018495   
 Si   -1.8458694012   0.0843065642    0.3511791125    
 C    -3.1078029326   1.4340736581    0.5630101609    
 C    -1.3372517629   -0.6202952824   2.0003088527    
 C    -2.4220906825   -1.2391545366   -0.8201477533   
 H    1.8813510907    -2.2633115621   -1.227951771    
 H    1.1157106794    -1.3622704061   0.0860325462    
 H    3.3625201276    -0.3800520078   -1.7376035582   
 H    1.6730958006    0.0991451487    -1.8070956795   
 H    3.0047669401    1.8458706161    -0.7542458809   
 H    3.6640587292    0.7202215616    0.4217538534    
 H    1.9416379756    2.1532663725    1.4186080175    
 H    1.503515136     0.4614991297    1.5244199164    
 H    -2.7090014075   2.2373553512    1.1859110998    
 H    -3.3895175554   1.86186904      -0.4009621775   
 H    -4.0121462102   1.0515181256    1.0420375465    
 H    -0.5804028894   -1.4002821426   1.8914347665    
 H    -2.1972076065   -1.0609201856   2.5105046607    
 H    -0.9291898316   0.1592321293    2.6471121916    
 H    -2.6505480536   -0.8193569598   -1.8015606034   
 H    -3.3250930683   -1.7241816355   -0.4424578452   
 H    -1.6578180098   -2.0080785456   -0.9500873905   
