# Supplementary material for: Fundamental Study of Density Functional Theory Applied to Triplet State Reactivity: Introduction of the TRIP50 Data Set
Source: J Chem Theory Comput. 2026 Mar 19;22(7):3530–42. doi: 10.1021/acs.jctc.6c00144 (PMC13085248; doi:10.1021/acs.jctc.6c00144)
Supplement: Supplementary file 3 [file ct6c00144_si_003.zip › XYZ/34-R1.xyz]

28
SIL4-R1_rdkit_conf_4_wb97xd0
 O    0.473504628     1.7669213863    0.4196276722    
 C    0.046494128     1.0786034698    -0.562549494    
 Si   -1.7028944181   0.3788862803    -0.2663356659   
 C    -1.6832141614   -0.8302841071   1.1639112965    
 C    -2.8365956633   1.8065176702    0.127596436     
 C    -2.1922295769   -0.475979087    -1.8548624835   
 C    1.0139908437    0.3541624105    -1.496003442    
 C    1.5603456996    -0.9733946348   -0.9583002008   
 C    2.2165868522    -0.8960192606   0.4160080768    
 C    3.3544078189    0.097514845     0.5361046865    
 Cl   4.70786164      -0.2659464104   -0.592477014    
 H    -1.302311859    -0.3477908997   2.0662264667    
 H    -2.6910720789   -1.1960905911   1.3776243459    
 H    -1.0498253865   -1.6929140539   0.9481997712    
 H    -2.4958531138   2.33111436      1.0219677372    
 H    -2.8671470614   2.5243314519    -0.6934445654   
 H    -3.8532345478   1.4490358992    0.3096449443    
 H    -3.2176769122   -0.8438550016   -1.7658864847   
 H    -2.1537286492   0.2078860611    -2.7043077807   
 H    -1.5503510079   -1.3316944749   -2.0713744517   
 H    0.4986808033    0.1731640891    -2.4391396791   
 H    1.8346874352    1.0440267517    -1.710240407    
 H    2.2811732378    -1.3577237646   -1.6853874427   
 H    0.7470686414    -1.702533801    -0.9102971058   
 H    2.5751991041    -1.8885096964   0.697596328     
 H    1.4706068014    -0.6016720576   1.1607784685    
 H    3.0335693583    1.11275953      0.3143856996    
 H    3.7820574445    0.0797836358    1.5354342878    
