# Supplementary material for: Fundamental Study of Density Functional Theory Applied to Triplet State Reactivity: Introduction of the TRIP50 Data Set
Source: J Chem Theory Comput. 2026 Mar 19;22(7):3530–42. doi: 10.1021/acs.jctc.6c00144 (PMC13085248; doi:10.1021/acs.jctc.6c00144)
Supplement: Supplementary file 3 [file ct6c00144_si_003.zip › XYZ/34-TS.xyz]

28
sil4-ts1-wb97xd-c60
 O    0.2290181806    1.836333429     0.7755525466    
 C    0.1157792058    1.4377287442    -0.4622312087   
 Si   -1.4308047307   0.8717885142    0.6981312992    
 C    -1.0437028743   -0.3961560609   2.0058350147    
 C    -2.5160248656   2.2619300779    1.2997864173    
 C    -2.3982152708   -0.0126730356   -0.6724657032   
 C    1.0589978012    0.7034061037    -1.3516899191   
 C    1.5845772309    -0.6389644747   -0.8241929981   
 C    2.4506323802    -0.5067866224   0.4212422242    
 C    3.1128838818    -1.799205942    0.851098201     
 Cl   1.9249309891    -3.0544244011   1.3507722358    
 H    -1.964802821    -0.8962772175   2.3159380279    
 H    -0.3632847917   -1.1661309304   1.6367816275    
 H    -0.5899281218   0.0637765449    2.8844715933    
 H    -2.1023922244   2.7312400921    2.1928911626    
 H    -2.6116656689   3.0294583202    0.5287820265    
 H    -3.5178579946   1.8919526707    1.5302918455    
 H    -3.3320139864   -0.3920963882   -0.2451024017   
 H    -2.6462683925   0.6628816082    -1.4920273541   
 H    -1.8396162455   -0.8585761671   -1.0763984465   
 H    0.5457153404    0.544019782     -2.301487378    
 H    1.9050323495    1.3706790782    -1.5650739617   
 H    2.1702109719    -1.1087542944   -1.6216257136   
 H    0.7431608891    -1.306126896    -0.6232641721   
 H    1.8697683661    -0.0973809995   1.2494025737    
 H    3.2572236847    0.2090139944    0.2255180909    
 H    3.69332415      -2.2411954222   0.0425788782    
 H    3.7613383368    -1.6441366476   1.7100246419    
