# Supplementary material for: Fundamental Study of Density Functional Theory Applied to Triplet State Reactivity: Introduction of the TRIP50 Data Set
Source: J Chem Theory Comput. 2026 Mar 19;22(7):3530–42. doi: 10.1021/acs.jctc.6c00144 (PMC13085248; doi:10.1021/acs.jctc.6c00144)
Supplement: Supplementary file 3 [file ct6c00144_si_003.zip › XYZ/35-P1.xyz]

28
SIL5-P1_rdkit_conf_14_wb97xd0
 Br   1.8049748532    0.0120655301    2.980930769     
 C    2.292583864     0.5707699734    1.1732616369    
 C    2.3187484898    -0.6069082831   0.2218280578    
 C    2.6292602145    -0.2049863604   -1.2194775452   
 C    1.6442730763    0.8067663462    -1.8398340194   
 C    0.2031317526    0.5051110439    -1.6558169034   
 O    -0.4781095168   0.8062866411    -0.5556811466   
 Si   -1.809292998    -0.0079309823   0.0821531566    
 C    -1.3392149352   -1.7711807959   0.4555856089    
 C    -2.2086795996   0.9380471307    1.6286007132    
 C    -3.1844826482   0.0589750715    -1.1710451879   
 H    1.5427516221    1.3056135781    0.895752387     
 H    3.2638900021    1.0522440682    1.2635276163    
 H    3.0606860125    -1.3316488067   0.5632046826    
 H    1.3512627233    -1.1095468118   0.2499281084    
 H    3.6390928034    0.2134122659    -1.2845234214   
 H    2.6274449289    -1.1131321116   -1.8262848621   
 H    1.8243816796    1.8080306245    -1.4236542757   
 H    1.8524107287    0.882302129     -2.9087953768   
 H    -0.9056775178   -2.2569177908   -0.4215452157   
 H    -2.2215458015   -2.3436298058   0.7522491544    
 H    -0.6164186843   -1.8230771579   1.2724731558    
 H    -3.0653642928   0.494387638     2.1412859307    
 H    -1.3601118001   0.922026739     2.3162392039    
 H    -2.4505528342   1.9787114742    1.4052561937    
 H    -4.0860288193   -0.4226335241   -0.7850465992   
 H    -3.433527402    1.0911678842    -1.4245233461   
 H    -2.8957859013   -0.4543257076   -2.0907484758   
