# Supplementary material for: Fundamental Study of Density Functional Theory Applied to Triplet State Reactivity: Introduction of the TRIP50 Data Set
Source: J Chem Theory Comput. 2026 Mar 19;22(7):3530–42. doi: 10.1021/acs.jctc.6c00144 (PMC13085248; doi:10.1021/acs.jctc.6c00144)
Supplement: Supplementary file 3 [file ct6c00144_si_003.zip › XYZ/35-R1.xyz]

28
SIL5-R1_rdkit_conf_6_wb97xd0
 O    -0.2414215123   -2.1354066418   0.8290652681    
 C    -0.5470839971   -1.3506416146   -0.1259436992   
 Si   -1.7128947402   0.0571425628    0.4246421247    
 C    -3.2491473412   -0.718212786    1.1462560402    
 C    -2.0996034847   1.033755531     -1.1222497113   
 C    -0.8735269517   1.1276055792    1.7073940894    
 C    0.3899808649    -1.1548755461   -1.3136992402   
 C    1.5378382831    -0.1690525889   -1.073969309    
 C    2.4255949449    -0.5372127688   0.1053077695    
 C    3.6252459726    0.3677710051    0.2870949406    
 Br   3.132200334     2.2022073764    0.7605677597    
 H    -3.7602824238   -1.3421620939   0.4115218827    
 H    -2.9953790238   -1.3445503929   2.0033209357    
 H    -3.9443857899   0.0543950871    1.484411825     
 H    -2.8212840353   1.8185639699    -0.8813298268   
 H    -1.210381308    1.516115616     -1.531666838    
 H    -2.5382555713   0.4013265422    -1.8959063004   
 H    -0.5863842772   0.5285750725    2.5739412962    
 H    -1.5461653849   1.9175331454    2.0524221562    
 H    0.0286229445    1.5989995691    1.3121158951    
 H    -0.2071849734   -0.8135076104   -2.1595289246   
 H    0.7890040327    -2.1396987627   -1.5737282092   
 H    1.1295239008    0.8333066368    -0.9232058374   
 H    2.1425864749    -0.1235407387   -1.9869035201   
 H    1.8389088891    -0.5619818953   1.0254834677    
 H    2.8153033286    -1.5518820188   -0.0379508549   
 H    4.2150968033    0.455307908     -0.6228790244   
 H    4.2634740412    0.0300198575    1.0986158445    
