# Supplementary material for: Fundamental Study of Density Functional Theory Applied to Triplet State Reactivity: Introduction of the TRIP50 Data Set
Source: J Chem Theory Comput. 2026 Mar 19;22(7):3530–42. doi: 10.1021/acs.jctc.6c00144 (PMC13085248; doi:10.1021/acs.jctc.6c00144)
Supplement: Supplementary file 3 [file ct6c00144_si_003.zip › XYZ/35-TS.xyz]

28
sil5-ts1-wb97xd-c20
 O    -0.2873323309   1.9095222669    -0.1711319609   
 C    -0.6107016515   0.9236314333    -0.9583672352   
 Si   -1.6749350566   0.9106424329    0.7415752267    
 C    -0.6486969167   0.2127347891    2.1311028728    
 C    -2.6661614291   2.4173506327    1.2138961497    
 C    -2.9394474385   -0.3967375137   0.2152980859    
 C    0.2577231761    -0.154437875    -1.5200944998   
 C    1.2775761368    0.3821115358    -2.534162394    
 C    0.6729599495    1.1921940739    -3.6764423269   
 C    -0.4554872426   0.5225823698    -4.4322168313   
 Br   0.0731690782    -1.1677498533   -5.2649056887   
 H    -1.2992261853   -0.1666391873   2.9228763132    
 H    -0.0320027509   -0.6198523865   1.7857100735    
 H    0.0101189572    0.9692393154    2.55822309      
 H    -2.0369920559   3.1836398269    1.6671166338    
 H    -3.1412372308   2.8500656842    0.3307671735    
 H    -3.4557234027   2.1464973058    1.9188913729    
 H    -3.6179403807   -0.5844446042   1.0535573805    
 H    -3.5351176398   -0.0574466747   -0.6334386061   
 H    -2.4586453356   -1.337992959    -0.0551529735   
 H    0.7988286844    -0.6627112954   -0.7107720845   
 H    -0.3848701101   -0.9031872573   -1.9872374295   
 H    1.830388048     -0.4695875693   -2.9369006253   
 H    1.9998843092    1.011960896     -2.0108924604   
 H    1.4643293511    1.4720620343    -4.374924399    
 H    0.2576215339    2.1233977664    -3.2762840854   
 H    -1.2940208774   0.2792428861    -3.7845232602   
 H    -0.8089175992   1.1447764463    -5.249415212    
