# Supplementary material for: Fundamental Study of Density Functional Theory Applied to Triplet State Reactivity: Introduction of the TRIP50 Data Set
Source: J Chem Theory Comput. 2026 Mar 19;22(7):3530–42. doi: 10.1021/acs.jctc.6c00144 (PMC13085248; doi:10.1021/acs.jctc.6c00144)
Supplement: Supplementary file 3 [file ct6c00144_si_003.zip › XYZ/36-P1.xyz]

23
SIL6-P1_rdkit_conf_1_wb97xd0
 C    -1.9627693583   2.1309907366    -1.6730157263   
 Si   -1.5407279688   0.6788926848    -0.5975483009   
 O    -0.1330434672   1.1750488602    0.2219036744    
 C    0.542730043     0.4080485273    1.0401329012    
 C    1.7544310207    -0.2075359677   0.8672804506    
 C    2.4697717992    -1.0032672559   1.775344831     
 C    3.6773515603    -1.4795438776   1.2500449601    
 C    3.9143843317    -1.0731475779   -0.0352348827   
 S    2.6486225508    -0.081451587    -0.642678224    
 C    -1.1209156794   -0.8451438871   -1.5755299296   
 C    -2.8503706197   0.3335849324    0.6764797108    
 H    -1.1538147586   2.347219195     -2.3730483521   
 H    -2.140690486    3.0246433503    -1.0721514704   
 H    -2.866266526    1.9285731453    -2.2528174203   
 H    2.105996912     -1.2110903148   2.770397282     
 H    4.3634409302    -2.1064212335   1.8021539216    
 H    4.7692966059    -1.2976791543   -0.6521298375   
 H    -0.7648649503   -1.6417435023   -0.9188298108   
 H    -1.9999978625   -1.2148718443   -2.1088753668   
 H    -0.3380495119   -0.6412332297   -2.308190659    
 H    -2.5359041806   -0.4696208978   1.3461066275    
 H    -3.7835165113   0.0268884432    0.1980955259    
 H    -3.0548938733   1.219060455     1.2811100953    
