# Supplementary material for: Fundamental Study of Density Functional Theory Applied to Triplet State Reactivity: Introduction of the TRIP50 Data Set
Source: J Chem Theory Comput. 2026 Mar 19;22(7):3530–42. doi: 10.1021/acs.jctc.6c00144 (PMC13085248; doi:10.1021/acs.jctc.6c00144)
Supplement: Supplementary file 3 [file ct6c00144_si_003.zip › XYZ/36-R1.xyz]

23
SIL6-R1_rdkit_conf_2_wb97xd0
 O    0.3800082505    0.8455707548    2.2375280147    
 C    0.4625518572    0.3848066263    1.0560439465    
 Si   -1.308351459    0.2364346036    0.2647810895    
 C    -1.5816642674   -1.5645725278   -0.1402722672   
 C    -1.3259060247   1.3208313977    -1.2539393761   
 C    -2.546682824    0.8305871272    1.5199358054    
 C    1.6309369148    0.0205012529    0.3762787019    
 C    1.8008801811    -0.4901152561   -0.9146174394   
 C    3.1473730998    -0.730316547    -1.2310399758   
 C    4.0105698852    -0.4182546277   -0.2195107597   
 S    3.1837844855    0.1839870061    1.159693671     
 H    -2.5540856167   -1.6871991692   -0.6253200921   
 H    -1.578874845    -2.164716703    0.7710204156    
 H    -0.8154991829   -1.9609653592   -0.8064419989   
 H    -2.2945855684   1.2344695458    -1.7540566887   
 H    -0.547997132    1.0487801911    -1.9672101109   
 H    -1.1786364919   2.3660647336    -0.9774795254   
 H    -3.5551252176   0.759462052     1.1049268982    
 H    -2.3639473935   1.8701066559    1.7951873305    
 H    -2.5090089504   0.228821359     2.4288990588    
 H    0.985639358     -0.6797553891   -1.595783043    
 H    3.474296868     -1.1244399316   -2.1829858961   
 H    5.0842240735    -0.5101877954   -0.2123377587   
