# Supplementary material for: Fundamental Study of Density Functional Theory Applied to Triplet State Reactivity: Introduction of the TRIP50 Data Set
Source: J Chem Theory Comput. 2026 Mar 19;22(7):3530–42. doi: 10.1021/acs.jctc.6c00144 (PMC13085248; doi:10.1021/acs.jctc.6c00144)
Supplement: Supplementary file 3 [file ct6c00144_si_003.zip › XYZ/36-TS.xyz]

23
sil6-ts1-wb97xd-frz-c10
 O    0.0306565038    0.0981248569    2.5841746122    
 C    0.4456526733    0.4368026851    1.4141224223    
 Si   -1.5662711657   0.5031163046    1.5011749161    
 C    -2.2918732847   -1.2077580884   1.5242866682    
 C    -1.8287869762   1.2417239816    -0.21736096     
 C    -2.2991865045   1.6883369576    2.7329055168    
 C    1.5069123638    0.1399301249    0.5877621671    
 C    1.7471304175    0.5865098879    -0.7169004409   
 C    2.9405157819    0.0794383441    -1.2503864429   
 C    3.6208026296    -0.7350997273   -0.3882707449   
 S    2.8017659824    -0.9167524841   1.1113046884    
 H    -3.3123220144   -1.1911542654   1.1342869525    
 H    -2.3107655748   -1.6180872585   2.5340595907    
 H    -1.7047111165   -1.879223815    0.8945995987    
 H    -2.9069579553   1.3404974089    -0.3797584353   
 H    -1.4191053063   0.5963680969    -0.9950836901   
 H    -1.3773680183   2.2304061265    -0.3069980054   
 H    -3.3232774917   1.9411088879    2.4481083046    
 H    -1.7211732057   2.614278315     2.7598397756    
 H    -2.3080922752   1.2652351082    3.7373406897    
 H    1.0780995684    1.257688057     -1.2340928842   
 H    3.2989242214    0.3143624427    -2.2426379726   
 H    4.5657117473    -1.2278319472   -0.5498323264   
