# Supplementary material for: Fundamental Study of Density Functional Theory Applied to Triplet State Reactivity: Introduction of the TRIP50 Data Set
Source: J Chem Theory Comput. 2026 Mar 19;22(7):3530–42. doi: 10.1021/acs.jctc.6c00144 (PMC13085248; doi:10.1021/acs.jctc.6c00144)
Supplement: Supplementary file 3 [file ct6c00144_si_003.zip › XYZ/37-P1.xyz]

23
SIL7-P1_rdkit_conf_2_wb97xd0
 C    -2.3928631277   -1.1376426297   1.2022453616    
 Si   -1.6479281154   0.1877194673    0.1323511748    
 O    -0.5945409982   -0.555016039    -0.9769622881   
 C    0.428521962     -1.292175339    -0.6132864318   
 C    1.7546144907    -0.9171878035   -0.552428504    
 C    2.3955681798    0.2923072491    -0.8120396249   
 C    3.7703471233    0.0659886009    -0.5740650631   
 C    3.8909038228    -1.230966356    -0.1927416464   
 O    2.6853931743    -1.8453553191   -0.1727121019   
 C    -0.6516053638   1.3944148367    1.1384605396    
 C    -2.9093600754   1.0270472917    -0.9402767789   
 H    -2.9339945218   -1.870399997    0.6007731075    
 H    -3.0926626629   -0.7060286807   1.9216977017    
 H    -1.6166856731   -1.6646994831   1.7608443461    
 H    1.9156500944    1.1991098621    -1.1373576044   
 H    4.5759664826    0.7743591627    -0.6740402281   
 H    4.7346919946    -1.8385224831   0.0843584956    
 H    -1.2718409391   1.8594983373    1.9084646305    
 H    -0.2401494288   2.1878124887    0.5117725256    
 H    0.1815588839    0.8910763139    1.6333077055    
 H    -2.4387238621   1.7560018822    -1.6024675996   
 H    -3.4425086116   0.3019682346    -1.5577771071   
 H    -3.6444018884   1.5536670729    -0.3271973703   
