# Supplementary material for: Fundamental Study of Density Functional Theory Applied to Triplet State Reactivity: Introduction of the TRIP50 Data Set
Source: J Chem Theory Comput. 2026 Mar 19;22(7):3530–42. doi: 10.1021/acs.jctc.6c00144 (PMC13085248; doi:10.1021/acs.jctc.6c00144)
Supplement: Supplementary file 3 [file ct6c00144_si_003.zip › XYZ/37-R1.xyz]

23
SIL7-R1_rdkit_conf_1_wb97xd0
 O    0.0733356251    0.3012504934    2.3773219396    
 C    0.2822725491    0.1821989971    1.1258678373    
 Si   -1.3293996617   -0.1915286329   0.1157830026    
 C    -2.7365310947   -0.2583786973   1.33391494      
 C    -1.0867642979   -1.8332420447   -0.7353516489   
 C    -1.5550283068   1.1958444684    -1.1100446584   
 C    1.5346925943    0.3000619233    0.5050265076    
 C    2.8011654915    0.554931127     1.0000885456    
 C    3.6681118608    0.5528109928    -0.1210180969   
 C    2.9019562048    0.303203998     -1.2093134802   
 O    1.6007715036    0.1459624375    -0.8530674229   
 H    -2.8489422027   0.689692881     1.8617803026    
 H    -3.6711328527   -0.468354363    0.8080129576    
 H    -2.5806964614   -1.0421185366   2.076603725     
 H    -1.9698322631   -2.0723095331   -1.3345836364   
 H    -0.2195171078   -1.80513211     -1.395028835    
 H    -0.9421660585   -2.6336202593   -0.0081287223   
 H    -0.6959599986   1.2694121798    -1.7768585832   
 H    -2.4477580396   1.0122672021    -1.71451483     
 H    -1.680012024    2.1523670939    -0.600341087    
 H    3.0508708219    0.7184250243    2.0340518058    
 H    4.7328822432    0.7167353206    -0.1213681869   
 H    3.1178814752    0.2095200377    -2.2589323757   
