# Supplementary material for: Fundamental Study of Density Functional Theory Applied to Triplet State Reactivity: Introduction of the TRIP50 Data Set
Source: J Chem Theory Comput. 2026 Mar 19;22(7):3530–42. doi: 10.1021/acs.jctc.6c00144 (PMC13085248; doi:10.1021/acs.jctc.6c00144)
Supplement: Supplementary file 3 [file ct6c00144_si_003.zip › XYZ/37-TS.xyz]

23
sil7-ts1-wb97xd-frz-c10
 O    -0.2521289678   0.7781735047    2.6264703449    
 C    0.2305668091    -0.0517348869   1.764809277     
 Si   -1.7749720987   -0.0016321224   1.6153698678    
 C    -2.7562995417   -0.3880520165   3.1490798109    
 C    -1.9662697205   -1.4727787469   0.4512545582    
 C    -2.2869387401   1.5526417302    0.7321025489    
 C    1.2603530678    0.056452881     0.8292314049    
 C    2.1982268462    1.0454785896    0.5950080651    
 C    3.0140461668    0.5657647938    -0.4596821029   
 C    2.5292336211    -0.6529862805   -0.8010352844   
 O    1.4670553456    -0.983663735    -0.0292196708   
 H    -2.8093143406   0.4701211805    3.8188124053    
 H    -3.771514621    -0.6876201283   2.8777754679    
 H    -2.298007636    -1.216001239    3.6937938414    
 H    -3.0286405538   -1.5776847554   0.2081795461    
 H    -1.4064895787   -1.328774766    -0.4728096975   
 H    -1.6270358497   -2.3983477794   0.9173393348    
 H    -1.5715583438   1.79946434      -0.0549376307   
 H    -3.2642145114   1.414492326     0.2634066887    
 H    -2.3466119494   2.3985004244    1.4172490221    
 H    2.2722329782    1.979071045     1.1253297045    
 H    3.8550732067    1.063772484     -0.9125579396   
 H    2.8177004118    -1.3785388431   -1.5412975626   
