# Supplementary material for: Fundamental Study of Density Functional Theory Applied to Triplet State Reactivity: Introduction of the TRIP50 Data Set
Source: J Chem Theory Comput. 2026 Mar 19;22(7):3530–42. doi: 10.1021/acs.jctc.6c00144 (PMC13085248; doi:10.1021/acs.jctc.6c00144)
Supplement: Supplementary file 3 [file ct6c00144_si_003.zip › XYZ/38-P1.xyz]

18
ent1-p1-doublet-wb97xd0
 C    1.0464100408    0.9008783375    0.0000806835    
 C    2.3362018678    0.3515728852    0.000179543     
 C    3.4761736293    1.0918071984    0.0002656558    
 C    -0.1955455321   0.1836046442    -0.0000151415   
 C    -1.4024339742   0.9060301113    -0.0001019242   
 C    -2.6251140713   0.2641615607    -0.0001953064   
 C    -2.6858460872   -1.1233323355   -0.0002055643   
 C    -1.5057347807   -1.8580829442   -0.0001213683   
 C    -0.2811776877   -1.2208511497   -0.0000278316   
 H    0.9742055586    1.9845247172    0.0000761362    
 H    2.4380730287    -0.7288978159   0.0001891475    
 H    4.4514677105    0.6250452522    0.000340981     
 H    3.4413308134    2.1749600096    0.000261294     
 H    -1.3634794769   1.9891644243    -0.0000943858   
 H    -3.5377920523   0.8468391045    -0.0002604599   
 H    -3.6429934831   -1.6286280065   -0.0002787035   
 H    -1.5444716993   -2.9402989457   -0.0001291318   
 H    0.6207251956    -1.8185000477   0.0000353764    
