# Supplementary material for: Fundamental Study of Density Functional Theory Applied to Triplet State Reactivity: Introduction of the TRIP50 Data Set
Source: J Chem Theory Comput. 2026 Mar 19;22(7):3530–42. doi: 10.1021/acs.jctc.6c00144 (PMC13085248; doi:10.1021/acs.jctc.6c00144)
Supplement: Supplementary file 3 [file ct6c00144_si_003.zip › XYZ/38-R1.xyz]

19
ent1-r1-triplet-wb97xd0
 C    0.7491431294    0.9442337554    0.6970549875    
 C    2.0967094463    0.3925145476    0.7321097477    
 C    3.031673391     0.5689355724    -0.3864781632   
 Cl   3.841886906     2.218558176     -0.2950716947   
 C    -0.398354461    0.22548306      0.3051356632    
 C    -1.6674623777   0.8520573257    0.2832596787    
 C    -2.7941406033   0.1602115726    -0.101264485    
 C    -2.7059118121   -1.1780270324   -0.4780903119   
 C    -1.4690415669   -1.8164593509   -0.4638563436   
 C    -0.3343200298   -1.1343997792   -0.0810189055   
 H    0.6249122935    1.9879730507    0.9791350522    
 H    2.5003691678    0.0247583168    1.6713364911    
 H    3.8511126109    -0.1444912297   -0.3691978704   
 H    2.5347343903    0.5580956768    -1.3534338366   
 H    -1.7414729596   1.8931595542    0.5744443645    
 H    -3.7543439066   0.6606653113    -0.1108080136   
 H    -3.5938486235   -1.7182072376   -0.7796419567   
 H    -1.3967900367   -2.8570386244   -0.7548364607   
 H    0.6251440422    -1.6380236654   -0.0687769429   
