# Supplementary material for: Fundamental Study of Density Functional Theory Applied to Triplet State Reactivity: Introduction of the TRIP50 Data Set
Source: J Chem Theory Comput. 2026 Mar 19;22(7):3530–42. doi: 10.1021/acs.jctc.6c00144 (PMC13085248; doi:10.1021/acs.jctc.6c00144)
Supplement: Supplementary file 3 [file ct6c00144_si_003.zip › XYZ/38-TS.xyz]

19
ent1-ts1-triplet-wb97xd0
 C    0.8065422539    0.8843495167    0.1315669779    
 C    2.1309855474    0.2734264894    0.1963617943    
 C    3.2405344187    0.8211475135    -0.3951102163   
 Cl   3.6943671807    2.2593300448    1.3225347258    
 C    -0.3926573901   0.1670040205    0.043365531     
 C    -1.6321229283   0.8590448417    0.0068440541    
 C    -2.8230668067   0.1790337995    -0.0809698583   
 C    -2.8368680938   -1.2145596548   -0.139998477    
 C    -1.6357315951   -1.918155271    -0.1103960728   
 C    -0.4347905923   -1.2502604014   -0.0210005781   
 H    0.7718263919    1.9675951244    0.152436699     
 H    2.2688316471    -0.5951775999   0.8330785882    
 H    4.1868760355    0.3024320402    -0.3601695846   
 H    3.1354758866    1.6008565546    -1.1371196771   
 H    -1.6247156911   1.9412937396    0.0540651553    
 H    -3.7555126429   0.7286688408    -0.103786104    
 H    -3.7767420594   -1.7465343206   -0.2076731365   
 H    -1.64460268     -2.9997876149   -0.1577229264   
 H    0.4888233478    -1.8145095932   -0.0041459842   
