# Supplementary material for: Fundamental Study of Density Functional Theory Applied to Triplet State Reactivity: Introduction of the TRIP50 Data Set
Source: J Chem Theory Comput. 2026 Mar 19;22(7):3530–42. doi: 10.1021/acs.jctc.6c00144 (PMC13085248; doi:10.1021/acs.jctc.6c00144)
Supplement: Supplementary file 3 [file ct6c00144_si_003.zip › XYZ/39-R1.xyz]

19
ent1b-r1-triplet-wb97xd0
 C    0.7632777989    0.8333296854    -0.1380782061   
 C    2.0788854594    0.2064382482    -0.13895824     
 C    2.7739118741    -0.1226335864   -1.3720841014   
 C    -0.45541741     0.130612285     -0.0544142182   
 C    -1.6886928511   0.8251467126    -0.076995135    
 C    -2.8855332981   0.1488635389    0.0004443342    
 C    -2.9053980844   -1.2402593469   0.1037169168    
 C    -1.7055240024   -1.945491159    0.1289533427    
 C    -0.5012949306   -1.2798157021   0.051758115     
 H    0.7237345779    1.9176520372    -0.2194012483   
 H    2.6438572238    0.1541498601    0.7877472787    
 H    3.5761374256    -0.842970674    -1.2488307356   
 H    2.1124604598    -0.3950086643   -2.1888977758   
 H    -1.6786664833   1.9056168065    -0.1582170886   
 H    -3.8166129867   0.7012943807    -0.0195307523   
 H    -3.8482326195   -1.7680393254   0.1641973154    
 H    -1.717166289    -3.0252652893   0.2102857441    
 H    0.4292150979    -1.8346924706   0.0744649719    
 Br   3.7306727977    1.5150263935    -2.0856497175   
