# Supplementary material for: Fundamental Study of Density Functional Theory Applied to Triplet State Reactivity: Introduction of the TRIP50 Data Set
Source: J Chem Theory Comput. 2026 Mar 19;22(7):3530–42. doi: 10.1021/acs.jctc.6c00144 (PMC13085248; doi:10.1021/acs.jctc.6c00144)
Supplement: Supplementary file 3 [file ct6c00144_si_003.zip › XYZ/39-TS.xyz]

19
ent1b-ts1-triplet-c1-wb97xd0
 C    0.7693919016    0.938413825     0.4157277926    
 C    2.1022198336    0.3398353027    0.4889018752    
 C    3.094671919     0.5858854719    -0.4207402234   
 C    -0.4065859021   0.2077010426    0.1716181555    
 C    -1.6624256248   0.8619771241    0.1417314024    
 C    -2.8214554991   0.1601213117    -0.0990388813   
 C    -2.7802401471   -1.2151477852   -0.3199676886   
 C    -1.5579528918   -1.8804702102   -0.297140012    
 C    -0.3900318994   -1.1894630346   -0.0571447717   
 H    0.7033369117    2.0087122908    0.5827751353    
 H    2.3466497676    -0.2641893292   1.3605083184    
 H    4.0281991703    0.0440469041    -0.3648824122   
 H    2.8637810189    1.0715050738    -1.359410761    
 H    -1.698680227    1.931134635     0.3130834067    
 H    -3.7706080276   0.6807467844    -0.1166155827   
 H    -3.6941732541   -1.7632546871   -0.5080509397   
 H    -1.5230172318   -2.9489370394   -0.4690592195   
 H    0.5559231808    -1.7175001385   -0.0452735763   
 Br   4.0084500014    2.5940824579    0.6051399823    
