# Supplementary material for: Fundamental Study of Density Functional Theory Applied to Triplet State Reactivity: Introduction of the TRIP50 Data Set
Source: J Chem Theory Comput. 2026 Mar 19;22(7):3530–42. doi: 10.1021/acs.jctc.6c00144 (PMC13085248; doi:10.1021/acs.jctc.6c00144)
Supplement: Supplementary file 3 [file ct6c00144_si_003.zip › XYZ/4-P1.xyz]

21
CA1-P2_rdkit_conf_1_wb97xd0
 H    -0.6397205989   -1.1478191867   1.3143791442    
 C    -0.8339646106   -0.6600306998   0.3548006229    
 C    0.1162880448    -1.3262126821   -0.6670095933   
 F    -0.0391101489   -0.7251458922   -1.8796584354   
 F    -0.1915214983   -2.6285544958   -0.8110622288   
 C    1.5537152631    -1.1914611965   -0.2486721004   
 F    1.8404464938    -1.9828491937   0.7962238168    
 C    2.2313075901    0.1259365095    -0.2199265129   
 C    1.5778186772    1.1062696909    0.7640792854    
 O    0.3431799739    1.5974876038    0.2712637553    
 C    -0.7598333254   0.8316588176    0.3803456397    
 C    -1.9843575953   1.3843478951    -0.2679744435   
 O    -2.8876136619   0.2875713604    -0.3461388165   
 C    -2.3142178409   -0.8789654955   0.0045161234    
 O    -2.9127330053   -1.9035857945   0.0402099248    
 H    3.2718643123    -0.0264438958   0.0734587842    
 H    2.220461301     0.5711776982    -1.2153032386   
 H    1.4391014052    0.6442513124    1.7460118584    
 H    2.2102192971    1.9847641789    0.8814063119    
 H    -2.4599147987   2.1814594751    0.3081226752    
 H    -1.7812152742   1.7562439905    -1.2791725728   
