# Supplementary material for: Fundamental Study of Density Functional Theory Applied to Triplet State Reactivity: Introduction of the TRIP50 Data Set
Source: J Chem Theory Comput. 2026 Mar 19;22(7):3530–42. doi: 10.1021/acs.jctc.6c00144 (PMC13085248; doi:10.1021/acs.jctc.6c00144)
Supplement: Supplementary file 3 [file ct6c00144_si_003.zip › XYZ/4-TS.xyz]

21
ca1-ts2-triplet-wb97xd-conf20
 H    0.3370431967    -1.0664551016   -1.657932388    
 C    0.8175154775    -0.7155076968   -0.757800387    
 C    -0.8014703827   -1.6862844879   0.4177263333    
 F    -0.2638301383   -2.1324750974   1.5474328355    
 F    -1.2348310782   -2.7331984957   -0.29895501     
 C    -1.7542803638   -0.5878074445   0.5906427956    
 F    -2.7043866313   -0.7741639682   1.5214442878    
 C    -2.0063339324   0.5030689255    -0.3845394453   
 C    -1.1446097106   1.7546469773    -0.1873319109   
 O    0.1840846673    1.6395420362    -0.6954242389   
 C    0.9118755338    0.5710375156    -0.3294792996   
 C    2.011310052     0.6881947634    0.6757928894    
 O    2.6203180571    -0.5903014252   0.6834380602    
 C    1.9854938648    -1.4318340977   -0.1818857054   
 O    2.3644876995    -2.5409568507   -0.3879426583   
 H    -3.0503444235   0.8031587773    -0.2748922205   
 H    -1.8804575939   0.1472254416    -1.4113538194   
 H    -1.1070179927   2.0196338204    0.873896934     
 H    -1.5750676997   2.5882253905    -0.7396930087   
 H    1.6414809526    0.920286633     1.6801464682    
 H    2.746967049     1.4454925547    0.391834505     
