# Supplementary material for: Fundamental Study of Density Functional Theory Applied to Triplet State Reactivity: Introduction of the TRIP50 Data Set
Source: J Chem Theory Comput. 2026 Mar 19;22(7):3530–42. doi: 10.1021/acs.jctc.6c00144 (PMC13085248; doi:10.1021/acs.jctc.6c00144)
Supplement: Supplementary file 3 [file ct6c00144_si_003.zip › XYZ/40-P1.xyz]

22
ent1c-p1-doublet-wb97xd0
 C    0.7976762329    1.032499732     0.7500063495    
 C    2.1500633753    0.7664983191    0.4853694471    
 C    2.6914063254    -0.1719972842   -0.3416106309   
 C    -0.3722364094   0.260767605     0.4014805059    
 C    -1.6174418133   0.9161708406    0.3526852778    
 C    -2.7593528377   0.2232677898    0.0213849805    
 C    -2.7195424531   -1.1404977371   -0.2551353674   
 C    -1.5008763315   -1.8061765471   -0.181894389    
 C    -0.3418213605   -1.1112091583   0.1450560616    
 H    0.5915426248    1.9625362985    1.2689335955    
 H    2.8487243924    1.4382948994    0.9762934838    
 H    3.7649405371    -0.243740177    -0.4523397496   
 H    2.0890749645    -0.8317574822   -0.949722532    
 H    -1.6670567529   1.9769409494    0.5646556031    
 H    -3.7089440644   0.7416988898    -0.0243992443   
 H    -3.6312507602   -1.6616077373   -0.5082208162   
 H    0.573909563     -1.6759615475   0.2419823048    
 O    -1.3430279299   -3.1336934561   -0.4019879118   
 C    -2.4804994523   -3.8978534634   -0.7208424964   
 H    -2.9453858046   -3.5575937346   -1.6516390782   
 H    -2.1328247849   -4.920391909    -0.8490238786   
 H    -3.2224122607   -3.8688550697   0.083527355     
