# Supplementary material for: Fundamental Study of Density Functional Theory Applied to Triplet State Reactivity: Introduction of the TRIP50 Data Set
Source: J Chem Theory Comput. 2026 Mar 19;22(7):3530–42. doi: 10.1021/acs.jctc.6c00144 (PMC13085248; doi:10.1021/acs.jctc.6c00144)
Supplement: Supplementary file 3 [file ct6c00144_si_003.zip › XYZ/40-R1.xyz]

23
ent1c-r1-triplet-wb97xd0
 C    0.7551367184    1.0274210221    0.636039853     
 C    2.09084745      0.4535773802    0.717794175     
 C    3.0018465787    0.4520681315    -0.4336684656   
 Cl   3.8573891657    2.07513256      -0.5820062158   
 C    -0.4149975844   0.2886153999    0.3548108475    
 C    -1.6708118418   0.9395938805    0.275851626     
 C    -2.8054800153   0.219020668     -0.0024132715   
 C    -2.7569126212   -1.1600296592   -0.2132690487   
 C    -1.5293022463   -1.8163148631   -0.1384626375   
 C    -0.3749105947   -1.1016024636   0.1419125584    
 H    0.6549296037    2.1004819071    0.7852099244    
 H    2.5052790775    0.196705899     1.6885652031    
 H    3.8024413295    -0.2763478385   -0.338338345    
 H    2.4807131313    0.3267042335    -1.3795429505   
 H    -1.7237440053   2.0091067842    0.4357360533    
 H    -3.7616748348   0.7237676001    -0.0619120871   
 H    -3.668058252    -1.697662943    -0.4307403592   
 H    0.5652187651    -1.6361039392   0.1979258893    
 O    -1.3673563953   -3.1481422744   -0.3248800464   
 C    -2.5036245778   -3.9277848983   -0.6110166712   
 H    -2.9831445435   -3.612643479    -1.5431098496   
 H    -2.1495197227   -4.9502646849   -0.720312614    
 H    -3.2347825848   -3.8863724028   0.2024423021    
