# Supplementary material for: Fundamental Study of Density Functional Theory Applied to Triplet State Reactivity: Introduction of the TRIP50 Data Set
Source: J Chem Theory Comput. 2026 Mar 19;22(7):3530–42. doi: 10.1021/acs.jctc.6c00144 (PMC13085248; doi:10.1021/acs.jctc.6c00144)
Supplement: Supplementary file 3 [file ct6c00144_si_003.zip › XYZ/40-TS.xyz]

23
ent1c-ts1-triplet-c3-wb97xd0
 C    0.8271919308    0.9153486026    0.1356057373    
 C    2.1506126592    0.3011539094    0.1821376968    
 C    3.2523585416    0.8414283885    -0.4294193336   
 Cl   3.7382463368    2.2832414674    1.2825904437    
 C    -0.3749885576   0.1978047216    0.0450999793    
 C    -1.6127195908   0.8946795428    0.0294636542    
 C    -2.7932192305   0.2040433302    -0.0581081765   
 C    -2.8142418767   -1.1907810724   -0.1375434919   
 C    -1.6094129678   -1.8933600701   -0.128596578    
 C    -0.4072518664   -1.2102010842   -0.0391435361   
 H    0.7919321968    1.9978897544    0.1736986761    
 H    2.2935685434    -0.5673384744   0.8181133594    
 H    4.1973782895    0.3196130614    -0.4066672584   
 H    3.1393297634    1.6208952657    -1.1704831019   
 H    -1.6097881656   1.9752403453    0.09283201      
 H    -3.732416715    0.7425946129    -0.0653515174   
 H    -3.7617751136   -1.7048329239   -0.2033256325   
 H    0.5064422138    -1.7895978058   -0.0403951542   
 O    -1.5160787828   -3.2410535008   -0.2035435832   
 C    -2.7028917595   -3.9934832098   -0.2962398413   
 H    -3.2679229899   -3.7423190708   -1.1992019197   
 H    -2.3965832691   -5.0356744418   -0.3455327776   
 H    -3.34004459     -3.8479113481   0.5815383456    
