# Supplementary material for: Fundamental Study of Density Functional Theory Applied to Triplet State Reactivity: Introduction of the TRIP50 Data Set
Source: J Chem Theory Comput. 2026 Mar 19;22(7):3530–42. doi: 10.1021/acs.jctc.6c00144 (PMC13085248; doi:10.1021/acs.jctc.6c00144)
Supplement: Supplementary file 3 [file ct6c00144_si_003.zip › XYZ/41-P1.xyz]

21
ent1d-p1-doublet-wb97xd0
 C    0.7235662316    1.3546683053    0.4906196253    
 C    1.8928799832    0.6628389195    0.8850696156    
 C    2.2085163493    -0.6402864232   0.6939332139    
 H    0.7728388212    2.4365165835    0.5430317021    
 H    2.6408851754    1.2826084453    1.3707713895    
 H    3.1519925721    -1.0303621946   1.0509285829    
 H    1.5744552287    -1.3195370937   0.1420486069    
 C    -0.5010371614   0.8121470913    0.034785103     
 C    -0.9985716336   -0.4697501609   0.1029825451    
 S    -1.6671255324   1.89479954      -0.7067599585   
 H    -0.4753448749   -1.2823916881   0.5828331733    
 C    -2.809597976    0.6162801436    -0.9282538243   
 C    -4.0744653852   0.7030473935    -1.5010863773   
 C    -2.306881401    -0.6047715516   -0.4398486113   
 C    -4.8403657063   -0.4421304925   -1.5808894316   
 H    -4.4511736544   1.6466902771    -1.8740223609   
 C    -3.1075365727   -1.7522077055   -0.5306185421   
 C    -4.3586884195   -1.6646150179   -1.0966257604   
 H    -5.8273824233   -0.3935644393   -2.0225298811   
 H    -2.7354207662   -2.6981951077   -0.1568950129   
 H    -4.9797356547   -2.5480618539   -1.1699231971   
