# Supplementary material for: Fundamental Study of Density Functional Theory Applied to Triplet State Reactivity: Introduction of the TRIP50 Data Set
Source: J Chem Theory Comput. 2026 Mar 19;22(7):3530–42. doi: 10.1021/acs.jctc.6c00144 (PMC13085248; doi:10.1021/acs.jctc.6c00144)
Supplement: Supplementary file 3 [file ct6c00144_si_003.zip › XYZ/41-R1.xyz]

22
ent1d-r1-triplet-wb97xd0
 C    0.7436408383    1.2471893556    0.3783780109    
 C    1.6917676731    0.3984105387    1.0935108802    
 C    2.7519915895    -0.3321205669   0.3879537121    
 Cl   4.1789685447    0.7767065969    0.0503804375    
 H    1.0457013662    2.2658070296    0.146265925     
 H    1.7567943095    0.4675813331    2.1752261998    
 H    3.1647134337    -1.1481532475   0.9748291105    
 H    2.4362494657    -0.6851439011   -0.5907337625   
 C    -0.5008809641   0.8048388311    -0.0247368756   
 C    -1.0656015604   -0.4577154242   0.1724835146    
 S    -1.6104497339   1.8516757315    -0.9029759583   
 H    -0.5447012349   -1.246910099    0.6969177272    
 C    -2.806741831    0.5978226268    -0.9960522386   
 C    -4.0574521246   0.6788101848    -1.5927747042   
 C    -2.3658967195   -0.5886619025   -0.3703601732   
 C    -4.8766366693   -0.4347398808   -1.5648897501   
 H    -4.3861552156   1.5929301445    -2.0700544065   
 C    -3.2187028509   -1.7036552395   -0.3568002931   
 C    -4.4580347893   -1.6198005122   -0.949341348    
 H    -5.8548480782   -0.3878099898   -2.0257081394   
 H    -2.8949800204   -2.6207164108   0.1197302037    
 H    -5.1181003386   -2.4774997085   -0.9408590118   
