# Supplementary material for: Fundamental Study of Density Functional Theory Applied to Triplet State Reactivity: Introduction of the TRIP50 Data Set
Source: J Chem Theory Comput. 2026 Mar 19;22(7):3530–42. doi: 10.1021/acs.jctc.6c00144 (PMC13085248; doi:10.1021/acs.jctc.6c00144)
Supplement: Supplementary file 3 [file ct6c00144_si_003.zip › XYZ/41-TS.xyz]

22
ent1d-ts1-triplet-c1-wb97xd0
 C    0.9882823533    0.6826870804    -0.3985850269   
 C    1.8821593587    -0.1478612085   0.376926257     
 C    3.2139607352    0.1351222249    0.5489069327    
 Cl   2.9421144638    1.5568397522    2.3275821659    
 H    1.4110526249    1.5650280571    -0.8636601207   
 H    1.4666969772    -0.9889284604   0.9181153977    
 H    3.8552120025    -0.5670411638   1.0597192422    
 H    3.6986162564    0.8764491363    -0.071598441    
 C    -0.3410501406   0.4131113078    -0.5535697542   
 C    -1.093016548    -0.670459311    -0.023664386    
 S    -1.3773841981   1.4615719138    -1.5108216884   
 H    -0.6597453332   -1.4360609214   0.6021862346    
 C    -2.7722894345   0.4662194394    -1.2031404278   
 C    -4.0598619082   0.672929243     -1.6637908587   
 C    -2.4509740294   -0.6427697697   -0.3849295809   
 C    -5.0447393909   -0.2360682694   -1.3068825613   
 H    -4.2978088613   1.524279165     -2.2880118404   
 C    -3.4699537095   -1.5479572545   -0.0381891759   
 C    -4.7496982911   -1.3388888743   -0.4990510769   
 H    -6.0571019771   -0.0873153835   -1.6593742027   
 H    -3.2390708195   -2.400149316    0.588577018     
 H    -5.5376401303   -2.0319203873   -0.2348791062   
