# Supplementary material for: Fundamental Study of Density Functional Theory Applied to Triplet State Reactivity: Introduction of the TRIP50 Data Set
Source: J Chem Theory Comput. 2026 Mar 19;22(7):3530–42. doi: 10.1021/acs.jctc.6c00144 (PMC13085248; doi:10.1021/acs.jctc.6c00144)
Supplement: Supplementary file 3 [file ct6c00144_si_003.zip › XYZ/42-P1.xyz]

17
CA4-P1_rdkit_conf_1_wb97xd0
 O    -2.4214470848   -1.7287851924   0.9130666629    
 C    -1.782793958    -0.7730786854   0.5465863991    
 N    -2.2592892221   0.508859626     0.5212681523    
 N    -0.4904983961   -0.9236336044   0.0637023811    
 N    0.3879016655    0.1646750841    -0.0327200007   
 C    1.6098323306    -0.169406164    -0.7540577039   
 C    2.4039135417    -1.2081989559   -0.056880935    
 C    -0.1607068184   1.4061706653    -0.139607524    
 C    -1.5235357244   1.6565915606    0.1736113797    
 O    -2.0599184218   2.7488818576    0.1629916142    
 H    -3.2190064135   0.6421892563    0.7965024463    
 H    -0.0349922017   -1.7536852141   0.4139439241    
 H    2.1776683775    0.7656751675    -0.8278039531   
 H    1.361633632     -0.4810901866   -1.7755076879   
 H    3.0052186585    -1.9046884336   -0.6221209611   
 H    2.5128058709    -1.1706756601   1.019337799     
 H    0.493214164     2.2200988788    -0.4022119929   
