# Supplementary material for: Fundamental Study of Density Functional Theory Applied to Triplet State Reactivity: Introduction of the TRIP50 Data Set
Source: J Chem Theory Comput. 2026 Mar 19;22(7):3530–42. doi: 10.1021/acs.jctc.6c00144 (PMC13085248; doi:10.1021/acs.jctc.6c00144)
Supplement: Supplementary file 3 [file ct6c00144_si_003.zip › XYZ/42-R1.xyz]

11
ca4-r2-triplet-wb97xd0
 C    0.4099192619    0.3325668399    -1.3831004823   
 N    0.9035003639    -0.9505010291   -1.0255108694   
 N    0.9305917356    -1.0513767698   0.3083724541    
 C    -0.0409976604   -0.521050246    1.1759213244    
 N    -0.9147488288   0.3500680241    0.572512711     
 C    -0.6687638531   0.957038732     -0.6691164508   
 O    -0.0943352627   -0.8632700214   2.3260895783    
 O    -1.2778033426   1.9438048056    -1.0214863935   
 H    0.9562388177    0.8896563553    -2.1308794889   
 H    1.3993626325    -1.8672102417   0.6763616599    
 H    -1.6029628641   0.7802745511    1.1708359572    
