# Supplementary material for: Fundamental Study of Density Functional Theory Applied to Triplet State Reactivity: Introduction of the TRIP50 Data Set
Source: J Chem Theory Comput. 2026 Mar 19;22(7):3530–42. doi: 10.1021/acs.jctc.6c00144 (PMC13085248; doi:10.1021/acs.jctc.6c00144)
Supplement: Supplementary file 3 [file ct6c00144_si_003.zip › XYZ/42-TS.xyz]

17
ca4-ts1-triplet-wb97xd-c20
 C    1.0906247262    1.0225084876    0.037532269     
 N    1.0627038512    -0.2283171275   0.4203978361    
 N    0.1129935773    -0.5577928953   1.330121953     
 C    -0.8938507284   0.2467061647    1.8140337812    
 N    -0.8502603815   1.5291437035    1.3150572327    
 C    0.1298236287    2.0281320949    0.460827826     
 O    -1.7143748738   -0.1443773326   2.6059166698    
 O    0.147097566     3.1892936507    0.1248117217    
 C    -0.5843648454   -1.0261956577   -1.7442527453   
 C    0.7018506697    -1.4579976807   -1.2367955312   
 H    1.8495431518    1.3062991149    -0.6763514562   
 H    0.1470855492    -1.4993573704   1.6798009188    
 H    -1.5507160408   2.1708012669    1.6537643945    
 H    -0.9971600234   -1.4434577247   -2.6557265983   
 H    -1.1740475571   -0.2733074636   -1.2309002275   
 H    0.7735381702    -2.42077652     -0.7334592779   
 H    1.5981505601    -1.2082517107   -1.7993307663   
