# Supplementary material for: Fundamental Study of Density Functional Theory Applied to Triplet State Reactivity: Introduction of the TRIP50 Data Set
Source: J Chem Theory Comput. 2026 Mar 19;22(7):3530–42. doi: 10.1021/acs.jctc.6c00144 (PMC13085248; doi:10.1021/acs.jctc.6c00144)
Supplement: Supplementary file 3 [file ct6c00144_si_003.zip › XYZ/43-P1.xyz]

15
N1-I1_rdkit_conf_1_wb97xd0
 N    2.2824503588    -1.7448181605   0.9739385022    
 N    1.226534419     -1.3012361531   0.7828171492    
 C    1.0108305956    -0.0072094761   0.011556139     
 C    0.0839380179    -0.3104109353   -1.1635590252   
 C    -1.3265789515   -0.3091791614   -0.5557005487   
 C    -1.2112177178   0.6322569749    0.5927264792    
 C    0.2119280341    0.9485096189    0.9040623587    
 H    1.9913678491    0.36815804      -0.2804057008   
 H    0.345349724     -1.2410081723   -1.6665583642   
 H    0.1822750362    0.5001447865    -1.8890032648   
 H    -1.594633256    -1.317443881    -0.2116757307   
 H    -2.0930329599   -0.0176439289   -1.2788568411   
 H    -2.0476518491   0.987401435     1.1764347116    
 H    0.4704161111    1.9839119993    0.6431341171    
 H    0.4677245885    0.8287670138    1.9610900187    
