# Supplementary material for: Fundamental Study of Density Functional Theory Applied to Triplet State Reactivity: Introduction of the TRIP50 Data Set
Source: J Chem Theory Comput. 2026 Mar 19;22(7):3530–42. doi: 10.1021/acs.jctc.6c00144 (PMC13085248; doi:10.1021/acs.jctc.6c00144)
Supplement: Supplementary file 3 [file ct6c00144_si_003.zip › XYZ/43-R1.xyz]

15
n1-r1-triplet-r-wb97xd0
 C    -0.5939758724   0.4113609471    -1.0786623671   
 C    -0.1378214777   -0.9992634925   -0.6563369074   
 N    1.3403999828    -0.8596005998   -0.8194255622   
 N    1.7696821832    -0.4848647309   0.3397630979    
 C    0.0589065452    1.2963063281    0.0166517928    
 C    0.6628816871    0.2622759403    0.9798081528    
 C    -0.3325091313   -0.9227618648   0.8677460231    
 H    -1.6854483917   0.4665622779    -1.0503807526   
 H    -0.2562794716   0.6577253708    -2.0824870897   
 H    -0.5680340935   -1.8300274912   -1.2075303299   
 H    -0.6769960074   1.9090285887    0.538338514     
 H    0.8267026251    1.9567486021    -0.3823681392   
 H    0.9358449211    0.6101526079    1.9704059984    
 H    0.0105560054    -1.8023794074   1.4071805231    
 H    -1.3539105043   -0.6712610761   1.1572990461    
