# Supplementary material for: Fundamental Study of Density Functional Theory Applied to Triplet State Reactivity: Introduction of the TRIP50 Data Set
Source: J Chem Theory Comput. 2026 Mar 19;22(7):3530–42. doi: 10.1021/acs.jctc.6c00144 (PMC13085248; doi:10.1021/acs.jctc.6c00144)
Supplement: Supplementary file 3 [file ct6c00144_si_003.zip › XYZ/43-TS.xyz]

15
n1-ts1-triplet-wb97xd-c10
 C    -0.5444411568   0.404798059     -1.0840719435   
 C    -0.2387631505   -0.9903916731   -0.6075882256   
 N    1.6336686296    -0.6912807466   -0.7406222275   
 N    1.8473928483    -0.4041613193   0.4306090242    
 C    0.0628689046    1.2956695877    0.0349060903    
 C    0.66871468      0.282069173     1.0181769848    
 C    -0.3003510349   -0.9241875805   0.8924367203    
 H    -1.6303015928   0.5336193287    -1.1551768191   
 H    -0.1174060225   0.6034912186    -2.0646723855   
 H    -0.5063445892   -1.8677370029   -1.1799603616   
 H    -0.7014089701   1.8881009473    0.5394342711    
 H    0.8213214203    1.9764911786    -0.3473879561   
 H    0.8789469099    0.6438525234    2.0194423491    
 H    0.0700475091    -1.8120595102   1.3997151483    
 H    -1.3062443852   -0.6851971837   1.2466053307    
