# Supplementary material for: Fundamental Study of Density Functional Theory Applied to Triplet State Reactivity: Introduction of the TRIP50 Data Set
Source: J Chem Theory Comput. 2026 Mar 19;22(7):3530–42. doi: 10.1021/acs.jctc.6c00144 (PMC13085248; doi:10.1021/acs.jctc.6c00144)
Supplement: Supplementary file 3 [file ct6c00144_si_003.zip › XYZ/44-P1.xyz]

13
n1-p1-triplet-wb97xd0
 C    0.1231827816    -0.6748111705   -1.0488124908   
 C    -1.0613264748   0.1315218       -0.6379704373   
 C    -0.5886324005   0.9156744102    0.6048927864    
 C    0.6329651981    0.1952080537    1.0637938262    
 C    1.157014        -0.7343291705   0.0231933511    
 H    0.1701414237    -1.2514373095   -1.9618697432   
 H    -1.424752367    0.7863538644    -1.4350715171   
 H    -1.9070898146   -0.5209069259   -0.3770872999   
 H    -1.3583221129   0.9798701357    1.3792993976    
 H    -0.3509166029   1.9539226154    0.3318197261    
 H    1.148315437     0.4146976643    1.9882537015    
 H    1.3038645252    -1.7566866104   0.4123836568    
 H    2.155555407     -0.4390743569   -0.3428249574   
