# Supplementary material for: Fundamental Study of Density Functional Theory Applied to Triplet State Reactivity: Introduction of the TRIP50 Data Set
Source: J Chem Theory Comput. 2026 Mar 19;22(7):3530–42. doi: 10.1021/acs.jctc.6c00144 (PMC13085248; doi:10.1021/acs.jctc.6c00144)
Supplement: Supplementary file 3 [file ct6c00144_si_003.zip › XYZ/44-P2.xyz]

2
dinitrogen-neutral-wb97xd0
 N    -0.9464144508   -1.35181313     -2.4584116854   
 N    -1.4529589492   -2.23436831     -2.8431017146   
