# Supplementary material for: Fundamental Study of Density Functional Theory Applied to Triplet State Reactivity: Introduction of the TRIP50 Data Set
Source: J Chem Theory Comput. 2026 Mar 19;22(7):3530–42. doi: 10.1021/acs.jctc.6c00144 (PMC13085248; doi:10.1021/acs.jctc.6c00144)
Supplement: Supplementary file 3 [file ct6c00144_si_003.zip › XYZ/44-TS.xyz]

15
n1-ts2-triplet-wb97xd-c10
 C    -1.2883858444   0.1952726268    -0.5890270115   
 C    -0.1198108299   1.0634624161    -0.9110430915   
 N    0.6293891126    0.9401330261    2.5504917997    
 N    0.2823821405    -0.0723627629   2.1838198749    
 C    -0.6497561568   -1.0872807657   -0.0293983262   
 C    0.6725360248    -0.6278574919   0.530149239     
 C    1.1365674234    0.5486702627    -0.2933366582   
 H    -1.9332993397   0.0028807415    -1.4504607362   
 H    -1.9282668394   0.6641882151    0.1719717967    
 H    -0.1892926251   2.0045821482    -1.436496864    
 H    -0.4635790379   -1.8003924569   -0.8382656328   
 H    -1.2611384194   -1.5922965252   0.7190796921    
 H    1.4004951346    -1.3940033212   0.776413625     
 H    1.8666097263    0.2153409495    -1.0457907112   
 H    1.6580485304    1.2953019381    0.3180900043    
