# Supplementary material for: Fundamental Study of Density Functional Theory Applied to Triplet State Reactivity: Introduction of the TRIP50 Data Set
Source: J Chem Theory Comput. 2026 Mar 19;22(7):3530–42. doi: 10.1021/acs.jctc.6c00144 (PMC13085248; doi:10.1021/acs.jctc.6c00144)
Supplement: Supplementary file 3 [file ct6c00144_si_003.zip › XYZ/45-P1.xyz]

24
n2-i1-triplet-wb97xd0
 C    -0.8590173738   0.0046556458    -0.9204809742   
 N    -1.881803163    1.0337292389    -1.5219749911   
 N    -2.1068141975   1.1282915851    -2.6510800974   
 C    0.8461341652    0.0545940342    0.9933580551    
 C    -0.0623727574   0.7408746704    0.162323855     
 C    -0.2318757671   2.097644803     0.3029875015    
 C    1.1945520986    -1.4009742434   0.9401779756    
 C    1.5850527561    0.8050359262    2.0651832032    
 C    -1.7985465522   -1.0584812394   -0.3541207066   
 C    0.0213144427    -0.4934083678   -2.0588308692   
 H    -0.9300201743   2.6516546154    -0.3037818439   
 H    0.327150981     2.6601882512    1.0350692388    
 H    0.9105706131    -1.8901033993   1.879062996     
 H    0.7417458275    -1.9594298045   0.1291968486    
 H    2.280110254     -1.5167396476   0.8537055781    
 H    0.9034246549    1.3213718017    2.7462345258    
 H    2.196125257     0.1262477656    2.6598242029    
 H    2.2519378518    1.5632199501    1.6426583253    
 H    -1.2531699952   -1.8497773275   0.1535091209    
 H    -2.3831023941   -1.5070703221   -1.1588631222   
 H    -2.483137671    -0.6047968682   0.3628527883    
 H    -0.5853681856   -0.9631869397   -2.8332236398   
 H    0.5628220786    0.3405998731    -2.5058737578   
 H    0.7521771357    -1.2168550051   -1.7054915369   
