# Supplementary material for: Fundamental Study of Density Functional Theory Applied to Triplet State Reactivity: Introduction of the TRIP50 Data Set
Source: J Chem Theory Comput. 2026 Mar 19;22(7):3530–42. doi: 10.1021/acs.jctc.6c00144 (PMC13085248; doi:10.1021/acs.jctc.6c00144)
Supplement: Supplementary file 3 [file ct6c00144_si_003.zip › XYZ/45-R1.xyz]

24
n2-r1-triplet-wb97xd0
 C    -0.4788820798   -0.2275047965   -1.1775904155   
 N    -1.1092886009   1.0865230817    -0.8632671663   
 N    -1.3410192583   1.0962631026    0.3953766963    
 C    -0.0687579656   0.7153959964    1.0730636916    
 C    0.4001105073    -0.3570143933   0.0767104643    
 C    1.3750578646    -1.2265387451   0.2633002298    
 C    -0.3808968172   0.176867658     2.4581986666    
 C    0.9138844889    1.885437095     1.1333463816    
 C    -1.5141778827   -1.3505549844   -1.248993385    
 C    0.3063200497    -0.1092586338   -2.4720330436   
 H    1.6562210994    -1.9380024142   -0.5041667509   
 H    1.9332069671    -1.2635751797   1.1913891859    
 H    0.5302994476    -0.19162081     2.9324487972    
 H    -0.7977305458   0.9672347611    3.0837414225    
 H    -1.0987582555   -0.640746354    2.4016580826    
 H    0.5091143219    2.6830642643    1.7582245776    
 H    1.8599344189    1.5502668501    1.5616511288    
 H    1.103542464     2.2829140307    0.1368279343    
 H    -1.0106201859   -2.306678869    -1.4008091284   
 H    -2.0918900835   -1.4031538805   -0.3267639042   
 H    -2.197539863    -1.1780301937   -2.0819219171   
 H    -0.3707488341   0.0758026505    -3.3069296873   
 H    1.0239305995    0.7085268544    -2.4147625028   
 H    0.8486881434    -1.0356170904   -2.668700358    
