# Supplementary material for: Fundamental Study of Density Functional Theory Applied to Triplet State Reactivity: Introduction of the TRIP50 Data Set
Source: J Chem Theory Comput. 2026 Mar 19;22(7):3530–42. doi: 10.1021/acs.jctc.6c00144 (PMC13085248; doi:10.1021/acs.jctc.6c00144)
Supplement: Supplementary file 3 [file ct6c00144_si_003.zip › XYZ/45-TS.xyz]

24
n2-ts1-triplet-wb97xd-c10
 C    -0.4909757275   -0.2284012248   -1.1619811244   
 N    -1.2231650067   1.0532372813    -0.8805356259   
 N    -1.6291450366   1.1122291418    0.2529963797    
 C    0.0769430874    0.6623584574    1.1558065248    
 C    0.3701070573    -0.3693209931   0.1125121987    
 C    1.2742211985    -1.3231896345   0.2748172243    
 C    -0.3262510731   0.1806053158    2.5097454845    
 C    0.8951572922    1.9132456217    1.0793476661    
 C    -1.4712993801   -1.3916232227   -1.2847578986   
 C    0.3335652335    -0.048508535    -2.4252103972   
 H    1.4750282677    -2.0554052846   -0.4987006503   
 H    1.8520263169    -1.410928003    1.1870538398    
 H    0.530790603     -0.2747155305   3.0202334743    
 H    -0.6830170449   1.0067161841    3.1252768867    
 H    -1.1098570573   -0.5732990972   2.4363980408    
 H    0.502221462     2.682181798     1.7454003182    
 H    1.9286784749    1.6957286717    1.3742134776    
 H    0.917582257     2.3037568816    0.0607661105    
 H    -0.9278981853   -2.3282064969   -1.4189200506   
 H    -2.0847612457   -1.4712053989   -0.3877632443   
 H    -2.1243594817   -1.2413634015   -2.146136134    
 H    -0.3230531954   0.1184913374    -3.2802110014   
 H    1.0050802648    0.8045412013    -2.3295531659   
 H    0.931978919     -0.9400300692   -2.6174783336   
