# Supplementary material for: Fundamental Study of Density Functional Theory Applied to Triplet State Reactivity: Introduction of the TRIP50 Data Set
Source: J Chem Theory Comput. 2026 Mar 19;22(7):3530–42. doi: 10.1021/acs.jctc.6c00144 (PMC13085248; doi:10.1021/acs.jctc.6c00144)
Supplement: Supplementary file 3 [file ct6c00144_si_003.zip › XYZ/46-P1.xyz]

22
n2-p1-triplet-wb97xd0
 C    0.8857253503    -0.2259598011   0.8590966551    
 C    1.6806083007    0.3464414024    1.9910016049    
 C    0.1192451429    0.6129533829    -0.0090539574   
 C    -0.9105342492   0.0968427197    -0.8567290674   
 C    -1.6638766935   -1.1616314801   -0.5617636374   
 C    -1.437694859    0.8908653285    -2.0109386317   
 C    1.1089579949    -1.6835686552   0.6064499006    
 C    0.3853382943    1.9844665203    -0.0303210993   
 H    1.8378833275    -0.4099522341   2.7634324264    
 H    2.6774064909    0.6702352473    1.66318999      
 H    1.1924224722    1.2046118957    2.4533769369    
 H    -1.4403865299   -1.9588928298   -1.281114303    
 H    -1.4737712409   -1.5461913684   0.4379451543    
 H    -2.7389077728   -0.9692969269   -0.6465491235   
 H    -0.6662694596   1.4925008569    -2.4920250013   
 H    -1.8662334949   0.2251273542    -2.7637834076   
 H    -2.2423149175   1.5709669765    -1.7011406431   
 H    0.6085786419    -2.316079327    1.3498094144    
 H    0.7793769933    -1.9985537583   -0.3812651273   
 H    2.1782235357    -1.9066364594   0.6887655295    
 H    -0.1879865032   2.6631799978    -0.6445565404   
 H    1.1742101761    2.4185691579    0.5661749273    
