# Supplementary material for: Fundamental Study of Density Functional Theory Applied to Triplet State Reactivity: Introduction of the TRIP50 Data Set
Source: J Chem Theory Comput. 2026 Mar 19;22(7):3530–42. doi: 10.1021/acs.jctc.6c00144 (PMC13085248; doi:10.1021/acs.jctc.6c00144)
Supplement: Supplementary file 3 [file ct6c00144_si_003.zip › XYZ/46-TS.xyz]

24
n2-ts2-triplet-wb97xd-conf20
 C    -0.8244725695   0.0582161102    -0.8391656379   
 N    -1.6033190544   1.311099093     -1.7428213904   
 N    -2.6832635444   1.206551439     -2.0869440255   
 C    0.9293777452    0.0671506124    1.0058109641    
 C    -0.056918475    0.7574733609    0.2712527288    
 C    -0.3565720475   2.0635038311    0.5758383418    
 C    1.2267858411    -1.3978863208   0.9187124828    
 C    1.7628783519    0.7995915212    2.0171043138    
 C    -1.9365927494   -0.8370536392   -0.3437046581   
 C    0.0343917446    -0.5314413326   -1.9406233417   
 H    -1.096025285    2.62463676      0.027476214     
 H    0.1396690731    2.5781952158    1.3849602594    
 H    1.3072936688    -1.814421735    1.9272073326    
 H    0.4840047766    -1.9813761067   0.3841979041    
 H    2.197107743     -1.5708273315   0.437940204     
 H    1.1806131433    1.0553759431    2.9095835342    
 H    2.6005040992    0.182609235     2.3434032231    
 H    2.168459732     1.7317577799    1.6189375206    
 H    -1.5327289572   -1.6840987954   0.2118567603    
 H    -2.5246364642   -1.2229642574   -1.177199196    
 H    -2.6004577748   -0.2871225683   0.3238884158    
 H    -0.5943747575   -0.8876851183   -2.7581639373   
 H    0.7185624488    0.222711827     -2.3305980582   
 H    0.6271811113    -1.3725133735   -1.5852856143   
