# Supplementary material for: Fundamental Study of Density Functional Theory Applied to Triplet State Reactivity: Introduction of the TRIP50 Data Set
Source: J Chem Theory Comput. 2026 Mar 19;22(7):3530–42. doi: 10.1021/acs.jctc.6c00144 (PMC13085248; doi:10.1021/acs.jctc.6c00144)
Supplement: Supplementary file 3 [file ct6c00144_si_003.zip › XYZ/47-P1.xyz]

16
n5-i1-triplet0
 C    1.8337725414    -0.5931718011   -0.0000208794   
 C    0.4741123731    -0.2926322824   -0.0000046372   
 C    -0.5096918724   -1.3118862376   -0.0000426872   
 C    0.0249652293    1.0539494059    0.0000544772    
 C    -1.8509319694   -0.9985225165   -0.0000275398   
 H    -0.1887339444   -2.345719262    -0.0000858391   
 C    -1.3223187667   1.3481042406    0.0000681112    
 H    0.7539464289    1.8549139694    0.0000943171    
 C    -2.2703021569   0.3298704079    0.0000269669    
 H    -2.5851271641   -1.7946612621   -0.0000587411   
 H    -1.6424293566   2.3829000476    0.0001137915    
 H    -3.3258661896   0.5682655851    0.0000389268    
 C    3.0773035398    0.1809668445    -0.0000217039   
 H    3.1487596936    0.8236851641    -0.8863594655   
 H    3.1493303173    0.822814839     0.8868981831    
 H    3.9507002966    -0.4742391424   -0.0006242806   
