# Supplementary material for: Fundamental Study of Density Functional Theory Applied to Triplet State Reactivity: Introduction of the TRIP50 Data Set
Source: J Chem Theory Comput. 2026 Mar 19;22(7):3530–42. doi: 10.1021/acs.jctc.6c00144 (PMC13085248; doi:10.1021/acs.jctc.6c00144)
Supplement: Supplementary file 3 [file ct6c00144_si_003.zip › XYZ/47-R1.xyz]

18
n5-r1-triplet0
 C    1.329263006     0.2289795443    -0.0000262835   
 N    2.0830508678    -0.928167305    0.0000107612    
 N    3.2762720582    -0.98761312     0.0000330461    
 C    -0.0997885449   0.0742376041    0.0000156351    
 C    -0.6985097451   -1.1991221186   -0.000077331    
 C    -0.9402214394   1.2004857927    0.0001644675    
 C    -2.0713332247   -1.331115046    -0.0000334915   
 H    -0.0655820658   -2.0756474619   -0.0001877173   
 C    -2.3145382855   1.0584700673    0.0002137268    
 H    -0.5121702238   2.1939861884    0.0002596785    
 C    -2.8878791287   -0.2056816923   0.0001112992    
 H    -2.5131664017   -2.3193811903   -0.0001127972   
 H    -2.9440174059   1.9391471143    0.0003344071    
 H    -3.9648016801   -0.3144697941   0.0001460862    
 C    2.0026314006    1.5608161434    -0.0000494014   
 H    1.717331928     2.1423127806    -0.8803805705   
 H    1.7180515771    2.1419637831    0.8807543421    
 H    3.0833163079    1.4376957098    -0.0004938572   
