# Supplementary material for: Fundamental Study of Density Functional Theory Applied to Triplet State Reactivity: Introduction of the TRIP50 Data Set
Source: J Chem Theory Comput. 2026 Mar 19;22(7):3530–42. doi: 10.1021/acs.jctc.6c00144 (PMC13085248; doi:10.1021/acs.jctc.6c00144)
Supplement: Supplementary file 3 [file ct6c00144_si_003.zip › XYZ/47-TS.xyz]

18
n5-ts1-triplet0
 C    1.2291408236    0.4114091292    0.0000027492    
 N    2.3124390108    -1.1085351776   0.000007403     
 N    3.4238229554    -0.9754023284   0.0000088674    
 C    -0.1454523782   0.1420850076    0.0000011207    
 C    -0.6701015676   -1.1718938777   0.0000027908    
 C    -1.068481293    1.2174251324    -0.0000023573   
 C    -2.0310888247   -1.3857897358   0.0000010714    
 H    0.0104130768    -2.0110022335   0.0000054369    
 C    -2.4276114384   0.9846819263    -0.0000040297   
 H    -0.6986206383   2.2348798077    -0.0000037053   
 C    -2.9208630341   -0.3152722475   -0.0000023381   
 H    -2.4096929756   -2.4002708563   0.0000023946    
 H    -3.1128470549   1.8231979514    -0.0000066809   
 H    -3.9882716513   -0.4933887407   -0.0000036595   
 C    1.9721184577    1.6781469663    0.0000014851    
 H    1.735983919     2.2799220815    -0.884348716    
 H    1.7359814552    2.2799252983    0.8843488415    
 H    3.0484851576    1.4927218965    0.0000033261    
