# Supplementary material for: Fundamental Study of Density Functional Theory Applied to Triplet State Reactivity: Introduction of the TRIP50 Data Set
Source: J Chem Theory Comput. 2026 Mar 19;22(7):3530–42. doi: 10.1021/acs.jctc.6c00144 (PMC13085248; doi:10.1021/acs.jctc.6c00144)
Supplement: Supplementary file 3 [file ct6c00144_si_003.zip › XYZ/48-P1.xyz]

34
FRAG2-P1_rdkit_conf_134_wb97xd0
 O    1.5930647774    -1.8899610159   -1.8226572085   
 C    1.9122094126    -1.1214149808   -0.955311169    
 O    3.054935493     -1.0843013886   -0.3089882857   
 C    4.0094352348    -2.0966456791   -0.6752703366   
 C    5.2305812536    -1.8966332129   0.1854146851    
 N    1.0241638118    -0.1081404197   -0.5375116519   
 N    1.3713766924    0.6710769478    0.4732530823    
 C    0.4819768093    1.7089527071    0.7232199394    
 O    0.7362606242    2.2019965698    1.9270941588    
 C    -0.1173074831   3.2633062914    2.377968793     
 C    -1.4137901359   2.7238466627    2.9416269757    
 O    -0.3577436762   2.1352918858    -0.0413916547   
 C    -0.235845128    -0.0985901298   -1.1895491794   
 C    -1.3846611875   -0.6333888623   -0.4846982152   
 O    -2.4779984702   -0.5966025239   -1.2514005155   
 C    -3.6874063124   -1.0679099175   -0.6454794049   
 C    -4.792871516    -0.9345752444   -1.6630082199   
 O    -1.3531300969   -1.0391871566   0.6537621773    
 H    3.5544379954    -3.0756905129   -0.5193325411   
 H    4.2354018264    -1.9944487584   -1.7377127775   
 H    5.9771421104    -2.6512602321   -0.0652498389   
 H    5.6656701042    -0.9109692016   0.0205060231    
 H    4.9806431567    -1.9935810032   1.2417905347    
 H    0.4680515458    3.7697996253    3.1433665829    
 H    -0.2992482761   3.9502430466    1.5513512863    
 H    -1.2182881656   2.0219373194    3.7525169448    
 H    -2.0120607344   3.5484654073    3.3326893357    
 H    -1.9900548159   2.2165803056    2.1684251091    
 H    -0.2956440803   0.2723027127    -2.1999901687   
 H    -3.5447724315   -2.1040384814   -0.333028066    
 H    -3.8855246159   -0.4757273207   0.2499933836    
 H    -5.7309519269   -1.2859909006   -1.2313283677   
 H    -4.920166268    0.1054145917    -1.9645564881   
 H    -4.5779855271   -1.5298571309   -2.5508149224   
