# Supplementary material for: Fundamental Study of Density Functional Theory Applied to Triplet State Reactivity: Introduction of the TRIP50 Data Set
Source: J Chem Theory Comput. 2026 Mar 19;22(7):3530–42. doi: 10.1021/acs.jctc.6c00144 (PMC13085248; doi:10.1021/acs.jctc.6c00144)
Supplement: Supplementary file 3 [file ct6c00144_si_003.zip › XYZ/48-R1.xyz]

36
FRAG2-I1_rdkit_conf_50_wb97xd0
 N    1.0936517708    -2.8995261114   2.0173662571    
 N    1.1839280471    -1.8540441192   1.5166810404    
 C    0.0099705258    -0.9468949151   1.3345279887    
 N    0.5013946822    0.3801512513    0.9815677972    
 N    1.4806315521    0.6427909462    0.1393941014    
 C    1.8110221515    -0.3541593188   -0.7730981703   
 O    3.0899694525    -0.2329568986   -1.0922532136   
 C    3.6058475615    -1.1858979752   -2.0361881385   
 C    3.9413348442    -2.4993810468   -1.3650661067   
 O    1.0379247453    -1.1435809138   -1.2641554309   
 C    -0.0900435614   1.4612471528    1.6730216687    
 O    0.3571809114    2.6176257787    1.241977675     
 C    -0.2139467345   3.7900846462    1.8523684022    
 C    -1.5276883204   4.1591164231    1.2023119917    
 O    -0.9027003054   1.2795153894    2.5416336869    
 C    -1.02054104     -1.5311800663   0.3579110001    
 O    -1.7029553338   -0.5519233269   -0.2147604738   
 C    -2.7314796565   -0.9382270906   -1.143747688    
 C    -4.0299839282   -1.2430748682   -0.4319485115   
 O    -1.2155977634   -2.70225841     0.2388726778    
 H    -0.489956876    -0.8382427134   2.2959050863    
 H    2.8778381873    -1.3228088583   -2.8356203185   
 H    4.4952546415    -0.705004974    -2.4392693242   
 H    4.3894941105    -3.1759607341   -2.0945176063   
 H    3.0444364781    -2.9713384985   -0.96520376     
 H    4.6528349358    -2.3463927816   -0.5532126602   
 H    -0.3325362887   3.61116654      2.9205057474    
 H    0.5399675859    4.5588626303    1.6963749442    
 H    -1.3984653922   4.3082231058    0.1300757009    
 H    -2.2735445082   3.3822045555    1.3680208327    
 H    -1.898596411    5.0882745276    1.637654626     
 H    -2.829101669    -0.0800062654   -1.8059377698   
 H    -2.3761350266   -1.7944562895   -1.7160076656   
 H    -4.353283446    -0.3897164346   0.1651918879    
 H    -4.8050309645   -1.4613486164   -1.1683834269   
 H    -3.9208949576   -2.1110817201   0.2173071522    
