# Supplementary material for: Fundamental Study of Density Functional Theory Applied to Triplet State Reactivity: Introduction of the TRIP50 Data Set
Source: J Chem Theory Comput. 2026 Mar 19;22(7):3530–42. doi: 10.1021/acs.jctc.6c00144 (PMC13085248; doi:10.1021/acs.jctc.6c00144)
Supplement: Supplementary file 3 [file ct6c00144_si_003.zip › XYZ/48-TS.xyz]

36
frag2-ts2-triplet-unfrz-conf100
 N    -0.0102455867   1.409491397     3.2202035189    
 N    0.5262811737    0.4176327339    3.1573349667    
 C    0.3886297547    -0.520271307    1.6988073608    
 N    -0.1656468309   0.2821096724    0.6439512456    
 N    -1.257492386    -0.0085923231   -0.041960662    
 C    -2.2345265252   -0.7736500773   0.5913662961    
 O    -3.0031109954   -1.3158890946   -0.3443671632   
 C    -4.123688427    -2.0775737892   0.1275445126    
 C    -4.8551692096   -2.6080676135   -1.0797592738   
 O    -2.4146360935   -0.8815669064   1.7817689275    
 C    0.6374981942    1.353926731     0.1822255169    
 O    0.0458420063    2.0342803109    -0.7716518401   
 C    0.7543013181    3.1903087682    -1.2574731556   
 C    0.5241239808    4.387319372     -0.3637854073   
 O    1.7190891875    1.5617013834    0.6614161541    
 C    1.7433123931    -1.1359388528   1.4447127723    
 O    1.9522445823    -1.3120094261   0.1421468629    
 C    3.2334682286    -1.8404473273   -0.243178097    
 C    4.2721142278    -0.7438300597   -0.312802698    
 O    2.4760205617    -1.4791514195   2.3252389007    
 H    -0.3302912119   -1.2501931594   2.0443782802    
 H    -3.7592832926   -2.8822298186   0.7688413041    
 H    -4.7568904941   -1.4286424639   0.7348778359    
 H    -5.7168463656   -3.19243116     -0.7547913629   
 H    -4.2075195888   -3.2508627446   -1.6762860251   
 H    -5.2090820186   -1.7916018111   -1.7093346936   
 H    0.3451219288    3.3477918524    -2.2532587562   
 H    1.8137549237    2.9476701202    -1.3356550423   
 H    -0.5407701582   4.6030245114    -0.2749934899   
 H    1.0186581327    5.2597457666    -0.7936797543   
 H    0.9364320317    4.214794928     0.6298814028    
 H    3.5210736825    -2.6174617648   0.4646153003    
 H    3.0564574101    -2.2891140921   -1.2190128532   
 H    3.9622170411    0.0383021949    -1.0058738204   
 H    4.428722924     -0.2973052019   0.6682663017    
 H    5.2187385006    -1.1621383294   -0.6589333649   
