# Supplementary material for: Fundamental Study of Density Functional Theory Applied to Triplet State Reactivity: Introduction of the TRIP50 Data Set
Source: J Chem Theory Comput. 2026 Mar 19;22(7):3530–42. doi: 10.1021/acs.jctc.6c00144 (PMC13085248; doi:10.1021/acs.jctc.6c00144)
Supplement: Supplementary file 3 [file ct6c00144_si_003.zip › XYZ/49-P1.xyz]

19
ENT2-P1_rdkit_conf_1_wb97xd0
 C    -4.1441209331   -0.7469347841   0.0003624832    
 C    -2.7223054801   -0.6870450223   0.4329937312    
 C    -1.7067685612   -0.194970995    -0.3156797978   
 C    -0.3716270413   -0.1560483381   0.1311818703    
 C    0.706284372     0.3569357197    -0.6417064801   
 C    2.0827678595    0.3160647989    0.0101493007    
 O    3.0177379792    0.8139773878    -0.7855636748   
 C    4.3443399675    0.8184142674    -0.2599344814   
 O    2.2787769519    -0.1176650561   1.111151177     
 N    0.5935237183    0.8386134154    -1.8211938244   
 H    -4.2776614984   -0.3430131921   -1.0032217251   
 H    -4.5089996051   -1.777989831    0.0100568489    
 H    -4.7823615727   -0.1844176529   0.6877651874    
 H    -2.4935553156   -1.0691540508   1.4245497478    
 H    -1.9223609478   0.1898000972    -1.3082413801   
 H    -0.1195473951   -0.5310705591   1.115741612     
 H    4.9647403657    1.2541072323    -1.0376478738   
 H    4.3922077895    1.4179996935    0.6487720698    
 H    4.6688293468    -0.1974031308   -0.0355347909   
