# Supplementary material for: Fundamental Study of Density Functional Theory Applied to Triplet State Reactivity: Introduction of the TRIP50 Data Set
Source: J Chem Theory Comput. 2026 Mar 19;22(7):3530–42. doi: 10.1021/acs.jctc.6c00144 (PMC13085248; doi:10.1021/acs.jctc.6c00144)
Supplement: Supplementary file 3 [file ct6c00144_si_003.zip › XYZ/49-R1.xyz]

21
ent2-r1-triplet-wb97xd0
 C    -0.2425445853   -3.8972514954   -0.0510476987   
 C    0.5792680389    -2.66185584     -0.1534895132   
 C    0.2136559762    -1.4393292672   0.3623790879    
 C    0.9750922328    -0.2905300856   0.2739527896    
 C    0.5500628017    0.9958506135    0.8363922544    
 N    0.8499920426    1.2047535502    2.1502873017    
 N    0.5630413358    2.2562231003    2.7439931839    
 N    0.395863359     3.1031293857    3.4579496867    
 C    -0.1215756201   2.0225785356    0.0560783124    
 O    -0.4698704037   3.0963656045    0.4997272976    
 O    -0.3094158799   1.6470379335    -1.2173207467   
 C    -0.9636664273   2.6005849924    -2.0467523268   
 H    0.3004861698    -4.6899072193   0.4730163313    
 H    -1.176654218    -3.7157032184   0.4818245229    
 H    -0.4862760036   -4.2918591102   -1.0423698869   
 H    1.5320702546    -2.7379527947   -0.669429314    
 H    -0.7410214714   -1.3708229937   0.8791125205    
 H    1.9301260238    -0.3220612075   -0.2432471391   
 H    -1.0340210206   2.1382372776    -3.027639989    
 H    -1.9578320914   2.8284371903    -1.661624191    
 H    -0.386780514    3.5240740482    -2.1017904835   
