# Supplementary material for: Fundamental Study of Density Functional Theory Applied to Triplet State Reactivity: Introduction of the TRIP50 Data Set
Source: J Chem Theory Comput. 2026 Mar 19;22(7):3530–42. doi: 10.1021/acs.jctc.6c00144 (PMC13085248; doi:10.1021/acs.jctc.6c00144)
Supplement: Supplementary file 3 [file ct6c00144_si_003.zip › XYZ/49-TS.xyz]

21
ent2-ts1-triplet-wb97xd-c10
 C    0.1050303864    -4.0902377526   0.4215324079    
 C    0.4236655492    -2.7566815123   -0.1521241622   
 C    0.1585591957    -1.5554404881   0.4772359159    
 C    0.4403131576    -0.3192784129   -0.0571399603   
 C    0.2039081577    0.9382571254    0.6595111808    
 N    0.3775908857    0.9279993134    1.9560744357    
 N    0.3257020998    2.0065648392    2.6776850868    
 N    -0.1583961061   2.5594350999    3.5541007958    
 C    -0.159321758    2.1799313551    -0.0537592117   
 O    -0.2859826001   3.2530535411    0.4821205915    
 O    -0.2889735893   1.9796669783    -1.3697380063   
 C    -0.6164795557   3.1348941748    -2.1377777672   
 H    1.007645653     -4.7006733288   0.5254505957    
 H    -0.3632489686   -4.0050192087   1.4026284493    
 H    -0.5717349456   -4.6490270798   -0.2327539929   
 H    0.8979217889    -2.7330399303   -1.1288607285   
 H    -0.3010281834   -1.5867604823   1.4618191685    
 H    0.8625066809    -0.2431313445   -1.0514694344   
 H    -0.6948418915   2.7925859691    -3.1658517643   
 H    -1.5627495881   3.5599034279    -1.803442969    
 H    0.1639686316    3.8899307161    -2.0447556311   
