# Supplementary material for: Fundamental Study of Density Functional Theory Applied to Triplet State Reactivity: Introduction of the TRIP50 Data Set
Source: J Chem Theory Comput. 2026 Mar 19;22(7):3530–42. doi: 10.1021/acs.jctc.6c00144 (PMC13085248; doi:10.1021/acs.jctc.6c00144)
Supplement: Supplementary file 3 [file ct6c00144_si_003.zip › XYZ/5-P1.xyz]

19
CA6-P1_rdkit_conf_3_wb97xd0
 O    -0.3593277358   -1.2432156331   2.060656395     
 C    -0.6800833863   -0.8294925363   0.9819939104    
 C    0.2571771457    -0.7377624849   -0.228725951    
 C    1.6699523609    -0.2320181513   0.2079809211    
 C    2.581390791     -0.3108626967   -0.934458266    
 N    3.271417937     -0.3656966786   -1.8492133967   
 C    1.6368304742    1.1411353748    0.7878034971    
 C    -0.4819242614   0.1233007273    -1.1831684804   
 C    -1.8044988314   0.5698529441    -0.6523548952   
 C    -2.0442413152   -0.2966122967   0.5899849505    
 H    0.3969110782    -1.7594623994   -0.6127006573   
 H    2.0200123867    -0.940400955    0.966296259     
 H    1.2671143315    1.2725851489    1.7943131158    
 H    1.8976124422    2.0039574343    0.1935836756    
 H    -0.0749234983   0.4430654891    -2.1315475696   
 H    -1.7735355794   1.6333244249    -0.3796741259   
 H    -2.6025312056   0.4741232604    -1.3927120304   
 H    -2.5084898734   0.2168972633    1.4299971724    
 H    -2.6688632605   -1.1627182351   0.3519454756    
