# Supplementary material for: Fundamental Study of Density Functional Theory Applied to Triplet State Reactivity: Introduction of the TRIP50 Data Set
Source: J Chem Theory Comput. 2026 Mar 19;22(7):3530–42. doi: 10.1021/acs.jctc.6c00144 (PMC13085248; doi:10.1021/acs.jctc.6c00144)
Supplement: Supplementary file 3 [file ct6c00144_si_003.zip › XYZ/5-R1.xyz]

12
cyclopentenone-triplet-wb97xd0
 C    0.7927183308    0.7454394837    -0.3427446254   
 C    -0.2003533756   -0.1482743079   -1.1271418072   
 C    -0.9693566182   -0.8952840491   -0.0770020186   
 C    -0.5383953122   -0.5379775751   1.1905764445    
 C    0.4736735207    0.401996042     1.114501686     
 O    1.1469597878    0.9952749928    2.0417410947    
 H    0.6413826192    1.8120363975    -0.5192614915   
 H    1.8380640415    0.5197172154    -0.5618321036   
 H    0.3372119084    -0.8234901635   -1.7989347999   
 H    -0.853929533    0.4626502468    -1.7562689606   
 H    -1.7485841707   -1.6103278151   -0.2892176398   
 H    -0.9193901988   -0.9217594675   2.1255852213    
