# Supplementary material for: Fundamental Study of Density Functional Theory Applied to Triplet State Reactivity: Introduction of the TRIP50 Data Set
Source: J Chem Theory Comput. 2026 Mar 19;22(7):3530–42. doi: 10.1021/acs.jctc.6c00144 (PMC13085248; doi:10.1021/acs.jctc.6c00144)
Supplement: Supplementary file 3 [file ct6c00144_si_003.zip › XYZ/5-R2.xyz]

7
cyanoethene-singlet-wb97xd0
 C    0.312408649     0.3700146744    0.0033974496    
 C    -0.3221022552   -0.2923892995   -0.9548023276   
 C    0.1560999343    0.054869268     1.3894709483    
 N    0.0424435283    -0.184563603    2.5072099231    
 H    0.985145828     1.1886018824    -0.2212926153   
 H    -0.1797388982   -0.0262751884   -1.9935255994   
 H    -0.9942577863   -1.1102557339   -0.7304567788   
