# Supplementary material for: Fundamental Study of Density Functional Theory Applied to Triplet State Reactivity: Introduction of the TRIP50 Data Set
Source: J Chem Theory Comput. 2026 Mar 19;22(7):3530–42. doi: 10.1021/acs.jctc.6c00144 (PMC13085248; doi:10.1021/acs.jctc.6c00144)
Supplement: Supplementary file 3 [file ct6c00144_si_003.zip › XYZ/5-TS.xyz]

19
ca6-ts1-triplet-wb97xd-conf20
 C    0.5395459839    1.3678976769    -0.4647262973   
 C    -0.2805213595   0.6456110742    -1.5401713218   
 C    -1.4235351313   0.0311852712    -0.7933290027   
 C    -1.3092043479   0.1763007662    0.5688299226    
 C    -0.2343544035   1.1826948275    0.8303683533    
 O    -0.0343092744   1.7511176952    1.8717201443    
 C    -0.1447010435   -1.2659315697   2.8273118347    
 C    -0.3704716509   -1.557770137    1.4067213314    
 C    0.7679156299    -1.7904880363   0.5847197786    
 N    1.6775587795    -1.9177843102   -0.1126732874   
 H    1.5284186386    0.9245144261    -0.3340742921   
 H    0.6787221918    2.4310393035    -0.6568656607   
 H    -0.6473438205   1.3261673875    -2.3132030669   
 H    0.3041014796    -0.1232275925   -2.053911859    
 H    -0.2356733284   -0.2554081855   3.2043679816    
 H    0.2169445903    -2.0479946439   3.4837233212    
 H    -1.1985463134   -2.2203811569   1.1641195625    
 H    -2.2222461458   -0.5027313885   -1.2905141255   
 H    -2.1273081246   0.0547834922    1.2663581833    
