# Supplementary material for: Fundamental Study of Density Functional Theory Applied to Triplet State Reactivity: Introduction of the TRIP50 Data Set
Source: J Chem Theory Comput. 2026 Mar 19;22(7):3530–42. doi: 10.1021/acs.jctc.6c00144 (PMC13085248; doi:10.1021/acs.jctc.6c00144)
Supplement: Supplementary file 3 [file ct6c00144_si_003.zip › XYZ/50-R1.xyz]

22
FRAG2-R1_rdkit_conf_1_wb97xd0
 O    -1.3282859112   -1.5191507498   0.3232543638    
 C    -1.5781357063   -0.5626028371   -0.3517388629   
 O    -2.7713625904   -0.0502073254   -0.6003742205   
 C    -3.8767491517   -0.7139543375   0.0350421077    
 C    -5.1345414462   0.0185247261    -0.3574815196   
 N    -0.6116804444   0.2192508016    -1.0215974979   
 N    0.5975842622    -0.0335285539   -1.060438081    
 C    1.5765040415    0.5808722771    -0.2490943228   
 O    2.7645701395    0.1401496253    -0.6264742381   
 C    3.8815292267    0.6475688936    0.1226199246    
 C    5.1316105771    0.0261447299    -0.4463756523   
 O    1.3396364212    1.3613334472    0.6271404934    
 H    -3.716640595    -0.7011822876   1.1143490139    
 H    -3.8917566963   -1.7553964559   -0.2905803577   
 H    -5.9943473372   -0.4620431687   0.1107485876    
 H    -5.2749874915   -0.0002367655   -1.4383138856   
 H    -5.0983365461   1.0572342175    -0.0289466832   
 H    3.7404199351    0.3919170568    1.1740261303    
 H    3.8915018731    1.7356063691    0.0393734605    
 H    5.2530088887    0.2880118852    -1.4975480893   
 H    5.1003119071    -1.0599561349   -0.3593809989   
 H    5.9999466442    0.3917445869    0.1029903282    
