# Supplementary material for: Fundamental Study of Density Functional Theory Applied to Triplet State Reactivity: Introduction of the TRIP50 Data Set
Source: J Chem Theory Comput. 2026 Mar 19;22(7):3530–42. doi: 10.1021/acs.jctc.6c00144 (PMC13085248; doi:10.1021/acs.jctc.6c00144)
Supplement: Supplementary file 3 [file ct6c00144_si_003.zip › XYZ/50-R2.xyz]

14
FRAG2-R2_rdkit_conf_1_wb97xd
 O    1.3159248657    -0.2344304328   -1.1526270018   
 C    1.1180222183    0.0274808292    0.0077252908    
 C    2.1463018047    0.3474546695    0.9824205542    
 N    3.3794196352    0.3494631998    0.5611362113    
 N    4.4286581595    0.3456553059    0.1795905111    
 O    -0.091252151    0.0645778991    0.5839105431    
 C    -1.2017558218   -0.2340806743   -0.2716073551   
 C    -2.4576367923   -0.1391699072   0.5589821543    
 H    1.9764921328    0.5818159864    2.0190815658    
 H    -1.0671218301   -1.232842326    -0.6903687071   
 H    -1.2098631071   0.4747553726    -1.1013725202   
 H    -2.577923789    0.8634452063    0.9704154818    
 H    -2.4342545197   -0.8521757547   1.3836446769    
 H    -3.3250108051   -0.3618493737   -0.0638314052   
