# Supplementary material for: Fundamental Study of Density Functional Theory Applied to Triplet State Reactivity: Introduction of the TRIP50 Data Set
Source: J Chem Theory Comput. 2026 Mar 19;22(7):3530–42. doi: 10.1021/acs.jctc.6c00144 (PMC13085248; doi:10.1021/acs.jctc.6c00144)
Supplement: Supplementary file 3 [file ct6c00144_si_003.zip › XYZ/50-TS.xyz]

36
frag2-ts1-triplet-wb97xd-c5-r0
 N    -1.0020474847   0.7811529901    0.2018930225    
 N    0.0433563002    0.2629086849    0.7530650263    
 C    1.050268423     1.0971849518    1.2386416278    
 C    -1.9875689881   -0.0822464073   -0.2320285035   
 O    -2.0387265493   -1.2922032882   -0.1088796976   
 O    2.0717972849    0.6392929839    1.6908164277    
 O    0.7607519059    2.3858930292    1.1525560945    
 C    1.7651823763    3.2829855358    1.6488098731    
 H    2.692292074     3.1130302892    1.098851261     
 H    1.9538010081    3.0546992789    2.6990979606    
 C    1.2482414045    4.6872673105    1.4613713576    
 H    1.9884171549    5.3994405143    1.828652463     
 H    1.0605951198    4.894724739     0.4077849065    
 H    0.3204129175    4.8364708546    2.0137397733    
 C    -4.0569475606   -0.1064364778   -1.3335042975   
 H    -4.5263166029   -0.6492154583   -0.5106675674   
 H    -3.6993913589   -0.8437792999   -2.0549764992   
 O    -2.9404955511   0.6312856031    -0.8283216276   
 C    -5.0067658652   0.8804193003    -1.9662845891   
 H    -4.5234967644   1.4148079284    -2.7845222873   
 H    -5.8733723749   0.3502751302    -2.3636177725   
 H    -5.3537209844   1.6097742533    -1.2340358823   
 C    0.5965642148    -1.6669313229   0.9011822515    
 C    1.8407282628    -1.7782396042   0.0730703345    
 O    2.8697004575    -2.2506726333   0.4632536332    
 O    1.6016267379    -1.3109257453   -1.1447293275   
 C    2.6938616588    -1.3554981494   -2.0802360398   
 H    2.4626088659    -0.5692134772   -2.7963657824   
 H    3.6145463792    -1.1051142386   -1.5540723836   
 N    0.7717045818    -2.0011900223   2.1749067118    
 N    0.8560712986    -2.0454261863   3.2960781579    
 H    -0.3590739496   -1.987128074    0.4909212423    
 C    2.7898515965    -2.7068381216   -2.751733966    
 H    3.5802051113    -2.6828028976   -3.5036285341   
 H    3.0318116505    -3.4832926162   -2.0267291367   
 H    1.8518624194    -2.9597875872   -3.2470174391   
