# Supplementary material for: Fundamental Study of Density Functional Theory Applied to Triplet State Reactivity: Introduction of the TRIP50 Data Set
Source: J Chem Theory Comput. 2026 Mar 19;22(7):3530–42. doi: 10.1021/acs.jctc.6c00144 (PMC13085248; doi:10.1021/acs.jctc.6c00144)
Supplement: Supplementary file 3 [file ct6c00144_si_003.zip › XYZ/51-R1.xyz]

14
N7-R1_rdkit_conf_1_wb97xd0
 C    -2.1023860515   0.4262727288    -0.3639323778   
 C    -0.9263364157   0.4302706762    0.5422993494    
 C    0.3496044057    -0.0370088594   0.1575694501    
 N    0.6298743152    -0.5222185497   -1.0381425011   
 C    1.9243747555    -0.8889425855   -1.1152442861   
 C    2.6699607893    -0.6957206746   0.0155285745    
 S    1.7097710533    -0.0195989701   1.2462802194    
 N    -1.0256446749   0.9045732166    1.8438013132    
 N    -2.0231063744   1.3341233056    2.3317133816    
 H    -2.4879939791   1.4418184445    -0.4838665027   
 H    -2.9087295037   -0.1707567536   0.0694511511    
 H    -1.8285942057   0.0216588794    -1.3345530874   
 H    2.3055254417    -1.3061341993   -2.0366632207   
 H    3.7136804443    -0.9182366589   0.1655585365    
