# Supplementary material for: Fundamental Study of Density Functional Theory Applied to Triplet State Reactivity: Introduction of the TRIP50 Data Set
Source: J Chem Theory Comput. 2026 Mar 19;22(7):3530–42. doi: 10.1021/acs.jctc.6c00144 (PMC13085248; doi:10.1021/acs.jctc.6c00144)
Supplement: Supplementary file 3 [file ct6c00144_si_003.zip › XYZ/51-TS.xyz]

14
n6-ts1-triplet-unfrz0
 C    1.1995133962    0.4176454846    0.1217451568    
 N    2.2552549401    -1.1140726817   0.2348355212    
 N    3.365350666     -0.9962057643   0.3029652733    
 C    1.9275354915    1.6885230719    0.131596739     
 H    1.2193685687    2.5160203647    0.0609815931    
 H    2.5121309942    1.7983459837    1.0494831118    
 H    2.6266405371    1.7463863929    -0.7075846906   
 C    -0.1415563448   0.1244380159    0.0438296044    
 S    -0.76283365     -1.5187719364   0.0518793499    
 C    -2.3143811064   0.4732477057    -0.1065720784   
 C    -2.3442015184   -0.8955615082   -0.0684095837   
 H    -3.1941754879   1.0976077094    -0.1814539775   
 H    -3.2074973336   -1.5392481146   -0.1050385892   
 N    -1.1020571529   1.0492892764    -0.0452854301   
