# Supplementary material for: Fundamental Study of Density Functional Theory Applied to Triplet State Reactivity: Introduction of the TRIP50 Data Set
Source: J Chem Theory Comput. 2026 Mar 19;22(7):3530–42. doi: 10.1021/acs.jctc.6c00144 (PMC13085248; doi:10.1021/acs.jctc.6c00144)
Supplement: Supplementary file 3 [file ct6c00144_si_003.zip › XYZ/6-P1.xyz]

19
CA6-P2_rdkit_conf_6_wb97xd0
 O    -3.5032842121   0.744192484     0.3995888917    
 C    -2.3421170563   0.3798411245    0.332180691     
 C    -1.2021022152   1.2176321261    0.071938834     
 C    0.0625472128    0.4393240239    0.0882736196    
 C    -0.416473294    -1.0271206229   -0.0457000093   
 C    -1.8317648326   -1.0423590785   0.536184207     
 C    1.0759713653    0.8798386576    -0.9667991743   
 C    2.4003138038    0.1960929507    -0.8962234646   
 C    2.835363981     -0.5022130607   0.2169610173    
 N    3.1821828219    -1.0929084493   1.1549469132    
 H    -1.2746077873   2.2891149665    -0.0615430186   
 H    0.5290202569    0.5693250004    1.0778660165    
 H    -0.4496130841   -1.2886840061   -1.1068726279   
 H    0.258893224     -1.7257252415   0.444366857     
 H    -2.498646335    -1.7689126538   0.0750293315    
 H    -1.8207324994   -1.2444859502   1.6112168095    
 H    0.6569177879    0.7271282382    -1.9668120834   
 H    1.2471819859    1.9618016242    -0.8841525777   
 H    3.0910488765    0.2882178671    -1.7241502322   
