# Supplementary material for: Fundamental Study of Density Functional Theory Applied to Triplet State Reactivity: Introduction of the TRIP50 Data Set
Source: J Chem Theory Comput. 2026 Mar 19;22(7):3530–42. doi: 10.1021/acs.jctc.6c00144 (PMC13085248; doi:10.1021/acs.jctc.6c00144)
Supplement: Supplementary file 3 [file ct6c00144_si_003.zip › XYZ/6-TS.xyz]

19
ca6-ts2-triplet-wb97xd-conf20
 C    0.1794437443    2.098965557     -0.6631228868   
 C    0.7827535058    0.6793212827    -0.7767068524   
 C    0.3841811932    0.0314850316    0.5211589308    
 C    -0.9019870769   0.6524179217    0.9153098577    
 C    -1.042274182    1.9134759674    0.2382062793    
 O    -1.9918178523   2.6772587192    0.3146774299    
 C    -0.4750731254   -2.3833378725   -0.1170186747   
 C    -1.7778143356   -2.1694720512   -0.3289738762   
 C    -2.7362876669   -2.2637548239   0.7219442082    
 N    -3.5057221534   -2.3285899888   1.5741511386    
 H    0.8708213222    2.7870892971    -0.1681486098   
 H    -0.0986496068   2.538383128     -1.6197549946   
 H    0.3038828061    0.1675417718    -1.619408763    
 H    1.8579255839    0.6690612386    -0.9466977564   
 H    0.2296822101    -2.3414874054   -0.9353416341   
 H    -0.1051226688   -2.7037522023   0.8472346652    
 H    -2.1601248849   -1.8946608337   -1.3038148406   
 H    -1.6599314962   0.2277033434    1.5584360492    
 H    1.1406489836    -0.1249589909   1.2876493597    
