# Supplementary material for: Fundamental Study of Density Functional Theory Applied to Triplet State Reactivity: Introduction of the TRIP50 Data Set
Source: J Chem Theory Comput. 2026 Mar 19;22(7):3530–42. doi: 10.1021/acs.jctc.6c00144 (PMC13085248; doi:10.1021/acs.jctc.6c00144)
Supplement: Supplementary file 3 [file ct6c00144_si_003.zip › XYZ/7-P1.xyz]

28
CA7-P1_rdkit_conf_7_wb97xd0
 C    4.1057762556    1.1561963275    0.2800717614    
 C    3.3900964547    0.0322907816    -0.4351156722   
 C    1.9608022227    -0.1947458602   -0.1536299885   
 C    1.2246397726    0.5963043912    0.7681002543    
 C    -0.0913490732   0.3823084119    0.9831864382    
 C    -0.8800191497   -0.6562098661   0.2460817522    
 O    -1.6095449219   -1.4612372241   1.1749227214    
 C    -2.9937986886   -1.13228168     1.1805551897    
 C    -3.1366445481   0.1462105748    0.3712953808    
 C    -2.0028406256   0.015493468     -0.640966509    
 C    -1.5927968491   1.2521032289    -1.3341280098   
 C    -0.0072660769   -1.526203262    -0.595683183    
 C    1.299573583     -1.2781824587   -0.8011297718   
 O    3.984155836     -0.6695530598   -1.2307556098   
 H    3.6294752051    2.1164838004    0.0720239311    
 H    5.1384604137    1.1835573419    -0.0580512605   
 H    4.0826673335    1.0047533159    1.3612990479    
 H    1.7278586065    1.3770027974    1.3238447261    
 H    -0.6317596298   0.9775072061    1.7094701127    
 H    -3.5576593894   -1.9527995224   0.7237116307    
 H    -3.3231165438   -1.0255025375   2.2154870154    
 H    -2.9849823662   1.0295582454    0.9962194931    
 H    -4.1116922727   0.235000979     -0.1064070191   
 H    -2.2782044809   -0.7445473835   -1.381021792    
 H    -0.9888855278   1.2022289256    -2.2296080095   
 H    -1.7501693789   2.219550125     -0.8759576039   
 H    -0.4946292721   -2.3743686788   -1.0623652647   
 H    1.8920531114    -1.9108183872   -1.448649761    
