# Supplementary material for: Fundamental Study of Density Functional Theory Applied to Triplet State Reactivity: Introduction of the TRIP50 Data Set
Source: J Chem Theory Comput. 2026 Mar 19;22(7):3530–42. doi: 10.1021/acs.jctc.6c00144 (PMC13085248; doi:10.1021/acs.jctc.6c00144)
Supplement: Supplementary file 3 [file ct6c00144_si_003.zip › XYZ/7-R1.xyz]

28
CA7-R1_rdkit_conf_1_wb97xd0
 C    5.2576458558    -0.0765383855   0.6212018756    
 C    4.1326076265    -0.4660915568   0.0434743529    
 C    3.5403318894    0.1709188224    -1.1764237826   
 C    2.1565143948    0.7459331525    -0.9358371666   
 O    1.2790856253    -0.3289056891   -0.6263346759   
 C    -0.0045781292   -0.06895218     -0.3472622934   
 C    -0.8017084393   -1.2469088529   -0.0408200723   
 C    -2.1049811465   -1.1419955726   0.2574591448    
 C    -2.7571040407   0.1571952936    0.2819500677    
 C    -4.1343046476   0.3425785       0.5900903992    
 C    -5.0023374849   -0.8536589611   0.9165049672    
 O    -4.618253848    1.4897339599    0.5891397061    
 C    -1.9216680143   1.3439126261    -0.0357964073   
 C    -0.6080365119   1.2113690881    -0.3333134411   
 H    5.8417980347    0.7492130843    0.2286294085    
 H    5.6397438684    -0.5706000124   1.5054593042    
 H    3.5754106905    -1.2974270015   0.4643146233    
 H    4.1847729484    0.9804855536    -1.5268556828   
 H    3.4692183455    -0.5622599308   -1.9852987282   
 H    1.7942346147    1.262313451     -1.830073729    
 H    2.173964945     1.4542883306    -0.1017850357   
 H    -0.30079748     -2.206463288    -0.0640025953   
 H    -2.6801044406   -2.0293045067   0.4826059141    
 H    -4.6310251862   -1.3921406143   1.7922756714    
 H    -6.0108246704   -0.5021849845   1.1215839291    
 H    -5.0376546064   -1.5626332105   0.0852753342    
 H    -2.4095231437   2.3062300681    -0.0173503785   
 H    -0.0223270492   2.0917928167    -0.5609107098   
