# Supplementary material for: Fundamental Study of Density Functional Theory Applied to Triplet State Reactivity: Introduction of the TRIP50 Data Set
Source: J Chem Theory Comput. 2026 Mar 19;22(7):3530–42. doi: 10.1021/acs.jctc.6c00144 (PMC13085248; doi:10.1021/acs.jctc.6c00144)
Supplement: Supplementary file 3 [file ct6c00144_si_003.zip › XYZ/7-TS.xyz]

28
ca7-ts1-triplet-wb97xd-c10
 C    0.8820730978    0.4469936578    -1.5606777611   
 C    0.9456301734    -0.7554287526   -0.9666274609   
 C    0.6568013439    -0.9069825028   0.445033135     
 C    0.50131075      0.3281494717    1.233614265     
 C    0.4585102132    1.5308495431    0.6211335456    
 C    0.5964021115    1.6510240165    -0.7914842988   
 C    0.4729130176    2.9676129671    -1.4006238438   
 C    0.6304513404    3.0949505636    -2.9004815328   
 O    0.2406496625    3.9577059857    -0.7178888234   
 C    -1.5532797022   -1.6455019817   0.5981276204    
 C    -2.2270726789   -0.6252783992   1.1935050891    
 O    1.1489738812    -2.0271372136   1.0329089175    
 C    0.2853044742    -2.5696367938   2.0125628526    
 C    -1.067630057    -2.8519498854   1.3523761579    
 H    1.0614497807    0.5269478126    -2.624014115    
 H    1.1820143549    -1.6517470926   -1.526541037    
 H    0.4306234448    0.2553011283    2.3102342595    
 H    0.3133167843    2.4401994972    1.18834888      
 H    -0.091957028    2.4672174509    -3.4274819534   
 H    0.4766076705    4.1340211447    -3.1807121601   
 H    1.62831322      2.7816086981    -3.2166544467   
 H    -1.5776401803   -1.7120541173   -0.4830596326   
 H    -2.6281540445   0.196902671     0.6177258651    
 H    -2.3549965656   -0.584303676    2.2693377945    
 H    0.159800038     -1.8754811008   2.8499373564    
 H    0.763075116     -3.4749711443   2.3832186889    
 H    -0.9578256015   -3.701100163    0.6770711491    
 H    -1.7801496169   -3.1343917852   2.130817489     
