# Supplementary material for: Fundamental Study of Density Functional Theory Applied to Triplet State Reactivity: Introduction of the TRIP50 Data Set
Source: J Chem Theory Comput. 2026 Mar 19;22(7):3530–42. doi: 10.1021/acs.jctc.6c00144 (PMC13085248; doi:10.1021/acs.jctc.6c00144)
Supplement: Supplementary file 3 [file ct6c00144_si_003.zip › XYZ/8-P1.xyz]

15
CARB1-P1_rdkit_conf_1_wb97xd0
 C    2.1415196728    -0.089499156    -0.0863903339   
 C    0.7701778268    -0.4798912509   -0.4913914346   
 C    -0.4096062303   -0.1225125237   0.3459094734    
 C    -0.5852268095   1.3776934483    0.4339995331    
 Cl   -0.6285992804   2.2940965487    -1.017666348    
 Cl   -1.4776499616   2.0243865204    1.7513762376    
 C    -1.6923422321   -0.8135630075   -0.1355509576   
 H    2.3190790693    0.9821972584    -0.2554857668   
 H    2.3079101741    -0.2639225658   0.9811542137    
 H    2.8996971361    -0.6356026264   -0.6478652728   
 H    0.5933769186    -0.8736355203   -1.484743338    
 H    -0.2144941224   -0.4336944764   1.3805387552    
 H    -1.5580070974   -1.8957279692   -0.1217833081   
 H    -2.5380046248   -0.5612342299   0.5044848007    
 H    -1.9279304394   -0.5090904497   -1.1567862539   
