# Supplementary material for: Fundamental Study of Density Functional Theory Applied to Triplet State Reactivity: Introduction of the TRIP50 Data Set
Source: J Chem Theory Comput. 2026 Mar 19;22(7):3530–42. doi: 10.1021/acs.jctc.6c00144 (PMC13085248; doi:10.1021/acs.jctc.6c00144)
Supplement: Supplementary file 3 [file ct6c00144_si_003.zip › XYZ/8-R1.xyz]

12
butene-singlet-wb97xd0
 C    -0.3193922441   -1.4447206967   -0.6879075212   
 C    0.8043360737    -0.5054128326   -0.3811365283   
 C    0.737102832     0.6719160592    0.2296582767    
 C    -0.479400648    1.3584022077    0.7663588832    
 H    -0.1472742551   -2.4154189661   -0.2155959617   
 H    -1.2865364701   -1.0750143598   -0.3505849901   
 H    -0.3851589969   -1.6251174656   -1.764058033    
 H    1.7854917829    -0.8426565926   -0.7036338226   
 H    1.6679672463    1.2157380961    0.3643690271    
 H    -1.3930232116   0.7859206492    0.6133786863    
 H    -0.373773592    1.5425995183    1.838685301     
 H    -0.6103375171   2.3337663829    0.2904666825    
