# Supplementary material for: Fundamental Study of Density Functional Theory Applied to Triplet State Reactivity: Introduction of the TRIP50 Data Set
Source: J Chem Theory Comput. 2026 Mar 19;22(7):3530–42. doi: 10.1021/acs.jctc.6c00144 (PMC13085248; doi:10.1021/acs.jctc.6c00144)
Supplement: Supplementary file 3 [file ct6c00144_si_003.zip › XYZ/8-R2.xyz]

3
dichlorocarbene-triplet-wb97xd0
 C    0.4382080825    -0.2019975091   0.00              
 Cl   -0.8486661186   -1.2645924379   0.00              
 Cl   0.4104580361    1.466589947     0.00              
