# Supplementary material for: Fundamental Study of Density Functional Theory Applied to Triplet State Reactivity: Introduction of the TRIP50 Data Set
Source: J Chem Theory Comput. 2026 Mar 19;22(7):3530–42. doi: 10.1021/acs.jctc.6c00144 (PMC13085248; doi:10.1021/acs.jctc.6c00144)
Supplement: Supplementary file 3 [file ct6c00144_si_003.zip › XYZ/8-TS.xyz]

15
carb1-ts1-triplet-wb97xd0
 C    -0.5648486658   -1.2855771497   1.262686289     
 C    0.1919728188    -1.1372644456   -0.0117546119   
 C    0.0884106615    -0.1246808844   -0.8985285306   
 C    -0.9573543535   0.9510027719    -0.8907524664   
 C    1.8632201525    1.1261872594    -0.0031704242   
 Cl   3.0443694245    1.713225071     -1.0745143132   
 Cl   1.599503178     1.8391888805    1.5154526385    
 H    -1.0185937731   -2.2779965655   1.3248065532    
 H    0.112094562     -1.1950106699   2.1179050177    
 H    -1.3531577577   -0.5434076037   1.375509338     
 H    0.9443603942    -1.894436757    -0.2078691163   
 H    0.6711590033    -0.2078159596   -1.8097308604   
 H    -0.6023258721   1.8358105972    -1.4182056136   
 H    -1.8598335486   0.6020588101    -1.4003801006   
 H    -1.2356862239   1.2519386452    0.1185462008    
