# Supplementary material for: Fundamental Study of Density Functional Theory Applied to Triplet State Reactivity: Introduction of the TRIP50 Data Set
Source: J Chem Theory Comput. 2026 Mar 19;22(7):3530–42. doi: 10.1021/acs.jctc.6c00144 (PMC13085248; doi:10.1021/acs.jctc.6c00144)
Supplement: Supplementary file 3 [file ct6c00144_si_003.zip › XYZ/9-P1.xyz]

26
CYC1-P1_rdkit_conf_1_wb97xd0
 O    -2.4520944744   2.6766054649    -1.4748915039   
 C    -2.0962476995   1.7060517745    -0.8276275504   
 C    -3.0052567922   0.6872061839    -0.1273973289   
 C    -2.1217555758   -0.5599273593   0.0859619972    
 C    -0.6950904612   -0.0015185687   0.2478095302    
 C    -0.346647302    0.2772141471    1.7143319081    
 C    -0.7736414151   1.2427948508    -0.5662355773   
 O    0.3878470262    1.5941400168    -1.1433262223   
 C    1.2665033394    0.5486691831    -0.9009741248   
 C    0.5016299103    -0.6718825614   -0.4971627745   
 H    0.0708955753    -1.1267851338   -1.4066890378   
 C    1.3790726137    -1.6731454968   0.170258795     
 C    2.7336835707    -1.5488363505   0.1287014499    
 C    3.3726684316    -0.4323460732   -0.450822397    
 C    2.6051823182    0.6663962514    -0.9172717372   
 H    -3.8891167465   0.4961599279    -0.7341540569   
 H    -3.3471989097   1.1060369807    0.8232382137    
 H    -2.4329246509   -1.1581873743   0.9424833737    
 H    -2.1694474464   -1.1959075743   -0.8008338375   
 H    -0.2625850666   -0.6634920691   2.2615503596    
 H    0.6042073871    0.8053762885    1.8018140098    
 H    -1.1213427822   0.8836695082    2.1857095892    
 H    0.9172499156    -2.5429283623   0.6203288756    
 H    3.3482675559    -2.3290550559   0.5612339532    
 H    4.4517370752    -0.3782346343   -0.4733703884   
 H    3.0746046034    1.5920260362    -1.2225655181   
