# Supplementary material for: Fundamental Study of Density Functional Theory Applied to Triplet State Reactivity: Introduction of the TRIP50 Data Set
Source: J Chem Theory Comput. 2026 Mar 19;22(7):3530–42. doi: 10.1021/acs.jctc.6c00144 (PMC13085248; doi:10.1021/acs.jctc.6c00144)
Supplement: Supplementary file 3 [file ct6c00144_si_003.zip › XYZ/9-R1.xyz]

26
cyc1-r1-triplet-wb97xd0
 C    -0.8546575719   -0.2602156503   3.6883023086    
 C    -1.7190304112   0.3821001242    2.576182702     
 C    -0.8279434305   0.3977179601    1.3657733628    
 C    0.0818010943    -0.7677017356   1.5698287931    
 C    0.1281509074    -1.1629800394   2.9423576943    
 O    0.8524023361    -1.3318723049   0.6497237084    
 C    0.5200498421    -1.2219324205   -0.682269867    
 C    1.5666741286    -1.0658652727   -1.5761980668   
 C    1.2870874164    -0.9686405706   -2.9281068441   
 C    -0.0244854758   -1.0298703095   -3.3801588026   
 C    -1.057670374    -1.2034695522   -2.4734479076   
 C    -0.7931593734   -1.3091902066   -1.1158985112   
 O    0.7808662372    -2.0778188201   3.4293498501    
 C    -0.2673568396   1.6706594622    0.8333938264    
 H    -1.4356076116   -0.8350229034   4.4079039771    
 H    -0.2896655413   0.4925733971    4.2456687419    
 H    -2.0886893327   1.3751398565    2.8317221163    
 H    -2.5889455004   -0.2595025734   2.3939452759    
 H    2.5799361352    -1.0173075972   -1.2005753729   
 H    2.0989675483    -0.8417671982   -3.6325164911   
 H    -0.2381618699   -0.9522209066   -4.4380104941   
 H    -2.0805592078   -1.2685910732   -2.8212033917   
 H    0.2596126492    1.5185163577    -0.1099738757   
 H    -1.0603530051   2.4036480309    0.6750125627    
 H    0.4515185363    2.1130774691    1.5406782605    
 H    -1.5901819561   -1.4744830634   -0.403847735    
