# Supplementary material for: Fundamental Study of Density Functional Theory Applied to Triplet State Reactivity: Introduction of the TRIP50 Data Set
Source: J Chem Theory Comput. 2026 Mar 19;22(7):3530–42. doi: 10.1021/acs.jctc.6c00144 (PMC13085248; doi:10.1021/acs.jctc.6c00144)
Supplement: Supplementary file 3 [file ct6c00144_si_003.zip › XYZ/9-TS.xyz]

26
cyc1-ts1-triplet-wb97xd0
 C    -1.0556161342   -0.9184223248   -0.1946279234   
 C    -1.0077523594   0.2970866908    -0.9262150846   
 C    -2.2052339627   1.0463351688    -0.9835631132   
 C    -3.3393586858   0.6037447741    -0.3369763627   
 C    -3.3504083753   -0.6174065581   0.3398421864    
 C    -2.1876668365   -1.3794970426   0.4258308501    
 C    1.0918962761    -0.5390386221   0.1540009771    
 C    0.6561249486    0.8626832042    0.2981813847    
 H    -4.2464012668   1.1927849464    -0.3859933264   
 H    -4.2550212357   -0.9631813702   0.8214467291    
 O    0.1694580918    -1.5027270492   0.0506995408    
 C    2.4942218289    -0.6734428361   -0.0903231593   
 O    3.1317382139    -1.6927548224   -0.2971865848   
 C    1.795726405     1.654896404     -0.3091342994   
 H    1.8958794025    2.6442954305    0.1367486457    
 H    1.6342629477    1.7909267808    -1.3837587902   
 C    0.0762653218    1.330081708     1.6003830605    
 H    0.8492571337    1.3707710457    2.3769261832    
 H    -0.3370736698   2.3343766054    1.4892880557    
 H    -0.7179868828   0.6702306319    1.9515806663    
 H    -0.2904258229   0.3930392649    -1.7357863055   
 H    -2.1470247889   -2.2922803537   1.0052983806    
 H    -2.2295610217   1.9613900272    -1.5608507931   
 C    3.0391782451    0.7591275049    -0.0938069372   
 H    3.7982475534    0.8720293188    -0.8665724191   
 H    3.5150116739    0.9634064727    0.8694584387    
